# Supplementary material for: Genetic Analysis of Pathways Regulated by the von Hippel-Lindau Tumor Suppressor in Caenorhabditis elegans
Source: PLoS Biol. 2004 Sep 7;2(10):e289. doi: 10.1371/journal.pbio.0020289 (PMC515368; doi:10.1371/journal.pbio.0020289)
Supplement: Table S2 — Primary microarray data for the three independent hif-1; vhl-1 (green, channel 1) versus hif-1 (red, channel 2) microarray comparisons. Continued in Tables S3 and S4. (6.6 MB XLS). [file pbio.0020289.st002.xls]

## Sheet: CePJRS~F2A.xls
Spot	Description	Chromosome	Gene name	Orfname	Name	Ch1 Intensity (Mean)	Ch1 Background (Median)	Ch1 Net (Mean)	Ch2 Intensity (Mean)	Ch2 Background (Median)	Ch2 Net (Mean)	Ch2 Normalized Intensity (Mean)	Ch2 Normalized Background (Median)	Ch2 Normalized Net (Mean)	Spot Flag	Green/Red Normalized (Mean)	Log(base2) of Green/Red Normalized Ratio (Mean)
1	Member of the M1 peptidase family of aminopeptidases, has weak similarity to leucine aminopeptidase (oxytocinase, human LNPEP), which is an insulin-regulated zinc aminopeptidase that degrades oxytocin and vasopressin	5	AC3.5	AC3.5	AC3.5	2715	77	2638	3395	80	3315	4090	96	3994	0	0.66	-0.599462
2	Protein containing a UDP-glucoronosyl and UDP-glucosyl transferase domain, which transfer glycosyl groups to small hydrophobic molecules, has weak similarity to UDP glycosyltransferase 1 family polypeptide A6 (mouse Ugt1a6)	5	AC3.8	AC3.8	AC3.8	1734	73	1661	1875	80	1795	2259	96	2163	0	0.768	-0.380822
3	Member of the 7TM receptor protein family	2	sra-2/AH6.6	AH6.6	AH6.6	237	68	169	167	80	87	201	96	105	0	1.612	0.688852
4	Protein with moderate similarity to C. elegans B0001.5 gene product	4	B0001.3	B0001.3	B0001.3	1104	67	1037	1341	87	1254	1616	105	1511	0	0.686	-0.54372
5	Protein containing two collagen triple helix repeats, which are found in some extracellular proteins, and a nematode cuticle collagen N-terminal domain, has moderate similarity to a region of C. elegans BLI-1	5	B0024.1	B0024.1	B0024.1	1046	70	976	1163	90	1073	1401	108	1293	0	0.755	-0.405451
6	Protein of unknown function, has moderate similarity to uncharacterized C. elegans ZK6.10	5	B0024.4	B0024.4	B0024.4	787	78	709	882	93	789	1063	112	951	0	0.746	-0.422752
7	Protein containing an F-box domain, which serve as a link between a target protein and a ubiquitin-conjugating enzyme, and a DUF38 domain of unknown function, has weak similarity to C. elegans FOG-2, which is required for the sexual identity of germ cells	5	C06H5.1	C06H5.1	C06H5.1	3069	74	2995	3447	91	3356	4153	110	4043	0	0.741	-0.432455
8	Protein containing an EF hand domain, which are found in signaling, buffering or transport proteins, has weak similarity to a region of alpha actinin 2 (mouse Actn2), which may play a role in muscle cell fusion	3	C07A9.5	C07A9.5	C07A9.5	273	75	198	263	105	158	317	127	190	0	1.04	0.0565835
9	Protein containing three chitin binding peritrophin-A domains, which contain six conserved cysteines that probably form three disulfide bridges	3	cej-1/C07G2.1	C07G2.1	C07G2.1	7901	75	7826	12020	90	11930	14482	108	14373	0	0.544	-0.878321
10	Member of the plant chitinase class I family, which hydrolyze the beta-1,4-N-acetyl-D-glucosamine bonds in chitin polymers destroying chitin-containing cell walls of pathogens, has strong similarity to uncharacterized C. elegans R10D12.15	5	C08B6.4	C08B6.4	C08B6.4	1166	77	1089	900	90	810	1084	108	976	0	1.116	0.158337
11	Protein containing 14 KH domains, which may bind RNA, has moderate similarity to high density lipoprotein binding protein (human HDLBP), which binds high density lipoproteins, mRNA and tRNA, and is involved in mRNA stability	2	C08H9.2	C08H9.2	C08H9.2	1845	68	1777	2603	86	2517	3136	104	3033	0	0.586	-0.771027
12	Member of the glycosyl hydrolase 18 family, has a region of weak similarity to a region of chitinase 1 (chitotriosidase, human CHIT1), which catalyzes the hydrolysis of chitin and is elevated in patients with Gaucher disease	2	C08H9.7	C08H9.7	C08H9.7	677	67	610	876	84	792	1055	101	954	0	0.639	-0.646112
13	Protein of unknown function	5	F53C11.4	F53C11.4	F53C11.4	3388	69	3319	3408	87	3321	4106	105	4001	0	0.83	-0.268817
14	Member of the 7-transmembrane chemoreceptor family of G protein-coupled receptors (GPCR), has strong similarity to uncharacterized C. elegans Y38A10A.1	5	F53F1.11	F53F1.11	F53F1.11	288	73	215	263	90	173	317	108	208	0	1.032	0.045443
15	Member of the glycosyl hydrolases family 31, which are involved in carbohydrate metabolism, contains a P-type trefoil domain, has low similarity to lysosomal acid alpha-glucosidase (human GAA), which acts in glycogen catabolism	5	F53F4.8	F53F4.8	F53F4.8	320	76	244	307	90	217	370	108	261	0	0.933	-0.100051
16	Protein containing two SNF2 related N-terminal domains and a helicase conserved C-terminal domain, has a region of low similarity to a region of Cockayne's syndrome complementation group B (human ERCC6), which is a transcription-coupled DNA repair protein	X	F53H4.1	F53H4.1	F53H4.1	484	71	413	595	94	501	717	113	604	0	0.684	-0.547932
17	Member of the ATPase family associated with various cellular activities, has weak similarity to S. cerevisiae Rpt5p, which is an ATPase component of 26S proteasome complex that functions in RNA polymerase II transcription elongation	2	F54B3.3	F54B3.3	F54B3.3	2789	69	2720	4687	86	4601	5647	104	5543	0	0.491	-1.02621
18	Protein with strong similarity to C. elegans T23B12.10 gene product	X	F54B11.7	F54B11.7	F54B11.7	553	67	486	609	82	527	734	99	635	0	0.765	-0.386468
19	Protein containing five PDZ, DHR, or GLGF domains, which are found in signaling proteins, and two WW domains, has low similarity to activin receptor-interacting protein 1 (mouse Acvrip1), which inhibits activin-induced transcriptional activity	4	K01A6.1	K01A6.1	K01A6.1	1634	67	1567	1479	85	1394	1782	102	1680	0	0.933	-0.100051
20	Protein containing two pyridoxal-dependent group II decarboxylase conserved domains, which bind pyridoxal-phosphate groups, has a region of high similarity to dopa decarboxylase (aromatic L-amino acid decarboxylase, mouse Ddc)	2	K01C8.3	K01C8.3	K01C8.3	2137	73	2064	3122	94	3028	3761	113	3648	0	0.566	-0.821126
21	Member of the mitochondrial carrier protein family of membrane transporters, has moderate similarity to human LOC81034, which is a mitochondrial folate transporter that facilitates the transport of folates from the cytosol into the mitochondrial matrix	2	K01C8.7	K01C8.7	K01C8.7	1202	79	1123	1446	102	1344	1742	123	1619	0	0.694	-0.526992
22		3		multiple	K01G5.1	958	78	880	1590	98	1492	1916	118	1798	0	0.49	-1.02915
23	Member of the reverse transcriptase protein family, which are RNA-dependent DNA polymerases, has high similarity to uncharacterized C. elegans T19C9.7	4	R05A10.1	R05A10.1	K01G12.1	302	71	231	237	90	147	286	108	177	0	1.304	0.382944
24	Protein of unknown function	X	K02B9.3	K02B9.3	K02B9.3	289	72	217	263	99	164	317	119	198	0	1.098	0.134878
25	Protein with high similarity to threonyl-tRNA synthetase (human TARS), which is a class II aminoacyl tRNA synthetase, contains anticodon binding, tRNA synthetase class II core and TGS (ThrRS, GTPase and SpoT) domains	2	C47D12.6	C47D12.6	C47D12.6	5100	73	5027	4214	94	4120	5077	113	4964	0	1.013	0.0186342
26	Protein with high similarity to solute carrier family 25 member 4 (mouse Slc25a4), which is an adenine nucleotide translocator required for metabolism that can induce apoptosis, member of the mitochondrial carrier protein family of membrane transporters	4	C47E12.2	C47E12.2	C47E12.2	4407	83	4324	5789	99	5690	6975	119	6855	0	0.631	-0.664288
27	Protein with high similarity to S. cerevisiae Ipp1p, which is a cytoplasmic inorganic pyrophosphatase, member of the inorganic pyrophosphatase family, which catalyze hydrolysis of pyrophosphate formed as product of biosynthetic reactions utilizing ATP	4	C47E12.4	C47E12.4	C47E12.4	2067	72	1995	4257	83	4174	5129	100	5029	0	0.397	-1.33279
28	Protein of unknown function, has weak similarity to uncharacterized C. elegans E04D5.2	5	C47E8.3	C47E8.3	C47E8.3	1157	70	1087	835	79	756	1006	95	911	0	1.193	0.254594
29		5		multiple	C47E8.6	1001	69	932	985	78	907	1187	94	1093	0	0.853	-0.229382
30	Member of the galactosyltransferase family, which transfer galactose to GlcNAc termini of growing oligosaccharide chains, has low similarity to UDP-galactose:beta-N-acetylglucosamine beta 1,3-galactosyltransferase (mouse B3galt1)	1	C47F8.3	C47F8.3	C47F8.3	1123	67	1056	1247	82	1165	1502	99	1404	0	0.752	-0.411195
31	Protein of unknown function, has low similarity to uncharacterized C. elegans K06B9.4	5	C54E10.1	C54E10.1	C54E10.1	225	70	155	155	94	61	187	113	73	0	2.109	1.07656
32	Protein with weak similarity to S. cerevisiae Paf1p (protein associated with RNA polymerase II), has similarity to human HS.152894	5	C55A6.9	C55A6.9	C55A6.9	292	80	212	235	106	129	283	128	155	0	1.364	0.447844
33	Putative ortholog of C. elegans D1053.4 gene product	X	C40H5.3	C40H5.3	D1053.4	253	73	180	234	97	137	282	117	165	0	1.091	0.125651
34	Protein of unknown function, has moderate similarity to uncharacterized human FLJ14936	5	D1054.14	D1054.14	D1054.14	3032	79	2953	5439	96	5343	6553	116	6437	0	0.459	-1.12343
35	Putative ortholog of C. elegans F54H5.5 gene product	1	D1081.5	D1081.5	D1081.5	524	76	448	1024	89	935	1234	107	1127	0	0.398	-1.32916
36	Protein containing an N-terminal dynamin family domain, which bind GTP, has a region of low similarity to a region of S. cerevisiae Mgm1p, which is a peripheral membrane protein that mediates mitochondrial inheritance	2	D2013.5	D2013.5	D2013.5	1993	66	1927	3140	79	3061	3783	95	3688	0	0.523	-0.935117
37	Member of the acyl-CoA dehydrogenase protein family	2	F54D5.7	F54D5.7	F54D5.7	7310	65	7245	5859	81	5778	7059	98	6961	0	1.041	0.0579701
38	Protein containing a C3HC4 type (RING) zinc finger, which may mediate protein-protein interactions, and six NHL repeats, has weak similarity to ring finger protein 22 (tripartite motif 3 protein, human TRIM3), which interacts with myosin V molecular motor	3	F54G8.4	F54G8.4	F54G8.4	875	69	806	667	81	586	804	98	706	0	1.142	0.191563
39	Protein containing a glutathione S-transferase C-terminal domain, which may be involved in conjugation of reduced glutathione to various targets	5	F55A11.6	F55A11.6	F55A11.6	903	67	836	1096	87	1009	1320	105	1216	0	0.688	-0.53952
40	Member of the 7-transmembrane chemoreceptor family of G protein-coupled receptors (GPCR), has low similarity to C. elegans ODR-10, which is involved in odorant response	5	F55B12.6	F55B12.6	F55B12.6	222	72	150	183	86	97	220	104	117	0	1.284	0.360645
41	Protein containing a DUF23 domain of unknown function, has high similarity to uncharacterized C. elegans F22F7.4	5	F55C10.4	F55C10.4	F55C10.4	242	74	168	238	90	148	287	108	178	0	0.942	-0.086201
42		5		D87850-1.F55C5	F55C5.5	3083	66	3017	3348	87	3261	4034	105	3929	0	0.768	-0.380822
43	Acyl-CoA:diacylglycerol acyltransferase	5	H19N07.4/DGAT	H19N07.4	H19N07.4	1893	69	1824	2073	89	1984	2498	107	2390	0	0.763	-0.390245
44	Protein of unknown function	3	K01B6.3	K01B6.3	K01B6.3	445	68	377	438	93	345	528	112	416	0	0.907	-0.140826
45	Member of the EGF-repeat protein family	2	K01C8.2	K01C8.2	K01C8.2	498	76	422	393	94	299	473	113	360	0	1.171	0.227741
46	Protein containing a nuclear hormone receptor C4-type zinc finger domain, has a region of moderate similarity to a region of nuclear receptor subfamily 5 group A member 2 (rat Nr5a2), which is a transcriptional activator of several liver specific genes	4	nhr-38/K01H12.3	K01H12.3	K01H12.3	232	83	149	324	110	214	390	133	258	0	0.578	-0.790859
47	Protein of unknown function, has strong similarity to uncharacterized C. elegans W03G1.3	2	K02B7.2	K02B7.2	K02B7.2	1214	71	1143	2197	105	2092	2647	127	2520	0	0.453	-1.14242
48	Protein containing a LIM domain, which may mediate protein-protein interactions, has a region of low similarity to a region of kyphoscoliosis (mouse Ky), which is critical for muscle growth and function and for neuromuscular junction maturation	2	K02C4.4	K02C4.4	K02C4.4	1447	76	1371	1153	101	1052	1389	122	1267	0	1.082	0.1137
49	Member of the M13 peptidase family of zinc metalloproteases, has low similarity to Mel transforming oncogene-like 1 (soluble secreted endopeptidase, mouse Mell1), which is a protease that may be involved in cleavage of intra- and extracellular peptides	5	T16A9.4	T16A9.4	T16A9.4	846	73	773	828	101	727	998	122	876	0	0.883	-0.179515
50	Putative aminopeptidase (SANGER), has strong similarity to H. sapiens ANPEP gene product [aminopeptidase]	3	T16G12.1	T16G12.1	T16G12.1	472	73	399	359	91	268	433	110	323	0	1.236	0.305679
51	PP1-type serine/threonine protein phosphatase	3	T16G12.7	T16G12.7	T16G12.7	338	72	266	385	91	294	464	110	354	0	0.751	-0.413115
52	Protein containing a meprin and TRAF homology (MATH) domain, and a BTB (BR-C, ttk and babor) or POZ (Pox virus and zinc finger) domain, has low similarity to C. elegans MEL-26, which is a negative regulator of the meiotic-spindle protein C. elegans MEI-1	3	T16H12.5	T16H12.5	T16H12.5	3808	85	3723	4221	105	4116	5086	127	4959	0	0.751	-0.413115
53	Member of the cytochrome P450 family, has moderate similarity to cytochrome P450 4B1 (human CYP4B1), which is a putative risk factor for bladder cancer that is involved in the detoxification response and metabolism of drugs and lipids	5	T19B10.1	T19B10.1	T19B10.1	1290	70	1220	1162	84	1078	1400	101	1299	0	0.939	-0.0908029
54	Member of the glycosyl hydrolases family 35 of beta-galactosidases, has moderate similarity to beta galactosidase 1 (mouse Glb1), which catalyzes cleavage of the terminal galactose from gangliosides, glycoproteins, and glycosaminoglycans	5	T19B10.3	T19B10.3	T19B10.3	1812	71	1741	1736	86	1650	2092	104	1988	0	0.876	-0.190997
55	Junctophilin; member of the junctophilin family; component of the junctional membrane complexes that mediate physiological coupling between the plasma membrane and intracellular membrane channels found in excitable cells	1	jp/T22C1.7	T22C1.7	T22C1.7	994	67	927	739	83	656	890	100	790	-100	1.173	0.230203
56	Protein containing two C2H2 type zinc finger domains, which bind nucleic acids, has moderate similarity to uncharacterized C. elegans T22C8.4	2	T22C8.3	T22C8.3	T22C8.3	65	70	-5	93	88	5	112	106	6	-100
57	Protein of unknown function	2	T22C8.8	T22C8.8	T22C8.8	99	72	27	112	91	21	135	110	25	0	1.067	0.0935602
58	Protein containing two DUF33 domains of unknown function, has high similarity to uncharacterized C. elegans F35E2.7	1	T22H2.2	T22H2.2	T22H2.2	102	78	24	128	96	32	154	116	39	0	0.623	-0.682696
59	Member of the 7-transmembrane chemoreceptor family of G-protein coupled receptors (GPCR), has low similarity to C. elegans ODR-10, which is a G protein-coupled receptor involved in odorant response	X	T22H6.4	T22H6.4	T22H6.4	102	77	25	114	102	12	137	123	14	0	1.729	0.789938
60	Member of the 7-transmembrane chemoreceptor family of G-protein coupled receptors (GPCR), has very strong similarity to uncharacterized C. elegans T23D5.12	5	T23D5.10	T23D5.10	T23D5.10	101	76	25	117	95	22	141	114	27	0	0.943	-0.0846703
61	Protein containing three Src homology 3 (SH3) domains, which bind proline-rich peptides, has a region of low similarity to a region of arg binding protein 2 (human ARGBP2), which may act as a cytoskeletal adaptor protein	3	B0303.7	B0303.7	B0303.7	1404	71	1333	1270	94	1176	1530	113	1417	0	0.941	-0.0877334
62	Protein containing a CCCH-type zinc finger domain, which bind DNA or RNA	3	B0336.3	B0336.3	B0336.3	1585	66	1519	1908	83	1825	2299	100	2199	0	0.691	-0.533242
63	Putative ortholog of C. elegans Y108G3B.A gene product	5	B0348.5	B0348.5	B0348.5	501	66	435	472	80	392	569	96	472	0	0.921	-0.118727
64	Protein containing one uncharacterized ACR domain, has low similarity to uncharacterized human HSPC109	3	B0361.6	B0361.6	B0361.6	1900	68	1832	2421	88	2333	2917	106	2811	0	0.652	-0.617056
65	Member of the ubiquitin-conjugating enzyme (E2) family, which catalyze the covalent attachment of ubiquitin to target proteins, has a region of low similarity to a region of baculoviral IAP repeat-containing 6 (human BIRC6)	X	B0403.2	B0403.2	B0403.2	1511	76	1435	1498	98	1400	1805	118	1687	0	0.851	-0.232769
66	Protein with high similarity to protein disulfide isomerase-related protein (rat Rn.2685), which catalyzes disulfide isomerization and the formation of disulfide bonds during protein folding, member of the thioredoxin family	X	B0403.4	B0403.4	B0403.4	3240	76	3164	3602	98	3504	4340	118	4222	0	0.749	-0.416962
67	Protein of unknown function, has weak similarity to human dentin phosphoryn and S. cerevisiae Aga1p (a-Agglutinin anchor subunit)	1	C01G8.6	C01G8.6	C01G8.6	1226	74	1152	2022	92	1930	2436	111	2325	0	0.495	-1.0145
68	Putative ortholog of C. elegans C01G8.7 gene product	1	C01G8.9	C01G8.9	C01G8.8	1063	67	996	1018	87	931	1227	105	1122	0	0.888	-0.171368
69	Protein containing two DUF40 domains of unknown function, which contain four conserved cysteines, has moderate similarity to uncharacterized C. elegans C02A12.3	5	C02A12.5	C02A12.5	C02A12.5	201	72	129	192	93	99	231	112	119	0	1.082	0.1137
70	Protein of unknown function, contains proline-rich domains, has weak similarity in the C-terminal portion to the human glutamine rich protein KIAA0181 (Hs.159613)	4	C02B10.5	C02B10.5	C02B10.5	1859	68	1791	3124	94	3030	3764	113	3651	0	0.491	-1.02621
71	Protein containing a neurotransmitter-gated ion-channel ligand binding domain, has weak similarity to muscle cholinergic receptor nicotinic alpha subunit 1 (mouse Chrna1), which contains major binding sites for acetylcholine	3	C02C2.3	C02C2.3	C02C2.3	2818	68	2750	1923	95	1828	2317	114	2202	0	1.249	0.320773
72	Protein of unknown function, has high similarity to uncharacterized C. elegans C02E7.4	5	C02E7.2	C02E7.2	C02E7.2	290	70	220	229	94	135	276	113	163	0	1.353	0.436162
73	Member of an uncharacterized protein family	1	C34G6.6	C34G6.6	C34G6.6	1123	69	1054	1120	92	1028	1349	111	1239	0	0.851	-0.232769
74	Protein predicted to contain a glycosylphosphatidylinositol (GPI) lipid anchor	4	C34H4.1	C34H4.1	C34H4.1	431	70	361	529	88	441	637	106	531	0	0.679	-0.558517
75	Protein of unknown function, has low similarity to uncharacterized C. elegans K11H12.4	4	C34H4.3	C34H4.3	C34H4.3	1081	67	1014	865	93	772	1042	112	930	0	1.09	0.124328
76	Putative paralog of C. elegans F44D12.4 gene product	3	C35D10.2	C35D10.2	C35D10.2	1438	69	1369	4128	95	4033	4973	114	4859	0	0.282	-1.82623
77	Protein with moderate similarity to C. elegans C35E7.3 gene product	1	C35E7.2	C35E7.2	C35E7.2	926	71	855	888	98	790	1070	118	952	0	0.898	-0.155213
78	Protein with strong similarity to C. elegans C35E7.5 gene product	1	C35E7.4	C35E7.4	C35E7.4	2084	77	2007	1852	100	1752	2231	120	2111	0	0.951	-0.0724828
79	Member of the protein-tyrosine phosphatase family, which are involved in control of cell growth, proliferation, differentiation and transformation, has very strong similarity to uncharacterized C. elegans C50F2.5	1	C43E11.5	C43E11.5	C43E11.5	821	74	747	1526	87	1439	1839	105	1734	0	0.431	-1.21424
80	Member of the Exo70 exocyst complex subunit family, has weak similarity to exocyst component protein 70 kDa homolog (rat Exo70), which is involved in exocytic vesicle targeting and neuronal differentiation and outgrowth	1	C43E11.8	C43E11.8	C43E11.8	1606	77	1529	2566	100	2466	3092	120	2971	0	0.515	-0.957356
81	Protein with high similarity to ATP-binding cassette subfamily D (ALD) member 3 (human ABCD3), which mediates peroxisomal import of fatty acids and fatty acyl-CoAs and is associated with Zellweger syndrome, member of the ATP-binding cassette superfamily	2	C44B7.8	C44B7.8	C44B7.8	4000	72	3928	1816	90	1726	2188	108	2080	0	1.889	0.917623
82	Member of the adenosine and AMP deaminase and cetyl-CoA hydrolases or transferase families, has a region of low similarity to a region of S. cerevisiae Ach1p, which is an acetyl-CoA hydrolase involved in acetate utilization and sporulation	2	C44B7.10	C44B7.10	C44B7.10	1721	76	1645	1669	90	1579	2011	108	1902	0	0.865	-0.209228
83	Member of the reverse transcriptase protein family, which are RNA-dependent DNA polymerases, has strong similarity to uncharacterized C. elegans Y51H4A.14	4	C44B12.7/(ost-1)	C44B12.7	C44B12.7	435	80	355	271	96	175	327	116	211	0	1.684	0.751892
84	Protein of unknown function, has high similarity to uncharacterized C. elegans C44C3.6	5	C44C3.5	C44C3.5	C44C3.5	255	83	172	170	100	70	205	120	84	0	2.039	1.02786
85	Protein of unknown function, has moderate similarity to C. elegans C56A3.2	5	C14C10.2	C14C10.2	C14C10.2	1545	79	1466	1241	101	1140	1495	122	1373	0	1.067	0.0935602
86	Member of the RNA helicase, DEAD-box protein family involved in RNA interference and gene silencing by antisense RNAs	5	mut-14/C14C11.6	C14C11.6	C14C11.6	1364	74	1290	2205	94	2111	2657	113	2543	0	0.507	-0.979942
87	Member of the seven-transmembrane receptor odorant receptor family, which function in olfaction, has moderate similarity to uncharacterized C. elegans GUR-3	X	gur-2/C14F11.3	C14F11.3	C14F11.3	1526	71	1455	1094	88	1006	1318	106	1212	0	1.2	0.263034
88	Member of the Hsp20 or alpha crystallin family, has a region of low similarity to heat shock 27kD protein 1 (human HSPB1), which plays a role in thermotolerance and functions as a chaperone and negative regulator of apoptosis	X	hsp43/C14F11.5	C14F11.5	C14F11.5	3938	66	3872	2495	86	2409	3006	104	2902	0	1.334	0.415759
89	Protein containing two neurotransmitter-gated ion-channel ligand binding domains, has a region of weak similarity to a region of alpha 7 subunit of the neuronal nicotinic acetylcholine receptor (human CHRNA7), which is highly permeable to calcium	X	C15A7.1	C15A7.1	C15A7.1	1127	68	1059	1201	84	1117	1447	101	1346	0	0.787	-0.345564
90	Member of the cation efflux family, which may be membrane divalent cation transporters, has low similarity to zinc transporter 1 (rat Slc30a1), which lowers intracellular zinc by stimulating zinc efflux and reduces vulnerability to Zn2+ induced toxicity	X	cdf-1/C15B12.7	C15B12.7	C15B12.7	1735	75	1660	1737	95	1642	2093	114	1978	0	0.839	-0.253257
91	Member of the amiloride-sensitive sodium channel family, which are involved in sodium reabsorption, has weak similarity to neuronal amiloride-sensitive cation channel 1 (degenerin, rat Accn1), which is a non-voltage-dependent H+-gated sodium channel	X	C18B2.6	C18B2.6	C18B2.6	320	76	244	268	115	153	323	139	184	0	1.324	0.404903
92	Protein containing a DUF38 domain of unknown function	5	C18D4.2	C18D4.2	C18D4.2	567	81	486	449	107	342	541	129	412	0	1.179	0.237564
93	Member of an uncharacterized protein family	5	C18D4.8	C18D4.8	C18D4.8	1502	77	1425	1184	91	1093	1427	110	1317	0	1.082	0.1137
94	Piwi-related protein with similarity over the C-terminal region to human and D. melanogaster PIWI proteins and C. elegans PRG-1/PRG-2, all of which are involved in germ-line proliferation	1	C18E3.7	C18E3.7	C18E3.7	2599	69	2530	2702	85	2617	3255	102	3153	0	0.802	-0.318326
95	Protein of unknown function, has high similarity to uncharacterized C. elegans E03H4.5	5	C18G1.6	C18G1.6	C18G1.6	433	68	365	383	91	292	461	110	352	0	1.038	0.0538064
96	Protein containing two BRCA1 (breast cancer type 1) C terminus (BRCT) domains, which are found in some cell cycle checkpoint proteins and one WSN domain of unknown function, has low similarity to uncharacterized C. elegans F37A4.4	3	C18H2.4	C18H2.4	C18H2.4	189	69	120	172	89	83	207	107	100	0	1.2	0.263034
97	Member of the acyl-CoA dehydrogenase protein family	1	C55B7.4	C55B7.4	C55B7.4	1173	69	1104	5465	90	5375	6584	108	6476	0	0.17	-2.55639
98	Protein with moderate similarity to sulfate transporters	1	C55B7.6	C55B7.6	C55B7.6	728	67	661	609	92	517	734	111	623	0	1.061	0.0854247
99	Functional ortholog of S. cerevisiae Dbr1p, lariat RNA debranching enzyme	1	dbr-1/Ce-dbr1/C55B7.8	C55B7.8	C55B7.8	2145	71	2074	3060	93	2967	3687	112	3575	0	0.58	-0.785875
100	Protein of unknown function, has low similarity to uncharacterized C. elegans C55C2.4	1	C55C2.3	C55C2.3	C55C2.3	249	74	175	251	95	156	302	114	188	0	0.931	-0.103147
101	Protein containing a protein kinase domain and a Src homology 2 (SH2) domain, has moderate similarity to fer (fps/fes related) tyrosine kinase (mouse Fert2), which may mediate cell-cell signaling and cell size-dependent cytoskeletal reorganization	m	C55C3.4	C55C3.4	C55C3.4	1162	73	1089	1694	95	1599	2041	114	1927	0	0.565	-0.823677
102	Protein of unknown function, has low similarity to uncharacterized C. elegans T14C1.1	5	C56A3.3	C56A3.3	C56A3.3	963	71	892	1170	94	1076	1410	113	1296	0	0.688	-0.53952
103	Member of the 7-transmembrane chemoreceptor family of G protein-coupled receptors (GPCR), has moderate similarity to uncharacterized C. elegans K08G2.5	5	D1054.12	D1054.12	D1054.12	297	77	220	215	106	109	259	128	131	0	1.675	0.744161
104	Protein containing a WSN domain of unknown function	5	D1065.3	D1065.3	D1065.3	247	77	170	203	98	105	245	118	127	0	1.344	0.426533
105	Large protein of unknown function, has weak similarity over the C-terminus to a number of S. cerevisiae and C. elegans proteins, has weak similarity to several proteins of the human pathogen Plasmodium falciparum	1	D2005.4	D2005.4	D2005.4	588	77	511	1054	92	962	1270	111	1159	0	0.441	-1.18115
106	Protein containing five WD domains (WD-40 repeat), which may mediate protein-protein interactions, and a FYVE zinc finger domain, which bind phosphatidylinositol 3-phosphate, has moderate similarity to uncharacterized human WDF2	2	D2013.2	D2013.2	D2013.2	2543	76	2467	2982	94	2888	3593	113	3480	0	0.709	-0.496142
107	Protein with high similarity to C. elegans ROL-6, which is involved in cuticle synthesis, contains two collagen triple helix repeats, which are found in some extracellular proteins, and a nematode cuticle collagen N-terminal domain	5	D2023.7	D2023.7	D2023.7	3154	76	3078	6630	96	6534	7988	116	7872	0	0.391	-1.35476
108	Member of the GNS1 or SUR4 family of integral membrane proteins, has a region of moderate similarity to polyunsaturated fatty acid (PUFA) elongase (C. elegans CEEl01), which contains the condensation activity required for fatty acid elongation	4	D2024.3	D2024.3	D2024.3	3442	73	3369	3145	89	3056	3789	107	3682	0	0.915	-0.128156
109	Protein containing one molybdopterin binding, one [2Fe-2S] binding, one a-b hammerhead, and one 2Fe-2S iron-sulfur cluster binding domain, has low similarity to xanthine dehydrogenase (rat Xdh), which converts xanthine to uric acid in purine catabolism	4	F15E6.6	F15E6.6	F15E6.6	695	80	615	599	97	502	722	117	605	0	1.017	0.0243197
110		5		F15E11.2	F15E11.2	443	83	360	363	98	265	437	118	319	0	1.128	0.173767
111		5		F15E11.6	F15E11.6	3520	84	3436	3455	107	3348	4163	129	4034	0	0.852	-0.231075
112	Protein involved in recombination and in uterine cell adhesion, putative member of the Immunoglobulin superfamily	X	him-4/hemicentin/F15G9.4	F15G9.4	F15G9.4	572	69	503	385	90	295	464	108	355	0	1.415	0.500802
113	Member of a protein family	5	F15H10.7	F15H10.7	F15H10.7	428	70	358	345	86	259	416	104	312	0	1.147	0.197865
114	Member of the nuclear hormone receptor/Zinc finger protein family	5	F16B4.1	F16B4.1	F16B4.1	1550	68	1482	1906	88	1818	2296	106	2190	0	0.677	-0.562772
115	Protein with moderate similarity to stromal antigen 1 (human STAG1), which is a component of a 14S cohesin complex that binds to chromatin before and after mitosis and may play a role in organizing interphase chromatin	5	F18E2.3	F18E2.3	F18E2.3	1358	67	1291	2006	85	1921	2417	102	2314	0	0.558	-0.841663
116	Putative coiled-coil protein, has weak similarity to myosins	X	F18H3.4	F18H3.4	F18H3.4	817	72	745	942	91	851	1135	110	1025	0	0.727	-0.459973
117	Member of the ABC transporter family, has low similarity to white protein (Drosophila) (ATP-binding cassette subfamily G member 1) (mouse Abcg1), which is an ABC transporter involved in cellular sterol homeostasis	4	F19B6.4	F19B6.4	F19B6.4	277	74	203	380	99	281	458	119	339	0	0.6	-0.736966
118	Putative coiled-coil protein, has weak similarity to myosins	2	F19B10.4	F19B10.4	F19B10.4	335	80	255	350	105	245	422	127	295	0	0.864	-0.210897
119	Protein containing a T-box domain, which bind DNA, has weak similarity to a region of T-box 22 (human TBX22), which plays a role in palatogenesis and is associated with X-linked cleft palate	2	F19B10.9	F19B10.9	F19B10.9	1049	75	974	1062	94	968	1280	113	1166	0	0.835	-0.260152
120	Member of the M13 peptidase family of zinc metalloproteases, has high similarity to uncharacterized C. elegans C17B7.10	X	F19C6.4	F19C6.4	F19C6.4	878	69	809	684	91	593	824	110	714	0	1.132	0.178874
121	Protein of unknown function, has low similarity to uncharacterized C. elegans F35E12.10	5	F35E12.2	F35E12.2	F35E12.2	232	77	155	162	99	63	195	119	76	0	2.042	1.02998
122	Protein of unknown function, has low similarity to uncharacterized C. elegans F20G2.5	5	F35E12.8	F35E12.8	F35E12.8	715	75	640	522	94	428	629	113	516	0	1.241	0.311503
123	Protein of unknown function, has low similarity to uncharacterized C. elegans Y116A8A.6	1	F35E2.5	F35E2.5	F35E2.5	313	77	236	274	85	189	330	102	228	0	1.036	0.051024
124	Protein containing nuclear hormone receptor C4-type zinc finger and ligand-binding domains, has low similarity to estrogen-related receptor beta (mouse Esrrb), which is a putative transcription factor that is required for placental development	5	F35E8.12	F35E8.12	F35E8.12	788	72	716	825	88	737	994	106	888	0	0.806	-0.311148
125	Member of an uncharacterized protein family	5	F35E8.6	F35E8.6	F35E8.6	296	71	225	244	100	144	294	120	173	0	1.297	0.375178
126	Protein of unknown function, has low similarity to uncharacterized C. elegans T20D4.5	5	F35F10.1	F35F10.1	F35F10.1	1300	79	1221	2814	104	2710	3390	125	3265	0	0.374	-1.41889
127	Member of the alpha or beta hydrolase fold family, has low similarity to uncharacterized mouse AI326074	3	F37A4.1	F37A4.1	F37A4.1	4085	79	4006	5762	101	5661	6942	122	6820	0	0.587	-0.768568
128	Protein with high similarity to 26S proteasome-associated Pad1 homolog (human POH1), which is a subunit of the 26S proteasome that confers multidrug resistance and resistance to ultraviolet light, member of the Mov34, MPN or PAD-1 family	3	F37A4.5	F37A4.5	F37A4.5	523	76	447	1073	97	976	1293	117	1176	0	0.38	-1.39593
129	Protein containing ten C2 domains, which may be involved in calcium-dependent phospholipid binding, and five Rabphilin-3A effector domains, which are involved in protein transport in synaptic vesicles, has low similarity to rabphilin-3A (mouse Rph3a)	3	rbf-1/F37A4.7	F37A4.7	F37A4.7	903	79	824	749	98	651	902	118	784	0	1.051	0.0717627
130	Protein containing a BTB (BR-C, ttk and babor) or POZ (Pox virus and zinc finger) domain and a meprin and TRAF homology (MATH) domain, has weak similarity to uncharacterized speckle-type POZ protein (mouse Spop)	3	F37A4.9	F37A4.9	F37A4.9	3235	79	3156	4210	103	4107	5072	124	4948	0	0.638	-0.648372
131	Putative intermediate filament protein	5	ifc-1/Cel-IF-C1/F37B4.2	F37B4.2	F37B4.2	2602	83	2519	1869	101	1768	2252	122	2130	0	1.183	0.24245
132	Member of the aldo-keto reductase family, which include some related monomeric NADPH-dependent oxidoreductases	3	F37C12.12	F37C12.12	F37C12.12	396	83	313	322	98	224	388	118	270	0	1.16	0.214125
133	Member of the reverse transcriptase protein family, which are RNA-dependent DNA polymerases, has moderate similarity to uncharacterized C. elegans F38E9.3	m	ZK250.1	ZK250.1	ZK250.1	220	73	147	217	89	128	261	107	154	0	0.953	-0.0694519
134		2		multiple	ZK250.3	201	70	131	172	89	83	207	107	100	0	1.31	0.389567
135	Protein containing two meprin and TRAF homology (MATH) domains, two DUF38 domains of unknown function, and an F-box domain, which link a target protein with a ubiquitin-conjugating enzyme, has high similarity to uncharacterized C. elegans T08E11.1	2	ZK250.5	ZK250.5	ZK250.5	2462	75	2387	1586	96	1490	1911	116	1795	0	1.33	0.411426
136	Protein containing three meprin and TRAF homology (MATH) domains, has high similarity to uncharacterized C. elegans C16C4.13	2	ZK250.7	ZK250.7	ZK250.7	415	84	331	293	103	190	353	124	229	0	1.446	0.532068
137	Putative paralog of C. elegans F59H6.I, has similarity at the C-terminus of S. cerevisiae PIF1, mitochondrial DNA repair and recombination protein	2	ZK250.9/Y16E11A.2	ZK250.9	ZK250.9	202	78	124	161	99	62	194	119	75	0	1.66	0.731183
138	Protein with weak similarity to C. elegans B0244.8	5	ZK287.1	ZK287.1	ZK287.1	2445	65	2380	1782	87	1695	2147	105	2042	0	1.165	0.22033
139	Protein with high similarity to C. elegans F10G8.1, which is a putative tyrosine protein phosphatase involved in embryogenesis and morphogenesis, member of the protein-tyrosine phosphatase family	1	ZK484.7	ZK484.7	ZK484.7	309	64	245	437	84	353	527	101	425	0	0.576	-0.795859
140	Protein containing a DUF138 domain of unknown function, has high similarity to uncharacterized C. elegans ZK488.6	5	ZK488.5	ZK488.5	ZK488.5	183	67	116	149	85	64	180	102	77	0	1.504	0.588805
141	Protein of unknown function, has weak similarity to human protein KIAA0590 (Hs.111862)	3	ZK520.1	ZK520.1	ZK520.1	837	66	771	725	87	638	873	105	769	0	1.003	0.00432161
142		3		U58084-1.ZK520	ZK520.4	1076	70	1006	1269	94	1175	1529	113	1416	0	0.711	-0.492079
143	Putative coiled-coil protein, has weak similarity to S. cerevisiae Uso1p, required for protein transport from ER to Golgi	2	ZK546.1	ZK546.1	ZK546.1	1637	80	1557	2203	98	2105	2654	118	2536	0	0.614	-0.703689
144	Member of the trypsin family of serine proteases, has low similarity to proprostasin (human PRSS8), which is a precursor of active membrane-bound serine protease secreted into seminal fluid that may be a suppressor of invasive prostate and breast cancer	2	ZK546.15	ZK546.15	ZK546.15	1144	93	1051	1113	119	994	1341	143	1198	0	0.878	-0.187707
145	Protein with weak similarity to syntaxin 18 (human STX18), which functions in transport between the endoplasmic reticulum and Golgi and causes endoplasmic reticulum aggregation when overexpressed	5	T10H9.3	T10H9.3	T10H9.3	3231	76	3155	4201	96	4105	5061	116	4946	0	0.638	-0.648372
146	Protein containing an AT-hook motif, which bind DNA with a preference for A-T rich regions, and a ubiquitin interaction motif	5	T11A5.1	T11A5.1	T11A5.1	307	72	235	266	93	173	320	112	208	0	1.127	0.172488
147	Putative coiled-coil protein, has weak similarity to myosins	4	T11B7.1	T11B7.1	T11B7.1	1002	73	929	848	94	754	1022	113	908	0	1.023	0.0328061
148	Putative ortholog of C. elegans T11F8.1 gene product	4	T11F8.2	T11F8.2	T11F8.2	475	83	392	415	107	308	500	129	371	0	1.056	0.0786098
149	Protein containing two protein kinase domains, has weak similarity to S. cerevisiae Yck1p, which is a casein kinase I isoform involved in protein amino acid phosphorylation	4	T11F8.4	T11F8.4	T11F8.4	295	77	218	331	94	237	399	113	286	0	0.763	-0.390245
150	Protein of unknown function	5	T11F9.12	T11F9.12	T11F9.12	1128	75	1053	1040	98	942	1253	118	1135	0	0.928	-0.107803
151	Member of the RNA methyltransferase family, which may be 2'-O-methyltransferases, has a region of low similarity to a region of TAR (HIV) RNA-binding protein 1 (human TARBP1), which is an RNA-binding protein involved in regulating HIV gene expression	2	T14B4.1	T14B4.1	T14B4.1	1945	82	1863	2613	104	2509	3148	125	3023	0	0.616	-0.698998
152	Member of the core-2 or I-branching enzyme family, which form blood group I-antigens or O-glycan side-chains, has weak similarity to human GCNT1, which forms O-glycan branched structures and is involved in Wiskott-Aldrich syndrome and multiple sclerosis	2	T14B4.9	T14B4.9	T14B4.9	237	81	156	203	101	102	245	122	123	0	1.269	0.343692
153	Protein containing two protein kinase domains, has a region of moderate similarity to a region of met protooncogene (rat Met), which may function in cell proliferation, differentiation, and migration and in organ development	X	T14E8.1	T14E8.1	T14E8.1	1688	78	1610	1677	102	1575	2020	123	1898	0	0.848	-0.237864
154	Protein of unknown function, has high similarity to uncharacterized human CGI-11	X	T14F9.1	T14F9.1	T14F9.1	6130	82	6048	6558	113	6445	7901	136	7765	0	0.779	-0.360305
155	Protein containing glycosyl hydrolase family 20 domain 2 and catalytic domains, has moderate similarity to hexosaminidase B (mouse Hexb), which is a subunit of an enzyme that catalyzes the degradation of ganglioside GM2 and blocks polyspermy	X	T14F9.3	T14F9.3	T14F9.3	8109	84	8025	6322	108	6214	7617	130	7487	0	1.072	0.100305
156	Protein of unknown function, has low similarity to uncharacterized C. elegans W06H3.1	X	T14G11.3	T14G11.3	T14G11.3	2264	80	2184	2621	100	2521	3158	120	3037	0	0.719	-0.475936
157	Protein with strong similarity to C. elegans W04G3.8 gene product	X	W04G3.3	W04G3.3	W04G3.3	2098	80	2018	1567	90	1477	1888	108	1780	0	1.134	0.181421
158	Member of the sulfate transporter family, has moderate similarity to a region of solute carrier family 26 member 4 (pendrin, human SLC26A4), which is an anion transporter that may transport bicarbonate and iodide and is associated with Pendred syndrome	X	W04G3.6	W04G3.6	W04G3.6	991	70	921	795	84	711	958	101	857	0	1.075	0.104337
159	Putative receptor tyrosine protein kinase, has similarity to human and D. melanogaster fibroblast growth factorreceptor-related protein kinases	1	kin-23/Cehd-7/W04G5.6	W04G5.6	W04G5.6	514	66	448	518	85	433	624	102	522	0	0.859	-0.21927
160	Protein of unknown function, has strong similarity to uncharacterized C. elegans W03G9.3	1	W05F2.2	W05F2.2	W05F2.2	2224	72	2152	2306	87	2219	2778	105	2673	0	0.805	-0.312939
161	Protein with moderate similarity to C. elegans hpl-2 gene product	1	W05F2.7	W05F2.7	W05F2.7	1328	77	1251	1277	100	1177	1539	120	1418	0	0.882	-0.181149
162	Member of the calpain family of cysteine proteases, has a region of low similarity to a region of mouse Capn9, which is a calcium-dependent non-lysosomal protease that suppresses neoplastic transformation	3	W05G11.4	W05G11.4	W05G11.4	524	79	445	411	103	308	495	124	371	0	1.199	0.261832
163	Member of the intermediate filament family, which are components of the cytoskeleton and nuclear envelope, contains an intermediate filament tail domain, has low similarity to lamin B1 (mouse Lmnb1), which may be a structural member of the nuclear lamina	X	ifa-2/W10G6.3/Cel-IF-A2	W10G6.3	W10G6.3	1459	77	1382	1962	91	1871	2364	110	2254	0	0.613	-0.706041
164	Protein of unknown function	3	Y102E9.2	Y102E9.2	Y102E9.2	3536	66	3470	5078	84	4994	6118	101	6017	0	0.577	-0.793357
165	Protein containing a nuclear hormone receptor C4-type zinc finger domain, which bind DNA and may be involved in regulation of transcription, has weak similarity to C. elegans NHR-58, which is involved in embryogenesis and morphogenesis	5	Y17D7B.1	Y17D7B.1	Y17D7B.1	678	65	613	587	86	501	707	104	604	0	1.016	0.0229004
166	Putative ortholog of C. elegans Y67D8C.2 gene product	5	Y20C6A.3	Y20C6A.3	Y20C6A.3	284	67	217	255	84	171	307	101	206	0	1.053	0.0745054
167	Member of an uncharacterized protein family with weak similarity to Entemeba histolytica N-acetylmuraminidase	5	Y22F5A.4	Y22F5A.4	Y22F5A.4	4088	65	4023	5183	86	5097	6245	104	6141	0	0.655	-0.610433
168	Protein with high similarity to cysteinyl-tRNA synthetase (human CARS), which aminoacylates tRNA with cysteine for protein biosynthesis and interacts with elongation factor 1 gamma (human EEF1G), member of the class I cysteinyl (C) tRNA synthetase family	1	Y23H5A.7	Y23H5A.7	Y23H5A.7	2632	71	2561	3608	96	3512	4347	116	4231	0	0.605	-0.724993
169	Protein with high similarity to C. elegans F10G8.1, which is involved in embryogenesis or morphogenesis, member of the protein-tyrosine phosphatase family, which are involved in control of cell growth, proliferation, differentiation and transformation	4	K07F5.8	K07F5.8	K07F5.8	338	74	264	464	98	366	559	118	441	0	0.599	-0.739372
170	Protein of unknown function, has a region of low similarity to nucleoporin p54 (rat Nup54), which is a component of the p62 complex that is localized on both sides of the nuclear pore complex and binds to nuclear import factors rat Impnb and rat Rn.7345	4	K07F5.13	K07F5.13	K07F5.13	1667	67	1600	2225	93	2132	2681	112	2569	0	0.623	-0.682696
171	Protein with weak similarity to S. cerevisiae YAL035W (Translation initiation factor 2 (eIF2))	1	K07G5.3	K07G5.3	K07G5.3	591	67	524	429	85	344	517	102	414	0	1.264	0.337996
172	Member of the divalent cation transporter family, which may transport Mg2+ or other divalent cations into the cell, has high similarity to uncharacterized human DKFZP434K0427	4	K07H8.2	K07H8.2	K07H8.2	3665	69	3596	3975	89	3886	4789	107	4682	0	0.768	-0.380822
173	Yolk proteins yp115 and yp88	4	vit-6/K07H8.6	K07H8.6	K07H8.6	7972	67	7905	16515	88	16427	19898	106	19792	0	0.399	-1.32554
174	Protein containing two RNA recognition motifs (RRM, RBD, or RNP)	4	K07H8.10	K07H8.10	K07H8.10	4287	70	4217	8234	91	8143	9920	110	9811	0	0.43	-1.21759
175	Putative paralog of C. elegans K11G12.1, has similarity to C. elegans TOH-2, a member of the CUB domain protein family	X	K09C8.3	K09C8.3	K09C8.3	383	68	315	332	92	240	400	111	289	0	1.089	0.123004
176	Protein of unknown function, has high similarity to uncharacterized C. elegans C08A9.9	X	K09E3.5	K09E3.5	K09E3.5	395	77	318	401	98	303	483	118	365	0	0.871	-0.199255
177	Putative ortholog of C. elegans T23C6.3 gene product	X	K09E3.7	K09E3.7	K09E3.7	515	80	435	445	101	344	536	122	414	0	1.05	0.0703893
178	Protein containing a DUF33 domain of unknown function, has high similarity to uncharacterized C. elegans K09E10.2	4	K09E10.1	K09E10.1	K09E10.1	344	83	261	279	98	181	336	118	218	0	1.197	0.259423
179	Protein of unknown function, has high similarity to uncharacterized C. elegans F54H12.4	2	K09F6.1	K09F6.1	K09F6.1	921	79	842	546	102	444	658	123	535	0	1.574	0.654436
180	Protein containing a WSN domain of unknown function	2	K09F6.4	K09F6.4	K09F6.4	416	81	335	439	111	328	529	134	395	0	0.848	-0.237864
181					EMPTY	77	80	-3	106	103	3	128	124	4	0
182					EMPTY	77	77	0	90	99	-9	108	119	-11	0
183					EMPTY	79	74	5	96	88	8	116	106	10	0	0.519	-0.946194
184					EMPTY	69	75	-6	97	89	8	117	107	10	0
185					EMPTY	73	72	1	94	89	5	113	107	6	0	0.166	-2.59074
186					EMPTY	65	72	-7	77	88	-11	93	106	-13	0
187					EMPTY	72	73	-1	95	87	8	114	105	10	0
188					EMPTY	83	78	5	103	94	9	124	113	11	0	0.461	-1.11716
189					EMPTY	71	76	-5	86	86	0	104	104	0	0
190					EMPTY	77	66	11	82	76	6	99	92	7	0	1.522	0.605968
191					EMPTY	67	64	3	78	79	-1	94	95	-1	0
192					EMPTY	75	66	9	85	82	3	102	99	4	0	2.49	1.31615
193	Protein containing six TPR (tetratrico peptide repeat) domains, which may mediate protein-protein interactions, has weak similarity to human TOMM34, which is a subunit of the mitochondrial translocase that is involved in mitochondrial protein import	5	R09E12.3	R09E12.3	R09E12.3	5392	66	5326	5762	83	5679	6942	100	6842	0	0.778	-0.362158
194	Protein of unknown function, has very strong similarity to uncharacterized C. elegans K02E7.3	m	R09E12.6	R09E12.6	R09E12.6	1049	66	983	1632	100	1532	1966	120	1846	0	0.533	-0.907793
195	Protein of unknown function, has moderate similarity to uncharacterized C. elegans C38D9.3	X	R09H3.1	R09H3.1	R09H3.1	240	69	171	235	102	133	283	123	160	0	1.067	0.0935602
196	G protein-coupled receptor, member of an unnamed subfamily, no homolog in human or D. melanogaster	5	R10D12.4	R10D12.4	R10D12.4	329	74	255	298	87	211	359	105	254	0	1.003	0.00432161
197	Protein containing a CX module domain, has high similarity to uncharacterized C. elegans F53C3.6	5	B0222.1	B0222.1	B0222.1	1248	70	1178	1318	82	1236	1588	99	1489	0	0.791	-0.33825
198	Member of the phosphate transporter family, has moderate similarity to sodium inorganic phosphate cotransporter (solute carrier family 20 member 1, rat Slc20a1), which is a high-affinity sodium-inorganic phosphate cotransporter	5	B0222.3	B0222.3	B0222.3	2022	69	1953	1533	85	1448	1847	102	1745	0	1.119	0.16221
199	Member of the troponin family, which regulate calcium-induced muscle contraction	X	C14F5.3	C14F5.3	C14F5.3	2178	70	2108	1422	90	1332	1713	108	1605	0	1.314	0.393965
200	Protein containing three fibronectin type III domains, which are involved in cell surface binding, and two protein kinase domains, has weak similarity to mouse Ros1, which is a proto-oncogene and protein tyrosine kinase with transformation potential	5	C16D9.2	C16D9.2	C16D9.2	495	69	426	511	89	422	616	107	508	0	0.838	-0.254978
201	Protein containing a DUF235 domain of unknown function, has high similarity to uncharacterized C. elegans F22E5.1	5	C16D9.5	C16D9.5	C16D9.5	624	68	556	527	85	442	635	102	533	0	1.044	0.0621217
202	Protein containing a DUF32 domain of unknown function, has high similarity to uncharacterized C. elegans C24B9.2	5	C16D9.7	C16D9.7	C16D9.7	405	70	335	291	86	205	351	104	247	0	1.356	0.439357
203	Protein of unknown function	X	C17H11.2	C17H11.2	C17H11.2	914	74	840	991	96	895	1194	116	1078	0	0.779	-0.360305
204	Putative member of immunoglobulin superfamily of proteins	X	dim-1/C18A11.7	C18A11.7	C18A11.7	7667	79	7588	8325	103	8222	10030	124	9906	0	0.766	-0.384584
205	Tryptophan hydroxylase involved in serotonin biosynthesis	2	tph-1/ZK1290.2	ZK1290.2	ZK1290.2	471	80	391	336	100	236	405	120	284	0	1.375	0.459432
206	Member of the CCAAT box-binding transcription factor or nuclear factor I family, which bind DNA, has a region of high similarity to a region of nuclear factor I-C (mouse Nfic), which is a CCAAT-binding cellular and viral transcription factor	2	nfi-1/ZK1290.4	ZK1290.4	ZK1290.4	2660	74	2586	2636	96	2540	3176	116	3060	0	0.845	-0.242977
207	Beta tubulin expressed specifically in touch receptor neurons	X	mec-7/mec-11/tub-2/ZK154.3	ZK154.3	ZK154.3	3453	71	3382	3494	92	3402	4210	111	4099	0	0.825	-0.277534
208	Protein with low similarity to A disintegrin and metalloproteinase domain 17 (tumor necrosis factor alpha converting enzyme, human ADAM17), which stimulates TNF release and may be associated with cardiomyopathy, osteoarthritis, and Alzheimer's disease	X	adm-4/ZK154.7	ZK154.7	ZK154.7	863	75	788	802	94	708	966	113	853	0	0.924	-0.114035
209	Protein containing ten leucine rich repeats, which mediate protein-protein interactions, has low similarity to a region of C. elegans SYM-1, which is required for attachment of body muscle to cuticle in absence of MEC-8	5	ZK682.5	ZK682.5	ZK682.5	453	81	372	242	98	144	292	118	173	0	2.144	1.1003
210	Protein with high similarity to exportin 1 (human XPO1), which is a cell cycle-regulated nuclear export receptor that mediates NES-containing protein export from the nucleus and may be required for autophagy	5	ZK742.1	ZK742.1	ZK742.1	2777	91	2686	2062	110	1952	2484	133	2352	0	1.142	0.191563
211	Protein containing six Pumilio-family (Puf) RNA binding domains, has moderate similarity to a region of C. elegans FBF-2, which is an RNA-binding protein involved in sex determination	4	puf-7/B0273.2	B0273.2	B0273.2	5296	79	5217	4004	96	3908	4824	116	4708	0	1.108	0.147958
212	Member of the ligand-gated ion channel protein family	3	glr-2/B0280.12	B0280.12	B0280.12	502	83	419	346	91	255	417	110	307	0	1.364	0.447844
213	Protein of unknown function, has moderate similarity to uncharacterized C. elegans B0284.2	3	B0284.4	B0284.4	B0284.4	340	79	261	235	88	147	283	106	177	0	1.474	0.559737
214	Putative leucine carboxyl methyltransferase, has similarity to human LCMT	3	B0285.4	B0285.4	B0285.4	4015	87	3928	3843	99	3744	4630	119	4511	0	0.871	-0.199255
215	Member of the choline or ethanolamine kinase family, which catalyze formation of phosphatidylcholine by the CDP-choline pathway, has low similarity to a region of choline-ethanolamine kinase (rat Chkl), which is involved in phosphatidylcholine synthesis	3	B0285.10	B0285.10	B0285.10	301	85	216	266	99	167	320	119	201	0	1.074	0.102994
216	Protein of unknown function, has moderate similarity to a region of carbon catabolite repressor negative regulator of transcription complex subunit 2 (human CNOT2), which is a component of the CCR4-NOT global transcriptional regulator complex	2	B0286.4	B0286.4	B0286.4	3575	66	3509	3252	81	3171	3918	98	3820	0	0.918	-0.123434
217	Protein with moderate similarity to phospholipid scramblase 2 (mouse Plscr2), which mediates the calcium-dependent transbilayer movement of phospholipids and may be responsible for the redistribution of membrane phospholipids in damaged or apoptotic cells	1	ZK1053.5	ZK1053.5	ZK1053.5	420	62	358	501	81	420	604	98	506	0	0.707	-0.500218
218	Protein with high similarity to galactose-1-phosphate uridylyltransferase (human GALT), which catalyzes the conversion of UDP-glucose and galactose-1-phosphate to glucose-1-phosphate and UDP-galactose and is associated with galactosemia	3	ZK1058.3	ZK1058.3	ZK1058.3	1659	65	1594	1920	84	1836	2313	101	2212	0	0.721	-0.471929
219	Protein of unknown function	3	ZK1058.9	ZK1058.9	ZK1058.9	3350	66	3284	4441	81	4360	5351	98	5253	0	0.625	-0.678072
220	Member of the oxysterol-binding protein (OSBP) family, which are involved in sterol biosynthesis, contains a pleckstrin homology (PH) domain, has a region of moderate similarity to S. cerevisiae Osh7p, which functions in sterol metabolism	X	ZK1086.1	ZK1086.1	ZK1086.1	1405	64	1341	1350	81	1269	1627	98	1529	0	0.877	-0.189351
221		2		multiple	ZK1127.1	2931	74	2857	4674	95	4579	5631	114	5517	0	0.518	-0.948976
222		X		multiple	ZK1193.2	623	79	544	528	95	433	636	114	522	0	1.043	0.0607392
223	Protein with composite TRIAD zinc finger domain, has similarity to human Hs.78894 gene product, protein KIAA0161 isolated from human cell line KG-1 cDNA library, and D. melanogaster ARI2	X	C17H11.6	C17H11.6	C17H11.6	1320	77	1243	849	93	756	1023	112	911	0	1.365	0.448901
224	Protein of unknown function, has high similarity to uncharacterized C. elegans F08G5.6	4	C17H12.8	C17H12.8	C17H12.8	1930	72	1858	2838	88	2750	3419	106	3313	0	0.561	-0.833927
225	Protein of unknown function, has low similarity to uncharacterized C. elegans W01D2.5	2	C18A3.4	C18A3.4	C18A3.4	1803	69	1734	1554	87	1467	1872	105	1767	0	0.981	-0.027675
226	Protein containing one helix-loop-helix DNA-binding domain, which mediate protein dimerization	2	C18A3.8	C18A3.8	C18A3.8	422	69	353	410	88	322	494	106	388	0	0.91	-0.136062
227	Protein of unknown function, has moderate similarity to uncharacterized C. elegans C18B2.2	X	C18B2.1	C18B2.1	C18B2.1	493	65	428	395	83	312	476	100	376	0	1.139	0.187768
228	Member of the 7-transmembrane chemoreceptor family of G protein-coupled receptors (GPCR), has low similarity to C. elegans ODR-10, which is a G protein-coupled receptor involved in odorant response	5	C18B10.7	C18B10.7	C18B10.7	239	66	173	232	86	146	280	104	176	0	0.983	-0.0247367
229	Protein of unknown function	5	D1086.4	D1086.4	D1086.4	2210	71	2139	2542	93	2449	3063	112	2951	0	0.725	-0.463947
230	Protein with strong similarity to human eukaryotic translation initiation factor 3, subunit 5 (EIF3S5)	2	D2013.7	D2013.7	D2013.7	5087	79	5008	6401	103	6298	7712	124	7588	0	0.66	-0.599462
231	Protein of unknown function	4	D2024.4	D2024.4	D2024.4	663	76	587	479	105	374	577	127	451	0	1.303	0.381837
232	Member of the 7-transmembrane chemoreceptor family of G protein-coupled receptors (GPCR), has very strong similarity to uncharacterized C. elegans SRI-39	2	D2062.8	D2062.8	D2062.8	367	71	296	365	93	272	440	112	328	0	0.903	-0.147202
233		2		multiple	D2089.1	2036	70	1966	1977	87	1890	2382	105	2277	0	0.863	-0.212568
234	Member of the reverse transcriptase family, which are RNA-dependent DNA polymerases	1	CeTERT/DY3.4	DY3.4	DY3.4	2069	74	1995	2298	90	2208	2769	108	2660	0	0.75	-0.415037
235	Protein of unknown function	2	F07F6.2	F07F6.2	F07F6.2	535	76	459	324	88	236	390	106	284	0	1.614	0.690641
236	Member of the 7-transmembrane chemoreceptor family of G protein-coupled receptors (GPCR), has a region of weak similarity to C. elegans ODR-10, which is a G protein-coupled receptor involved in odorant response	5	srj-32/F07G11.5	F07G11.5	F07G11.5	201	80	121	193	101	92	233	122	111	0	1.092	0.126973
237	Member of an uncharacterized protein family	1	F08A8.5	F08A8.5	F08A8.5	286	74	212	233	91	142	281	110	171	0	1.239	0.309176
238	CTP:phosphocholine cytidyltransferase	X	CCt/F08C6.2	F08C6.2	F08C6.2	2215	74	2141	2134	90	2044	2571	108	2463	0	0.869	-0.202572
239	Protein of unknown function	2	F08D12.12	F08D12.12	F08D12.12	506	78	428	381	88	293	459	106	353	0	1.212	0.27739
240	NADH pyrophosphatase	4	F13H10.2	F13H10.2	F13H10.2	2283	83	2200	2688	102	2586	3239	123	3116	0	0.706	-0.50226
241	Protein containing an F-box domain, which serve as a link between a target protein and a ubiquitin-conjugating enzyme	X	F43C9.1	F43C9.1	F43C9.1	721	76	645	889	94	795	1071	113	958	0	0.673	-0.571322
242	Weakly similar to D. melanogaster coracle;predicted to be membrane spanning	3	F43D9.1	F43D9.1	F43D9.1	441	69	372	439	86	353	529	104	425	0	0.875	-0.192645
243	Protein with a putative RING-type zinc finger domain, has moderate similarity to C. elegans Y6D1A.B	2	F43G6.8	F43G6.8	F43G6.8	2562	65	2497	1883	85	1798	2269	102	2166	0	1.153	0.205393
244	Protein of unknown function	1	F43G9.4	F43G9.4	F43G9.4	3510	68	3442	4510	86	4424	5434	104	5330	0	0.646	-0.630394
245	Protein with moderate similarity to nucleobindin 2 (mouse Nucb2), which is a calcium binding protein that may play a role in calcium ion homeostasis	X	F44A6.1	F44A6.1	F44A6.1	1031	69	962	1470	85	1385	1771	102	1669	0	0.577	-0.793357
246	Protein of unknown function	3	F44B9.2	F44B9.2	F44B9.2	1438	69	1369	1659	80	1579	1999	96	1902	0	0.72	-0.473931
247	Protein of unknown function	X	F47B7.7	F47B7.7	F47B7.7	1937	71	1866	1224	84	1140	1475	101	1373	0	1.359	0.442545
248	Protein containing a nuclear hormone receptor C4-type zinc finger domain, which bind DNA and may be involved in regulation of transcription, and a nuclear hormone receptor ligand-binding domain, has low similarity to C. elegans NHR-51	5	F47C10.1	F47C10.1	F47C10.1	321	76	245	237	89	148	286	107	178	0	1.374	0.458382
249	Member of the nuclear hormone receptor/Zinc finger protein family	5	F47C10.8	F47C10.8	F47C10.8	357	75	282	297	94	203	358	113	245	0	1.153	0.205393
250	Member of the 7-transmembrane chemoreceptor family of G protein-coupled receptors (GPCR), has high similarity to uncharacterized C. elegans F47C12.10	4	F47C12.5	F47C12.5	F47C12.5	301	75	226	314	88	226	378	106	272	0	0.83	-0.268817
251	Protein containing a DUF32 domain of unknown function, has very strong similarity to uncharacterized C. elegans F47D2.7	5	F47D2.1	F47D2.1	F47D2.1	293	70	223	328	86	242	395	104	292	0	0.765	-0.386468
252	Protein containing a DUF32 domain of unknown function, has strong similarity to uncharacterized C. elegans F47D2.5	5	F47D2.6	F47D2.6	F47D2.6	286	75	211	268	91	177	323	110	213	0	0.989	-0.0159576
253	Protein containing a Src homology 3 (SH3) domain, which bind proline-rich peptides, and a protein kinase domain, has a region of low similarity to a region of human MAP3K9, which is an apoptosis activator involved in the JNK cascade	5	K11D12.10	K11D12.10	K11D12.10	744	71	673	777	91	686	936	110	827	0	0.814	-0.296899
254	Dicarboxylate carrier protein, member of the mitochondrial carrier (MCF) protein family	X	K11G12.5	K11G12.5	K11G12.5	3117	74	3043	4394	99	4295	5294	119	5175	0	0.588	-0.766112
255	Protein containing two GYF (glycine, tyrosine, phenylalanine) domains, which are proline-binding domains	3	K11H3.4	K11H3.4	K11H3.4	1093	69	1024	1753	92	1661	2112	111	2001	0	0.512	-0.965784
256	Protein of unknown function	4	K11H12.5	K11H12.5	K11H12.5	609	74	535	533	99	434	642	119	523	0	1.023	0.0328061
257	Protein containing a forkhead associated (FHA) domain, which bind phosphopeptides	4	M4.1	M4.1	M4.1	563	74	489	536	101	435	646	122	524	0	0.933	-0.100051
258	Member of the 7-transmembrane chemoreceptor family of G protein-coupled receptors (GPCR), has low similarity to C. elegans ODR-10, which is involved in odorant response	4	str-3/M7.13	M7.13	M7.13	270	68	202	344	98	246	414	118	296	0	0.682	-0.552156
259	Protein containing a UDP-glucoronosyl and UDP-glucosyl transferase domain, has low similarity to UDP glycosyltransferase 2 family polypeptide B7 (human UGT2B7), which glucuronidates androgens, retinoids, lipids, and specific drugs	3	M88.1	M88.1	M88.1	3304	75	3229	2028	84	1944	2443	101	2342	0	1.379	0.463622
260	Protein containing two collagen triple helix repeats, which are found in some extracellular proteins, and a nematode cuticle collagen N-terminal domain, has a region of moderate similarity to a region of collagen type XI alpha 2 subunit (human COL11A2)	2	M110.1	M110.1	M110.1	1562	72	1490	1765	91	1674	2127	110	2017	0	0.739	-0.436354
261	Protein of unknown function, has high similarity to uncharacterized C. elegans K09H9.4	2	M110.6	M110.6	M110.6	1340	75	1265	1512	90	1422	1822	108	1713	0	0.738	-0.438307
262	Putative ortholog of C. elegans M151.6 gene product	2	M151.5	M151.5	M151.5	398	70	328	391	87	304	471	105	366	0	0.896	-0.158429
263	Protein with weak similarity to C. elegans tra-1, which is a zinc-finger transcription factor involved in sex determination	X	M163.2	M163.2	M163.2	433	76	357	313	92	221	377	111	266	0	1.341	0.423309
264	Protein of unknown function	2	M176.5	M176.5	M176.5	231	68	163	227	91	136	273	110	164	0	0.995	-0.00723157
265	Putative ortholog of C. elegans T17H7.5 gene product	3	T17H7.4	T17H7.4	T17H7.4	122	68	54	143	83	60	172	100	72	0	0.747	-0.42082
266	Member of the zinc finger, C4 type (two domains) protein family, involved in AWA-mediated chemosensation of volatile odorants	X	odr-7/T18D3.2	T18D3.2	T18D3.2	2815	75	2740	2061	92	1969	2483	111	2372	0	1.155	0.207893
267	Protein of unknown function	5	T18H9.6	T18H9.6	T18H9.6	2623	76	2547	3032	100	2932	3653	120	3533	0	0.721	-0.471929
268	Protein containing two N- and one C-terminal lipopolysaccharide-binding protein, bactericidal permeability-increasing protein, or cholesteryl ester transfer protein domains, has weak similarity to lipopolysaccharide (LPS)-binding protein (human LBP)	3	T19C3.5	T19C3.5	T19C3.5	776	67	709	561	86	475	676	104	572	0	1.239	0.309176
269	Protein of unknown function	5	T19C4.5	T19C4.5	T19C4.5	2829	66	2763	1856	85	1771	2236	102	2134	0	1.295	0.372952
270	Protein containing an extracellular laminin G domain, has weak similarity to a region of agrin (rat Agrn), which is a proteoglycan component of the basal lamina that stimulates acetylcholine receptor aggregation through the activation of rat Nsk1	2	T19D12.6	T19D12.6	T19D12.6	4008	73	3935	3948	94	3854	4757	113	4643	0	0.847	-0.239566
271	Protein containing a protein kinase domain, has low similarity to a region of fibroblast growth factor receptor 1 (mouse Fgfr1), which is a fibroblast growth factor receptor tyrosine kinase that is involved in cell proliferation and organ development	4	T22B11.3	T22B11.3	T22B11.3	399	75	324	232	93	139	280	112	167	0	1.935	0.952334
272	Member of the hyaluronidase family of glycosyl hydrolases, which hydrolyze glycosidic bonds, has low similarity to hyaluronidase 1 (mouse Hyal1), which degrades hyaluronan	2	T22C8.2	T22C8.2	T22C8.2	776	71	705	660	87	573	795	105	690	0	1.021	0.0299829
273	Member of the rhodopsin family of G-protein coupled receptors (GPCR), has low similarity to pancreatic polypeptide receptor Y4 (human PPYR1), which is a neuropeptide Y receptor that inhibits adenylyl cyclase and stimulates intracellular calcium flux	4	T22D1.12	T22D1.12	T22D1.12	1060	72	988	762	86	676	918	104	814	0	1.213	0.27858
274	Member of the 7-transmembrane chemoreceptor family of G-protein coupled receptors (GPCR), has high similarity to uncharacterized C. elegans T22F3.6	5	T22F3.5	T22F3.5	T22F3.5	501	76	425	396	98	298	477	118	359	0	1.184	0.243669
275	Member of the sugar (and other) transporter family, has weak similarity to solute carrier family 17 member 1 (human SLC17A1), which is involved in sodium-dependent phosphate transport and mediates organic anion transport at the renal apical membrane	5	T22F3.7	T22F3.7	T22F3.7	715	76	639	559	95	464	673	114	559	0	1.143	0.192825
276	Protein of unknown function, has high similarity to uncharacterized C. elegans R03H4.7	5	T22G5.4	T22G5.4	T22G5.4	138	78	60	158	95	63	190	114	76	0	0.79	-0.340075
277	Protein of unknown function	X	F21A10.4	F21A10.4	F21A10.4	392	99	293	341	107	234	411	129	282	0	1.039	0.0551957
278	Member of the acyl-CoA oxidase family, which convert acyl-CoA into trans-2-enoyl-CoA, has moderate similarity to peroxisomal acyl-coenzyme A oxidase (rat RATACOA1), which catalyzes the first step in very long chain fatty acid beta-oxidation	5	F25C8.1	F25C8.1	F25C8.1	185	76	109	164	89	75	198	107	90	0	1.206	0.27023
279	Protein of unknown function	5	F25C8.3	F25C8.3	F25C8.3	1356	70	1286	858	90	768	1034	108	925	0	1.39	0.475085
280		5		F26D2.8	F26D2.8	249	74	175	196	87	109	236	105	131	0	1.333	0.414677
281	Protein containing a WSN domain of unknown function, an ankyrin (Ank) repeat, which may mediate protein-protein interactions, and a BRCA1 (breast cancer type 1) C terminus (BRCT) domain, has high similarity to uncharacterized C. elegans F36D3.5	5	F26D2.10	F26D2.10	F26D2.10	191	66	125	228	87	141	275	105	170	0	0.736	-0.442222
282	Member of an uncharacterized protein family	5	F26D2.14	F26D2.14	F26D2.14	251	68	183	200	95	105	241	114	127	0	1.447	0.533065
283	S-adenosylmethionine decarboxylase	1	smd-1/sam-1/samdc/F47G4.7	F47G4.7	F47G4.7	2155	68	2087	1856	99	1757	2236	119	2117	0	0.986	-0.0203404
284	Member of the protein-tyrosine phosphatase family, which are involved in control of cell growth, proliferation, and differentiation, has a region of low similarity to a region of human PTPN9, which is a non-receptor type protein tyrosine phosphatase	5	F48F5.1	F48F5.1	F48F5.1	304	64	240	360	88	272	434	106	328	0	0.732	-0.450084
285	Protein containing a DUF216 domain of unknown function, has high similarity to uncharacterized C. elegans Y102A5C.33	5	F49H6.10	F49H6.10	F49H6.10	202	69	133	183	85	98	220	102	118	0	1.126	0.171207
286	Protein with high similarity to phosphomannomutase 2 (human PMM2), which participates in synthesis of the GDP-mannose required for protein glycosylation by converting mannose-1-phosphate to mannose-6-phosphate	4	F52B11.2	F52B11.2	F52B11.2	294	64	230	336	91	245	405	110	295	0	0.779	-0.360305
287	Protein with high similarity to C. elegans SQT-3, which is a collagen, contains two collagen triple helix repeats, which are found in some extracellular proteins, and a nematode cuticle collagen N-terminal domain	4	F52B11.4	F52B11.4	F52B11.4	4859	70	4789	6970	91	6879	8398	110	8288	0	0.578	-0.790859
288	Member of the impB, mucB or samB family, which are involved in UV protection, has moderate similarity to a region of DNA polymerase eta (human POLH), which is a low fidelity and low processivity DNA polymerase	3	F53A3.2	F53A3.2	F53A3.2	1326	69	1257	1874	87	1787	2258	105	2153	0	0.584	-0.77596
289	Protein containing a protein kinase domain, has a region of low similarity to a region of glycogen synthase kinase-3 beta (mouse Gsk3b), which is a serine threonine protein kinase that is involved in embryonic development	1	Y106G6D.4	Y106G6D.4	Y106G6D.4	420	72	348	367	90	277	442	108	334	0	1.043	0.0607392
290	Protein containing an RNA recognition motif (RRM, RBD, or RNP), has weak similarity to uncharacterized human RBM12	1	Y106G6D.7	Y106G6D.7	Y106G6D.7	1021	71	950	1163	94	1069	1401	113	1288	0	0.738	-0.438307
291	Protein of unknown function, has high similarity to uncharacterized C. elegans F47G4.2	1	ZC334.5	ZC334.5	ZC334.5	663	70	593	535	90	445	645	108	536	0	1.106	0.145351
292	Member of the 7-transmembrane chemoreceptor family of G-protein coupled receptors (GPCR), has high similarity to uncharacterized C. elegans ZK262.11	5	ZK262.1	ZK262.1	ZK262.1	261	76	185	172	96	76	207	116	92	0	2.02	1.01436
293	Putative ortholog of C. elegans C03A7.2 gene product	5	ZK262.8	ZK262.8	ZK262.8	392	74	318	344	97	247	414	117	298	0	1.069	0.0962619
294	Member of the domain of unknown function DUF13 family, has high similarity to uncharacterized C. elegans E03H4.2	1	ZK1025.3	ZK1025.3	ZK1025.3	1246	66	1180	1126	88	1038	1357	106	1251	0	0.944	-0.0831412
295	Beta-catenin required for body elongation and normal leading-cell migration and adhesion during embryonic ventral closure	1	hmp-2/K05C4.6	K05C4.6	K05C4.6	2308	66	2242	2058	84	1974	2480	101	2378	0	0.943	-0.0846703
296	Protein containing a leucine rich repeat, which mediate protein-protein interactions, has weak similarity to C. elegans ZYG-11, which is required for zygote formation	1	K05C4.9	K05C4.9	K05C4.9	733	73	660	565	96	469	681	116	565	0	1.168	0.22404
297	Protein containing two DUF23 domains of unknown function, has high similarity to uncharacterized C. elegans C13A2.6	5	K08D9.6	K08D9.6	K08D9.6	300	77	223	294	100	194	354	120	234	0	0.954	-0.0679388
298	Putative ortholog of C. elegans F17B5.1 gene product	1	T05F1.11	T05F1.11	T05F1.11	3453	76	3377	2013	98	1915	2425	118	2307	0	1.464	0.549916
299	Member of the mitochondrial carrier protein family of membrane transporters, has moderate similarity to mitochondrial import receptor (S. cerevisiae Mir1p), which is a phosphate transporter	1	T05F1.8	T05F1.8	T05F1.8	594	77	517	787	96	691	948	116	833	0	0.621	-0.687335
300		2		T10D4.2	T10D4.2	712	76	636	601	97	504	724	117	607	0	1.047	0.0662614
301	Member of the sulfotransferase family, has moderate similarity to heparan sulfate D-glucosaminyl 3-O-sulfotransferase (human HS3ST1), which is a key enzyme in biosynthesis of the anticoagulant form of heparan sulfate	2	F40H3.5	F40H3.5	F40H3.5	946	78	868	706	95	611	851	114	736	0	1.179	0.237564
302	Protein of unknown function, has moderate similarity to uncharacterized axonemal dynein light intermediate chain (human P28)	X	F41G4.1	F41G4.1	F41G4.1	573	73	500	502	90	412	605	108	496	0	1.007	0.0100637
303	Protein of unknown function, has strong similarity to uncharacterized C. elegans Y55H10A.2	4	F42A6.1	F42A6.1	F42A6.1	298	79	219	255	87	168	307	105	202	0	1.082	0.1137
304	Member of the protein-tyrosine phosphatase family, which are involved in control of cell growth, proliferation, differentiation and transformation	4	F42C5.5	F42C5.5	F42C5.5	367	85	282	584	93	491	704	112	592	0	0.477	-1.06794
305	Protein containing two immunoglobulin (Ig) domains, which may be involved in protein-protein and protein-ligand interactions, has moderate similarity to uncharacterized C. elegans ZIG-3	X	zig-2/F42F12.2	F42F12.2	F42F12.2	1031	75	956	1005	96	909	1211	116	1095	0	0.873	-0.195946
306	Protein of unknown function	X	F43B10.1	F43B10.1	F43B10.1	559	75	484	503	93	410	606	112	494	0	0.98	-0.0291463
307	Member of the rhodopsin family of G protein-coupled receptors (GPCR), has low similarity to somatostatin receptor 5 (rat Sstr5), which suppresses adenylyl cyclase and mediates the inhibition of cell proliferation and secretion of pituitary growth hormone	X	uvt-6/F56B6.5	F56B6.5	F56B6.5	608	66	542	521	84	437	628	101	527	0	1.029	0.041243
308	Protein with low similarity to activator of basal transcription 1 (mouse Abt1), which is a single- and double-stranded DNA binding protein that interacts with TATA-binding protein (Tbp) and functions as a basal transcriptional activator of class II genes	1	F57B10.8	F57B10.8	F57B10.8	110	66	44	170	84	86	205	101	104	-100	0.425	-1.23447
309	Protein of unknown function	5	F57F5.3	F57F5.3	F57F5.3	710	70	640	792	88	704	954	106	848	0	0.755	-0.405451
310	Member of the C. elegans Sre G protein-coupled chemoreceptor family, which are putative chemosensory receptors, has high similarity to uncharacterized C. elegans W05H5.6	2	F57G9.4	F57G9.4	F57G9.4	301	65	236	310	88	222	373	106	267	0	0.882	-0.181149
311	Protein of unknown function, has weak similarity to C. elegans W06B11.1	4	F57H12.7	F57H12.7	F57H12.7	4640	69	4571	3523	85	3438	4245	102	4142	0	1.104	0.14274
312	Protein containing a formin homology 2 domain, which are found in proteins that control rearrangements of the actin cytoskeleton, has a region of low similarity to a region of diaphanous homolog 1 (mouse Diap1), which induces focal contact formation	3	F58B6.2	F58B6.2	F58B6.2	286	66	220	351	87	264	423	105	318	0	0.692	-0.531156
313	Protein of unknown function	X	C14E2.3	C14E2.3	C14E2.3	3467	69	3398	699	89	610	842	107	735	0	4.624	2.20914
314	Member of the dTDP-4-dehydrorhamnose 3,5-epimerase family, which catalyze isomerisation in lipopolysaccharide biosynthesis	X	C14F11.6	C14F11.6	C14F11.6	2635	69	2566	3645	86	3559	4392	104	4288	0	0.598	-0.741783
315	Protein of unknown function	X	C15A7.3	C15A7.3	C15A7.3	342	76	266	219	90	129	264	108	155	0	1.711	0.77484
316	Protein of unknown function	X	C15C7.3	C15C7.3	C15C7.3	254	75	179	180	98	82	217	118	99	0	1.812	0.857583
317	Protein of unknown function	X	C15H9.10	C15H9.10	C15H9.10	2095	77	2018	2042	98	1944	2460	118	2342	0	0.862	-0.21424
318	Protein of unknown function, has weak similarity to C. elegans K11H12.7	X	C15H9.9	C15H9.9	C15H9.9	8473	79	8394	7735	98	7637	9319	118	9201	0	0.912	-0.132894
319	Protein of unknown function	2	C17G10.7	C17G10.7	C17G10.7	119	72	47	133	93	40	160	112	48	0	0.975	-0.0365259
320	Protein of unknown function, has high similarity to a region of ariadne ubiquitin-conjugating enzyme E2-binding protein homolog 1 (human ARIH1), which binds ubiquitin-conjugating enzyme E2-18 (human UBE2L3) and may play a role in protein ubiquitylation	X	C17H11.4	C17H11.4	C17H11.4	1934	69	1865	2175	87	2088	2620	105	2516	0	0.741	-0.432455
321	Protein of unknown function, has weak similarity to C. elegans T24C4.3	X	C18A11.1	C18A11.1	C18A11.1	7699	71	7628	4155	92	4063	5006	111	4895	0	1.558	0.639695
322	Protein of unknown function, has weak similarity to C. elegans ZC581.6	2	C18A3.7	C18A3.7	C18A3.7	311	72	239	430	96	334	518	116	402	0	0.594	-0.751465
323	Protein of unknown function	X	C18B12.1	C18B12.1	C18B12.1	211	75	136	189	96	93	228	116	112	0	1.214	0.279768
324	Protein with strong similarity to C. elegans F28B1.6 gene product	5	C18D4.3	C18D4.3	C18D4.3	1118	75	1043	821	89	732	989	107	882	-100	1.183	0.24245
325	Protein of unknown function, has high similarity to uncharacterized C. elegans T27C5.8	5	F49H6.13	F49H6.13	F49H6.13	377	80	297	444	92	352	535	111	424	0	0.7	-0.514573
326	Protein of unknown function, has high similarity to uncharacterized C. elegans T27C5.8	5	F49H6.3	F49H6.3	F49H6.3	461	77	384	264	95	169	318	114	204	0	1.886	0.91533
327	Protein with high similarity to glycine cleavage system protein H (human GCSH), which is the H-protein component of the glycine cleavage system that is associated with atypical nonketotic hyperglycinemia, member of the glycine cleavage H-protein family	1	F52A8.5	F52A8.5	F52A8.5	2101	77	2024	2443	96	2347	2943	116	2828	0	0.716	-0.481969
328	Protein containing a BTB (BR-C, ttk and babor) or POZ (Pox virus and zinc finger) domain, which are found in some DNA and actin binding proteins, and a meprin and TRAF homology (MATH) domain, has high similarity to uncharacterized C. elegans F40B1.1	2	F52C6.1	F52C6.1	F52C6.1	688	72	616	743	92	651	895	111	784	0	0.785	-0.349235
329	Protein containing a meprin and TRAF homology (MATH) domain	2	F52C6.6	F52C6.6	F52C6.6	231	91	140	175	91	84	211	110	101	0	1.383	0.467801
330	Protein of unknown function	X	F52D2.5	F52D2.5	F52D2.5	369	87	282	348	91	257	419	110	310	0	0.911	-0.134477
331	Protein containing an MYND finger domain, has moderate similarity to a region of adenovirus 5 E1A binding protein (human BS69), which represses human MYB and adenovirus E1A-activated transcription	X	bra-1/F54B11.6	F54B11.6	F54B11.6	1314	71	1243	1071	87	984	1290	105	1186	0	1.048	0.0676387
332	Protein of unknown function, has strong similarity to uncharacterized C. elegans M01B2.8	5	F54B8.1	F54B8.1	F54B8.1	1200	69	1131	896	87	809	1080	105	975	0	1.16	0.214125
333	Protein with moderate similarity to C. elegans F59C6.3 gene product	1	F54C1.8	F54C1.8	F54C1.8	449	67	382	769	84	685	927	101	825	0	0.463	-1.11092
334	Protein with high similarity to ADP-ribosylation factor 1 (rat Arl1), which is a GTP-binding protein and putative GTPase that may be involved in intracellular protein transport, member of the ADP-ribosylation factor (ARF) family	2	F54C9.10	F54C9.10	F54C9.10	3360	65	3295	3251	83	3168	3917	100	3817	0	0.863	-0.212568
335	Protein of unknown function, has moderate similarity to C. elegans F54D12.7	2	F54D12.1	F54D12.1	F54D12.1	172	69	103	172	89	83	207	107	100	0	1.03	0.0426443
336	Protein of unknown function	2	F54D12.4	F54D12.4	F54D12.4	1004	69	935	975	90	885	1175	108	1066	0	0.877	-0.189351
337	Protein of unknown function	2	Y54E2A.4	Y54E2A.4	Y54E2A.4	304	69	235	285	85	200	343	102	241	0	0.975	-0.0365259
338	Protein of unknown function, has moderate similarity to uncharacterized C. albicans Orf6.8403p	1	Y54E5A.5	Y54E5A.5	Y54E5A.5	4939	69	4870	4842	90	4752	5834	108	5725	0	0.851	-0.232769
339	Protein containing an RNA recognition motif (RRM, RBD, or RNP), has a region of moderate similarity to a region of splicing factor arginine serine rich 7 (human SFRS7), which is a splicing factor of the SR protein family	4	Y57G11A.5	Y57G11A.5	Y57G11A.5	322	69	253	324	91	233	390	110	281	0	0.901	-0.150401
340	Protein containing two CCCH-type zinc finger domains, which bind DNA or RNA, has a region of high similarity to a region of C. elegans POS-1, which is a zinc-finger protein involved in regulation of early morphogenesis	4	Y57G11C.25	Y57G11C.25	Y57G11C.25	650	75	575	603	97	506	727	117	610	0	0.943	-0.0846703
341	Protein of unknown function, has high similarity to uncharacterized C. elegans C06C6.8	2	Y57G7A.3	Y57G7A.3	Y57G7A.3	349	79	270	250	98	152	301	118	183	0	1.474	0.559737
342	Member of the transthyretin-like family, has high similarity to uncharacterized C. elegans Y5F2A.1	4	Y5F2A.2	Y5F2A.2	Y5F2A.2	14460	80	14380	8701	99	8602	10483	119	10364	0	1.388	0.473008
343	Protein of unknown function, has high similarity to uncharacterized C. elegans ZC334.2	1	ZC334.3	ZC334.3	ZC334.3	819	74	745	805	99	706	970	119	851	0	0.876	-0.190997
344	Protein with low similarity to S. pombe Wos2p, which regulates Wee1p and Cdc2p in the cell cycle	3	ZC395.10	ZC395.10	ZC395.10	9015	84	8931	10762	101	10661	12966	122	12845	0	0.695	-0.524915
345	Protein of unknown function, has moderate similarity to uncharacterized C. elegans ZC412.3	5	ZC412.4	ZC412.4	ZC412.4	1598	72	1526	1090	96	994	1313	116	1198	0	1.274	0.349365
346	Protein with strong similarity to C. elegans H12D21.2 gene product	5	ZC412.9	ZC412.9	ZC412.9	1175	65	1110	882	84	798	1063	101	961	0	1.155	0.207893
347	Protein of unknown function	5	ZC443.2	ZC443.2	ZC443.2	1932	70	1862	1010	92	918	1217	111	1106	0	1.684	0.751892
348	Protein of unknown function	4	ZC477.4	ZC477.4	ZC477.4	244	66	178	234	88	146	282	106	176	0	1.012	0.0172093
349	Protein of unknown function, has moderate similarity to C. elegans C30B5.7	2	F09C12.6	F09C12.6	F09C12.6	349	69	280	406	85	321	489	102	387	0	0.724	-0.465938
350	Protein of unknown function, has strong similarity to C. elegans F40H7.4	5	F09C6.1	F09C6.1	F09C6.1	636	71	565	383	85	298	461	102	359	0	1.574	0.654436
351	Protein of unknown function, has strong similarity to C. elegans GRD-5	4	grd-10/F09D12.1	F09D12.1	F09D12.1	1408	77	1331	1221	93	1128	1471	112	1359	0	0.979	-0.0306192
352	Protein of unknown function	4	F19C7.6	F19C7.6	F19C7.6	924	79	845	795	99	696	958	119	839	0	1.008	0.0114956
353	Protein of unknown function	5	F19F10.7	F19F10.7	F19F10.7	234	78	156	216	97	119	260	117	143	0	1.088	0.121679
354	Protein containing a PAZ (Piwi, Argonaut and Zwille) domain, which may mediate protein-protein interactions	X	F19G12.3	F19G12.3	F19G12.3	684	78	606	574	91	483	692	110	582	0	1.041	0.0579701
355	Protein of unknown function	X	F22H10.3	F22H10.3	F22H10.3	5848	86	5762	5983	98	5885	7208	118	7090	0	0.813	-0.298673
356	Protein of unknown function	X	F23A7.4	F23A7.4	F23A7.4	3368	76	3292	3577	88	3489	4310	106	4204	0	0.783	-0.352916
357	Protein containing two PDZ, DHR, or GLGF domains, has weak similarity to solute carrier family 9 isoform 3 regulatory factor 1 (sodium-hydrogen exchanger-regulatory factor, human LOC59114), which is a cytoskeleton-linking protein	4	C01F6.6	C01F6.6	F23B2.2	1600	68	1532	1646	84	1562	1983	101	1882	0	0.814	-0.296899
358	Protein with strong similarity to C. elegans F23B2.8 gene product	4	F23B2.9	F23B2.9	F23B2.9	555	68	487	589	84	505	710	101	608	0	0.8	-0.321928
359	Protein of unknown function	2	F23F1.4	F23F1.4	F23F1.4	1564	66	1498	1604	86	1518	1933	104	1829	0	0.819	-0.288065
360	Protein of unknown function	3	F23F12.2	F23F12.2	F23F12.2	4028	66	3962	4799	91	4708	5782	110	5672	0	0.698	-0.518701
361	Protein with high similarity to C. elegans R05H5.3, which is a putative nuclear thioredoxin involved in embryogenesis and morphogenesis	5	T20D4.7	T20D4.7	T20D4.7	702	69	633	702	96	606	846	116	730	0	0.867	-0.205896
362	Putative beta-type subunit of 20S proteasome particle	1	pbs-4/T20F5.2	T20F5.2	T20F5.2	5257	69	5188	6224	93	6131	7499	112	7387	0	0.702	-0.510457
363		X		T20F7.4	T20F7.4	567	66	501	563	88	475	678	106	572	0	0.875	-0.192645
364	Protein of unknown function, has moderate similarity to C. elegans T20G5.7	3	T20G5.8	T20G5.8	T20G5.8	3205	69	3136	2262	87	2175	2725	105	2620	0	1.197	0.259423
365	Protein containing one C. elegans C-terminal C6 domain, which contain conserved cysteine residues, has moderate similarity to uncharacterized C. elegans R07B1.5	2	T21B4.3	T21B4.3	T21B4.3	334	76	258	194	90	104	234	108	125	0	2.059	1.04194
366		3		AF303261-1.T21C12	T21C12.3	1208	75	1133	796	98	698	959	118	841	0	1.347	0.42975
367	Protein of unknown function	3	T23G5.3	T23G5.3	T23G5.3	1020	75	945	761	101	660	917	122	795	0	1.188	0.248535
368		n		no_pcr	T23H2.6	230	74	156	200	102	98	241	123	118	0	1.321	0.40163
369	Protein of unknown function containing a Ground-like domain, has strong similarity to C. elegans F40C5.F	5	T24A6.15	T24A6.15	T24A6.15	160	73	87	104	99	5	125	119	6	0	14.442	3.8522
370	Protein of unknown function, has high similarity to uncharacterized C. elegans C07G3.2	5	T24A6.7	T24A6.7	T24A6.7	448	83	365	309	100	209	372	120	252	0	1.45	0.536053
371	Protein of unknown function, has moderate similarity to C. elegans M153.3	X	T24C12.4	T24C12.4	T24C12.4	493	71	422	369	96	273	445	116	329	0	1.283	0.359521
372	Protein of unknown function, has weak similarity to C. elegans C18A11.1	3	T24C4.3	T24C4.3	T24C4.3	688	67	621	373	83	290	449	100	349	0	1.777	0.829444
373	Protein of unknown function, has moderate similarity to uncharacterized C. elegans T20D4.4	5	C04E12.3	C04E12.3	C04E12.3	873	67	806	1345	84	1261	1620	101	1519	0	0.531	-0.913216
374	Protein of unknown function	5	C04F5.3	C04F5.3	C04F5.3	1188	68	1120	806	86	720	971	104	867	0	1.291	0.368489
375	Protein of unknown function	4	C05B10.2	C05B10.2	C05B10.2	1095	71	1024	809	89	720	975	107	867	0	1.18	0.238787
376		n		no_pcr	C05E4.8	348	81	267	317	98	219	382	118	264	0	1.012	0.0172093
377	Protein of unknown function, has moderate similarity to uncharacterized C. elegans Y43F8B.2	4	C06A12.3	C06A12.3	C06A12.3	1119	79	1040	1505	97	1408	1813	117	1696	0	0.613	-0.706041
378	Putative ortholog of C. elegans C06C3.9 gene product	2	C06C3.4	C06C3.4	C06C3.4	1412	80	1332	952	97	855	1147	117	1030	0	1.293	0.370722
379	Protein of unknown function	X	C15B12.6	C15B12.6	C15B12.6	1241	78	1163	922	103	819	1111	124	987	0	1.179	0.237564
380	Protein containing a UPF0086 domain of unknown function, has low similarity to a region of processing of precursor 4 homolog (human POP4), which is a subunit of tRNA processing enzyme ribonuclease P and ribosomal RNA processing enzyme ribonuclease MRP	1	C15C6.4	C15C6.4	C15C6.4	1299	72	1227	1651	92	1559	1989	111	1878	0	0.653	-0.614845
381	Member of the G protein alpha subunit family	2	gpa-11/C16A11.1	C16A11.1	C16A11.1	357	67	290	338	89	249	407	107	300	0	0.967	-0.0484122
382	Protein of unknown function	X	C16B8.4	C16B8.4	3C16B8.4	907	66	841	772	89	683	930	107	823	0	1.022	0.0313952
383	Member of the animal heme peroxidase family, has low similarity to eosinophil peroxidase (mouse Epx), which plays a role in the production of reactive oxidants that may have cytotoxic effects during the pathogen defense response and inflammation	2	C16C8.2	C16C8.2	C16C8.3	380	69	311	367	88	279	442	106	336	0	0.925	-0.112475
384	Protein of unknown function, has high similarity to uncharacterized C. elegans K11C4.1	2	C17C3.11	C17C3.11	C17C3.11	259	72	187	282	91	191	340	110	230	0	0.813	-0.298673
385	Protein of unknown function	X	F27D9.4	F27D9.4	F27D9.4	291	70	221	312	90	222	376	108	267	0	0.826	-0.275786
386	Protein of unknown function	X	F28C10.1	F28C10.1	F28C10.1	278	74	204	247	101	146	298	122	176	0	1.16	0.214125
387	Protein of unknown function	3	F28F5.1	F28F5.1	F28F5.1	548	79	469	568	112	456	684	135	549	0	0.854	-0.227692
388	Protein with high similarity to GTP cyclohydrolase I (rat Rn.28195/Gch), which is involved in tetrahydrobiopterin synthesis, member of the GTP cyclohydrolase I family, which are involved in formic acid and dihydroneopterin triphosphate biosynthesis	5	F32G8.6	F32G8.6	F32G8.6	5467	68	5399	4978	89	4889	5998	107	5890	0	0.917	-0.125006
389		X		multiple	F35A5.5	411	68	343	400	91	309	482	110	372	0	0.921	-0.118727
390	YGGWamide neurotransmitter	5	F35B12.7	F35B12.7	F35B12.7	2015	67	1948	1463	87	1376	1763	105	1658	0	1.175	0.232661
391	Protein with strong similarity to C. elegans Y37E11B.10 gene product	5	F43D2.3	F43D2.3	F43D2.3	318	77	241	229	94	135	276	113	163	0	1.482	0.567545
392	Member of the peptide methionine sulfoxide reductase family, which repair damaged proteins, has a region of moderate similarity to a region of methionine sulfoxide reductase A (human MSRA), which reduces methionine sulfoxide residues of damaged proteins	2	F43E2.5	F43E2.5	F43E2.5	1157	76	1081	962	94	868	1159	113	1046	0	1.034	0.0482362
393	Protein of unknown function	X	F44A6.4	F44A6.4	F44A6.4	1773	79	1694	1113	101	1012	1341	122	1219	0	1.389	0.474047
394	Protein of unknown function, has weak similarity to C. elegans C15C8.5; may be anchored to the membrane of a secretory vesicle or the Golgi apparatus	4	F44D12.2	F44D12.2	F44D12.2	1771	78	1693	1122	103	1019	1352	124	1228	0	1.379	0.463622
395	Protein of unknown function that may be anchored to the membrane of a secretory vesicle or the Golgi apparatus	2	F44F4.1	F44F4.1	F44F4.1	2722	77	2645	1337	101	1236	1611	122	1489	0	1.776	0.828632
396	Protein containing a DUF130 domain of unknown function	2	F45C12.9	F45C12.9	F45C12.9	290	80	210	201	105	96	242	127	116	0	1.816	0.860764
397	Protein of unknown function, has high similarity to uncharacterized C. elegans Y53G8AM.5	4	T20D3.2	T20D3.2	5T20D3.2	10160	73	10087	5780	99	5681	6964	119	6845	0	1.474	0.559737
398	Member of an uncharacterized protein family	5	T20D4.12	T20D4.12	T20D4.12	1452	69	1383	2338	84	2254	2817	101	2716	0	0.509	-0.974262
399	Protein contains a putative coiled-coil domain, has weak similarity to C. elegans myo-3 gene product [A/Band-1/myosin/K12F2.1 Sarcomeric myosin heavy chain, minor component required for thick filaments in body-wall muscle]	1	T20F10.2	T20F10.2	T20F10.2	1983	69	1914	1827	87	1740	2201	105	2096	0	0.913	-0.131313
400	Protein containing two C2H2 type zinc finger domains, which bind nucleic acids	3	T20H4.2	T20H4.2	T20H4.2	342	69	273	388	91	297	467	110	358	0	0.763	-0.390245
401	Protein of unknown function	5	T21C9.5	T21C9.5	T21C9.5	2167	70	2097	2235	87	2148	2693	105	2588	0	0.81	-0.304006
402	Protein containing six GLTT repeat region domains	4	T21D12.6	T21D12.6	T21D12.6	276	81	195	276	95	181	333	114	218	0	0.894	-0.161653
403	Protein containing a C-type lectin domain, which mediate calcium-dependent carbohydrate recognition, has high similarity to uncharacterized C. elegans W04H10.4	2	T27D12.3	T27D12.3	T27D12.3	293	81	212	242	98	144	292	118	173	0	1.222	0.289244
404	Member of the transposase family, which are required for excising and inserting mobile genetic elements, has very strong similarity to uncharacterized C. elegans F44F4.8	4	T27E7.7	T27E7.7	T27E7.7	2699	77	2622	1842	94	1748	2219	113	2106	0	1.245	0.316146
405	Protein with low similarity to neutral sphingomyelinase (rat Smpd2), which is a magnesium-dependent enzyme that catalyzes sphingomyelin and lyso-platelet activating factor hydrolysis and functions in ceramide synthesis	1	T27F6.6	T27F6.6	T27F6.6	1728	74	1654	1571	98	1473	1893	118	1775	0	0.932	-0.101598
406	Protein of unknown function, putative paralog of C. elegans C03A7.9	5	T28A11.15	T28A11.15	T28A11.15	275	71	204	262	95	167	316	114	201	0	1.014	0.0200577
407	Protein containing two DUF19 domains of unknown function, which contain twelve conserved cysteines, has high similarity to uncharacterized C. elegans C17B7.2	5	T28A11.2	T28A11.2	T28A11.2	5473	69	5404	5822	90	5732	7014	108	6906	0	0.783	-0.352916
408	Member of the ion transport family, which include calcium, sodium, and potassium channels, has low similarity to potassium channel subfamily K member 16 (human KCNK16), which is a subunit of a pancreatic 2P domain background potassium channel	3	T28A8.1	T28A8.1	T28A8.1	638	69	569	530	93	437	639	112	527	0	1.081	0.112367
409	Protein with similarity to class A and B vertebrate Ephrins; it interacts with and weakly activates the VAB-1 receptor tyrosine kinase	X	efn-3/F15A2.5	F15A2.5	F15A2.5	252	64	188	307	89	218	370	107	263	0	0.716	-0.481969
410	Protein of unknown function, has high similarity to uncharacterized C. elegans F38A5.7	4	F15B10.3	F15B10.3	F15B10.3	1352	74	1278	1331	92	1239	1604	111	1493	0	0.856	-0.224317
411	Protein of unknown function, has weak similarity to C. elegans F15E6.8	4	F15E6.4	F15E6.4	F15E6.4	594	69	525	942	93	849	1135	112	1023	0	0.513	-0.962969
412	Protein with low similarity to anaphase promoting complex (APC) subunit 10 (human APC10), which regulates mitotic G1-S transition and may target human CDK2 for proteasome-mediated degradation and is associated with malignant oral tumors	5	apc-10/F15H10.3	F15H10.3	F15H10.3	1908	70	1838	2715	96	2619	3271	116	3155	0	0.582	-0.780909
413	Member of the C-type lectin family	1	F17B5.5	F17B5.5	F17B5.5	253	71	182	329	98	231	396	118	278	0	0.654	-0.612637
414	Protein of unknown function	2	F19B10.6	F19B10.6	F19B10.6	213	65	148	213	85	128	257	102	154	0	0.96	-0.0588937
415	Protein with high similarity to ubiquitin-conjugating E2 enzyme variant 2 (human UBE2V2), which may regulate differentiation, member of the ubiquitin-conjugating enzyme (E2) family, which catalyze the covalent attachment of ubiquitin to target proteins	1	F39B2.2	F39B2.2	F39B2.2	2775	67	2708	3315	87	3228	3994	105	3889	0	0.696	-0.522841
416	Protein of unknown function, has high similarity to uncharacterized human LOC51026	2	F41C3.4	F41C3.4	F41C3.4	4860	66	4794	6455	83	6372	7777	100	7677	0	0.624	-0.680382
417	Cyclophilin-related peptidylprolyl cis-trans-isomerase	3	cyp-6/F42G9.2	F42G9.2	F42G9.2	5533	74	5459	5839	92	5747	7035	111	6924	0	0.788	-0.343732
418	Protein of unknown function, has a region of high similarity to DNA directed RNA polymerase II polypeptide D (human POLR2D), which interacts with the RPB7 subunit (POLR2G)	2	F43E2.2	F43E2.2	F43E2.2	1512	76	1436	1754	92	1662	2113	111	2002	0	0.717	-0.479955
419	Protein of unknown function, has high similarity to uncharacterized C. elegans C01G12.3	2	F44G4.5	F44G4.5	F44G4.5	311	80	231	310	99	211	373	119	254	0	0.909	-0.137648
420	Putative ortholog of C. elegans K08D10.8 gene product	1	F46A8.9	F46A8.9	F46A8.9	302	79	223	327	99	228	394	119	275	0	0.812	-0.300448
421	Protein of unknown function	X	C46F2.1	C46F2.1	C46F2.1	79	76	3	104	100	4	125	120	5	0	0.623	-0.682696
422	Member of the nucleoside transporter family, which transport nucleosides across the plasma, and possibly nuclear, membrane, has weak similarity to solute carrier family 29 member 1 (rat Slc29a1), which transports nucleosides and nucleoside analog drugs	4	C47A4.2	C47A4.2	C47A4.2	1084	78	1006	726	103	623	875	124	751	0	1.34	0.422233
423	Protein containing a cytidine deaminase zinc-binding domain, has moderate similarity to cytidine deaminase (human CDA), which deaminates cytidine and deoxycytidine to uridine and deoxyuridine	X	C47D2.2	C47D2.2	C47D2.2	1595	77	1518	915	108	807	1102	130	972	0	1.561	0.642471
424	Protein of unknown function, has low similarity to uncharacterized C. elegans C25B8.5	X	C48C5.3	C48C5.3	C48C5.3	1115	74	1041	891	93	798	1073	112	961	0	1.083	0.115033
425	Protein of unknown function, has weak similarity to C. elegans F33E2.5	1	C49A1.1	C49A1.1	C49A1.1	1547	74	1473	1321	91	1230	1592	110	1482	0	0.994	-0.00868224
426	Protein containing a C-type lectin domain, which mediate calcium-dependent carbohydrate recognition, has moderate similarity to uncharacterized C. elegans C30H6.4	4	C49C3.13	C49C3.13	C49C3.13	358	76	282	319	94	225	384	113	271	0	1.04	0.0565835
427	Protein containing a major sperm protein (MSP) domain, which are involved in sperm motility	3	D2007.2	D2007.2	D2007.2	666	73	593	584	94	490	704	113	590	0	1.004	0.00575927
428	Protein of unknown function	X	D2021.4	D2021.4	D2021.4	675	75	600	510	95	415	614	114	500	0	1.2	0.263034
429		n		no_pcr	D2062.1	1741	76	1665	1326	100	1226	1598	120	1477	0	1.127	0.172488
430	Putative heterogeneous nuclear ribonucleoprotein (hnRNP), has strong similarity to human polypyrimidine tract binding protein (heterogeneous nuclear ribonucleoprotein I, PTB) and Drosophila SMOOTH (sm) (see BLAST); an SR-like protein	2	D2089.4/CePTB/ptb-1	D2089.4	D2089.4	833	77	756	661	98	563	796	118	678	0	1.115	0.157044
431	Member of the mitochondrial import inner membrane translocase subunit Tim17, has a region of high similarity to a region of mitochondrial inner membrane translocase subunit 17b (human TIMM17B), which is involved in mitochondrial translocation	4	D2096.1	D2096.1	D2096.1	1466	74	1392	1419	92	1327	1710	111	1599	0	0.871	-0.199255
432	Protein with weak similarity over C-terminal half to S. cerevisiae GTPase-activating protein, GYP7; contains a coiled-coil region	2	E01G4.1	E01G4.1	E01G4.1	762	74	688	723	99	624	871	119	752	0	0.915	-0.128156
433	Protein of unknown function	4	M01H9.4	M01H9.4	M01H9.4	2059	74	1985	1779	97	1682	2143	117	2027	0	0.98	-0.0291463
434	Protein of unknown function	4	M02B1.2	M02B1.2	M02B1.2	1341	69	1272	1320	94	1226	1590	113	1477	0	0.861	-0.215915
435		2		no_gene	M03A1.4	1343	65	1278	1195	89	1106	1440	107	1333	0	0.959	-0.0603973
436	Protein of unknown function	4	M03D4.3	M03D4.3	M03D4.3	402	70	332	351	94	257	423	113	310	0	1.072	0.100305
437	Protein containing one uncharacterized domain DUF6	5	M03F8.2	M03F8.2	M03F8.2	379	68	311	345	89	256	416	107	308	0	1.008	0.0114956
438	Protein of unknown function, has low similarity to uncharacterized C. elegans F16H6.5	1	M04C9.1	M04C9.1	M04C9.1	695	69	626	457	92	365	551	111	440	0	1.424	0.509949
439	Putative nuclear hormone receptor; contains C4-type zinc finger domains; similar to human and D. melanogaster hepatocyte nuclear factors (HNF4)	X	nhr-1/crf-1/R09G11.2	R09G11.2	R09G11.2	306	65	241	251	96	155	302	116	187	0	1.291	0.368489
440	Member of the 7-transmembrane chemoreceptor family of G-protein coupled receptors (GPCR), has low similarity to C. elegans ODR-10, which is involved in odorant response	5	R10E8.5	R10E8.5	R10E8.5	280	67	213	325	92	233	392	111	281	0	0.759	-0.397828
441	Protein of unknown function	1	R119.5	R119.5	R119.5	609	70	539	589	89	500	710	107	602	0	0.895	-0.16004
442		5		multiple	R11D1.9	1536	69	1467	1566	87	1479	1887	105	1782	0	0.823	-0.281036
443	Protein containing glutathione S-transferase N- and C-terminal domains, has moderate similarity to prostaglandin D2 synthase (human PGDS), which is a prostaglandin D synthase and glutathione S-transferase that regulates non-rapid eye movement sleep	X	R11G1.3	R11G1.3	R11G1.3	306	75	231	266	94	172	320	113	207	0	1.115	0.157044
444	Protein of unknown function, has similarity over the N-terminal two-thirds to human basic-leucine zipper nuclear factor JEM1	3	R12B2.2	R12B2.2	R12B2.2	963	77	886	889	98	791	1071	118	953	0	0.93	-0.104697
445		5		Y43F8B.5	Y43F8B.5	261	76	185	208	96	112	251	116	135	0	1.371	0.455229
446	Protein with strong similarity to C. elegans Y43F8B.F gene product	5	Y43F8B.9/Y43F8B.E	Y43F8B.9	Y43F8B.9	1440	71	1369	1092	91	1001	1316	110	1206	0	1.135	0.182692
447	Neuropeptide neurotransmitter	5	Y43F8C.2	Y43F8C.2	Y43F8C.2	3500	76	3424	4688	96	4592	5648	116	5533	0	0.619	-0.691989
448	Protein with high similarity to choline-ethanolaminephosphotransferase (human CEPT1), which catalyzes the formation of phosphatidylcholine or phosphatidylethanolamine from diacylglycerol, member of the CDP-alcohol phosphatidyltransferase family	5	Y49A3A.1/Y49A3A.A	Y49A3A.1	Y49A3A.1	9237	74	9163	5957	96	5861	7177	116	7061	0	1.298	0.37629
449	Protein of unknown function	5	Y49A3A.3	Y49A3A.3	Y49A3A.3	1876	76	1800	3119	100	3019	3758	120	3637	0	0.495	-1.0145
450	Protein of unknown function, has a region of moderate similarity to a region of carboxyl ester lipase (human CEL), which hydrolyzes cholesterol and dietary esters and is involved in the intestinal absorption of dietary lipids and fat soluble vitamins	3	Y49E10.10/Y49E10.J	Y49E10.10	Y49E10.10	378	76	302	544	99	445	655	119	536	0	0.563	-0.828793
451	Member of the profilin protein family	1	pfn-1/Y18D10A.20/Y18D10A.T	Y18D10A.20	Y18D10A.20	3396	78	3318	3237	99	3138	3900	119	3781	0	0.878	-0.187707
452		1		AF159950-1.Y18D10A	Y18D10A.5	1326	77	1249	1103	100	1003	1329	120	1208	0	1.034	0.0482362
453	Protein containing two collagen triple helix repeats and one nematode cuticle collagen N-terminal domain, has moderate similarity to a region of C. elegans BLI-1, which is a putative collagen	5	Y2H9A.3/Y2H9.B	Y2H9A.3	Y2H9A.3	652	74	578	582	99	483	701	119	582	0	0.993	-0.0101344
454		2		AF053067-1.Y38F1A	Y38F1A.5	587	72	515	508	101	407	612	122	490	0	1.05	0.0703893
455		1		Y40B1A.1	Y40B1A.1	455	71	384	385	91	294	464	110	354	0	1.084	0.116365
456	Member of the protein phosphatase protein family	5	Y40H4A.2/Y40H4A.B	Y40H4A.2	Y40H4A.2	303	78	225	470	91	379	566	110	457	0	0.493	-1.02034
457	Protein containing a DUF41 domain of unknown function	4	F38A5.11	F38A5.11	F38A5.11#2	244	79	165	286	91	195	345	110	235	0	0.702	-0.510457
458	Protein of unknown function, has low similarity to uncharacterized S. pombe Spac21e11.07p	1	F39H2.3	F39H2.3	F39H2.3#2	4155	82	4073	4646	96	4550	5598	116	5482	0	0.743	-0.428566
459	Protein containing a TBC domain, which may be GTPase activators of Rab-like small GTPases, has low similarity to uncharacterized human FLJ10743	X	F45E6.3	F45E6.3	F45E6.3#2	516	74	442	393	94	299	473	113	360	0	1.227	0.295135
460	Member of the trypsin family of serine proteases	1	F48A9.3	F48A9.3	F48A9.3#2	336	66	270	359	84	275	433	101	331	0	0.815	-0.295128
461	Member of the galactoside-binding lectin protein family	4	F49F1.11	F49F1.11	F49F1.11#2	337	64	273	305	90	215	367	108	259	0	1.054	0.0758749
462	Member of the sodium:solute symporter family of membrane transporters, has low similarity to sodium-dependent multivitamin transporter (rat Slc5a6), which mediates the electrogenic uptake of pantothenate, biotin, and lipoate by cells	X	F52H2.4	F52H2.4	F52H2.4#2	254	65	189	275	89	186	331	107	224	0	0.843	-0.246395
463	Member of the 7-transmembrane chemoreceptor family of G-protein coupled receptors (GPCR), has high similarity to uncharacterized C. elegans F20E11.4	5	Y37H2C.4	Y37H2C.4	Y37H2C.4#2	232	66	166	238	94	144	287	113	173	0	0.957	-0.0634092
464	Protein containing a cold-shock nucleic acid binding domain, which bind both single-stranded DNA and single-stranded RNA, has moderate similarity to cold shock domain protein A (mouse Csda), which is a transcriptional repressor	3	Y39A1C.3	Y39A1C.3	Y39A1C.3#2	6742	73	6669	9554	97	9457	11511	117	11394	0	0.585	-0.773491
465	Putative ortholog of C. elegans Y113G7C.A gene product	5	ZC15.2	ZC15.2	ZC15.2#2	820	76	744	535	102	433	645	123	522	0	1.426	0.511974
466	Protein of unknown function, has low similarity to uncharacterized C. elegans K06H6.1	5	ZK1055.5	ZK1055.5	ZK1055.5#2	265	65	200	225	95	130	271	114	157	0	1.277	0.352759
467	Protein with strong similarity to C. elegans F40F4.6 gene product	X	ZK1193.3	ZK1193.3	ZK1193.3#2	349	71	278	275	91	184	331	110	222	0	1.254	0.326537
468	Protein containing four C2H2 type zinc finger domains, which bind nucleic acids	5	ZK287.6	ZK287.6	ZK287.6#2	2711	78	2633	2771	98	2673	3339	118	3220	0	0.818	-0.289827
469	Signal transduction protein of the phosphatidylinositol-3-OH kinase (PI(3)K) family; involved in control of multiple processes including dauer larva formation, longevity, fertility, thermotolerance, and adult motility	2	age-1/daf-23/B0334.8	B0334.8	B0334.8	663	73	590	472	86	386	569	104	465	0	1.269	0.343692
470	Protein with high similarity to ribosomal protein L23 (S. cerevisiae Rpl23bp), which is a structural ribosomal protein, member of the ribosomal L14p or L23e family, which are part of the large ribosomal subunit and may bind rRNA	3	B0336.10	B0336.10	B0336.10	8121	79	8042	9368	101	9267	11287	122	11165	0	0.72	-0.473931
471	Protein with high similarity to 60S ribosomal protein L29 (S. pombe Rpl29p), which binds RNA, member of the ribosomal L29e family, which are part of the large ribosomal subunit	4	B0513.3	B0513.3	B0513.3	5820	72	5748	5818	90	5728	7010	108	6901	0	0.833	-0.263612
472	Protein of unknown function, has weak similarity to C. elegans K10B3.1	4	Nx/C01F6.9	C01F6.9	C01F6.9	2105	66	2039	2549	83	2466	3071	100	2971	0	0.686	-0.54372
473	Protein of unknown function that may be anchored to the membrane of a secretory vesicle or the Golgi apparatus	1	C04F12.5	C04F12.5	C04F12.5	1019	68	951	1040	91	949	1253	110	1143	0	0.832	-0.265345
474	Protein of unknown function, has moderate similarity to uncharacterized human APACD	3	C05D11.3	C05D11.3	C05D11.3	5211	70	5141	4647	91	4556	5599	110	5489	0	0.937	-0.093879
475	Protein with high similarity to ribosomal protein S10 (human RPS10), which is a component of the small 40S ribosomal subunit that is likely to play a role in translation initiation and may be associated with colorectal carcinogenesis	1	rps-10/D1007.6	D1007.6	D1007.6	4073	78	3995	4022	101	3921	4846	122	4724	0	0.846	-0.24127
476	Protein with high similarity to human NDUFB7, which is a subunit of the NADH-ubiquinone oxidoreductase complex I and may function as a cell adhesion molecule and metastasis	1	D2030.4	D2030.4	D2030.4	4959	79	4880	5167	101	5066	6225	122	6104	0	0.8	-0.321928
477	Protein of unknown function, has high similarity to uncharacterized C. elegans F01D5.2	2	F01D5.3	F01D5.3	F01D5.3	2968	76	2892	560	103	457	675	124	551	0	5.252	2.39287
478	Protein containing two collagen triple helix repeats, which are found in some extracellular proteins and nematode cuticle collagen N-terminal domain, has high similarity to a region of C. elegans BLI-1	3	F09G8.6	F09G8.6	F09G8.6	1495	71	1424	1358	91	1267	1636	110	1527	0	0.933	-0.100051
479	Protein containing one DUF148 domain of unknown function, has strong similarity to uncharacterized C. elegans F11F1.2	3	F11F1.5	F11F1.5	F11F1.5	227	68	159	200	85	115	241	102	139	0	1.148	0.199123
480	Putative ortholog of C. elegans C41H7.5 gene product	2	F14D2.2	F14D2.2	F14D2.2	394	67	327	373	89	284	449	107	342	0	0.956	-0.0649175
481	Protein with high similarity to ribosomal protein L2 (S. cerevisiae Rpl2Bp), which is part of the large ribosomal subunit, member of the ribosomal L2 family	5	B0250.1	B0250.1	B0250.1	6518	73	6445	8386	92	8294	10104	111	9993	0	0.645	-0.632629
482	Protein of unknown function	2	B0432.3	B0432.3	B0432.3	2906	82	2824	3617	102	3515	4358	123	4235	0	0.667	-0.584241
483	Protein of unknown function	1	C01H6.8	C01H6.8	C01H6.8	2112	80	2032	2161	102	2059	2604	123	2481	0	0.819	-0.288065
484	Protein containing a BTB (BR-C, ttk and babor) or POZ (Pox virus and zinc finger) domain, which are found in some DNA and actin binding proteins and may mediate protein-protein interactions, has moderate similarity to uncharacterized C. elegans B0047.2	2	C08E3.2	C08E3.2	C08E3.2	344	80	264	334	98	236	402	118	284	-100	0.928	-0.107803
485	G protein-coupled receptor, probably involved in chemosensation by sensory amphid neurons, no homolog found in human or D. melanogaster	3	srg-2/C18F10.5	C18F10.5	C18F10.5	1087	85	1002	1297	117	1180	1563	141	1422	0	0.705	-0.504305
486	Member of the C-type lectin family	5	C29F3.5	C29F3.5	C29F3.5	122	69	53	129	91	38	155	110	46	0	1.158	0.211635
487	Protein of unknown function	4	F42G8.10	F42G8.10	F42G8.10	6993	70	6923	7221	91	7130	8700	110	8590	0	0.806	-0.311148
488	Member of the ubiquitin-conjugating enzyme (E2) family, which catalyze the covalent attachment of ubiquitin to target proteins, has low similarity to ubiquitin-conjugating enzyme E2 (C. albicans Rad6p), which is involved in DNA repair	3	F56D2.4	F56D2.4	F56D2.4	492	71	421	367	93	274	442	112	330	0	1.275	0.350497
489	Protein of unknown function, has high similarity to uncharacterized C. elegans F49D11.3	1	F56H6.4	F56H6.4	F56H6.4	328	69	259	473	93	380	570	112	458	0	0.566	-0.821126
490	Protein with moderate similarity to C. elegans T08G3.11 gene product	5	F57E7.2	F57E7.2	F57E7.2	270	73	197	305	98	207	367	118	249	0	0.79	-0.340075
491		4		H04M03.7	H04M03.7	160	71	89	152	96	56	183	116	67	0	1.319	0.399445
492	Protein of unknown function	X	K09C4.6	K09C4.6	K09C4.6	392	66	326	370	91	279	446	110	336	0	0.97	-0.0439433
493	Protein containing a major sperm protein (MSP) domain, which are involved in sperm motility, has weak similarity to uncharacterized C. elegans ZK354.7	5	C15H11.1	C15H11.1	C15H11.1	398	72	326	714	94	620	860	113	747	0	0.436	-1.1976
494	Protein of unknown function, predicted to contain a glycosylphosphatidylinositol (GPI) lipid anchor	X	C17G1.5	C17G1.5	C17G1.5	675	78	597	587	100	487	707	120	587	0	1.017	0.0243197
495	Protein of unknown function	3	C18D11.1	C18D11.1	C18D11.1	74	77	-3	83	87	-4	100	105	-5	0
496	Protein containing two von Willebrand factor (vWF) type A domains, has weak similarity to matrilin 1 (cartilage matrix protein, mouse Matn1), which is a putative component of the extracellular matrix that forms homodimers and binds collagen and aggrecan	4	C18H7.1	C18H7.1	C18H7.1	578	76	502	281	88	193	339	106	233	0	2.159	1.11036
497	Protein of unknown function, has low similarity to uncharacterized C. elegans R04F11.1	X	C24H10.1	C24H10.1	C24H10.1	651	67	584	524	85	439	631	102	529	0	1.104	0.14274
498	Protein with moderate similarity to C. elegans F35D11.1 gene product	X	C25G6.1	C25G6.1	C25G6.1	301	62	239	304	85	219	366	102	264	0	0.906	-0.142417
499	Protein with weak similarity to C. elegans F55C12.7 gene product	X	F09E10.6	F09E10.6	F09E10.6	220	65	155	220	84	136	265	101	164	0	0.946	-0.0800879
500		X		F13B9.5	F13B9.5	215	68	147	233	88	145	281	106	175	0	0.841	-0.249822
501	Member of the class 2 lipase family, has moderate similarity to uncharacterized C. elegans C09E8.2	2	F14E5.5	F14E5.5	F14E5.5	1036	67	969	699	93	606	842	112	730	0	1.327	0.408168
502	Protein of unknown function	2	F18A11.4/Y38F1A.M	F18A11.4	F18A11.4	391	73	318	303	92	211	365	111	254	0	1.251	0.323082
503	Protein of unknown function	X	F18E9.3	F18E9.3	F18E9.3	1421	82	1339	1069	93	976	1288	112	1176	0	1.139	0.187768
504	Protein of unknown function, has moderate similarity to a region of C. elegans CUT-1, which is a cuticulin component	X	F20D1.8	F20D1.8	F20D1.8	299	74	225	309	84	225	372	101	271	0	0.83	-0.268817
505	Protein of unknown function	X	F09F9.1	F09F9.1	F09F9.1	413	69	344	302	84	218	364	101	263	0	1.31	0.389567
506	Protein of unknown function	5	kup-1/kup1/F10C2.2	F10C2.2	F10C2.2	3106	70	3036	3568	94	3474	4299	113	4186	0	0.725	-0.463947
507	Protein with low similarity to excision repair cross complementing 1 (mouse Ercc1), which is an endonuclease which forms a complex with XPF (ERCC4) to function in nucleotide excision and DNA crosslink repair and is essential for viability	1	F10G8.7	F10G8.7	F10G8.7	1325	74	1251	1690	102	1588	2036	123	1913	0	0.654	-0.612637
508		X		F13B9.6	F13B9.6	298	79	219	239	109	130	288	131	157	0	1.398	0.483364
509	Putative ortholog of C. elegans F13C5.7 gene product	X	F13C5.6	F13C5.6	F13C5.6	756	77	679	608	104	504	733	125	607	0	1.118	0.16092
510	Protein containing a dual specificity phosphatase catalytic domain, has moderate similarity to human DUSP13, which is a dual specificity phosphatase that may play a role in regulation of meiosis and differentiation of testicular germ cells	X	F13D11.3	F13D11.3	F13D11.3	1933	75	1858	1891	89	1802	2278	107	2171	0	0.856	-0.224317
511	Protein of unknown function	X	F32A6.2	F32A6.2	F32A6.2	530	78	452	528	96	432	636	116	520	0	0.868	-0.204233
512		1		multiple	F32H2.9	543	66	477	807	89	718	972	107	865	0	0.551	-0.859876
513	Protein of unknown function, has high similarity to uncharacterized C. elegans F28A12.3	2	F35C5.11	F35C5.11	F35C5.11	1442	71	1371	1173	93	1080	1413	112	1301	0	1.054	0.0758749
514	Protein of unknown function, has low similarity to uncharacterized C. elegans Y47H9B.2	1	F35E2.3	F35E2.3	F35E2.3	329	71	258	382	94	288	460	113	347	0	0.744	-0.426625
515	Protein containing a DUF40 domain of unknown function, which contain four conserved cysteines, has strong similarity to uncharacterized C. elegans T28A11.7	5	F35F10.9	F35F10.9	F35F10.9	197	67	130	184	92	92	222	111	111	0	1.173	0.230203
516	Member of the rhodopsin family of G protein-coupled receptors (GPCR), has low similarity to C. elegans NPR-1	X	F35G8.1	F35G8.1	F35G8.1	364	66	298	346	93	253	417	112	305	0	0.978	-0.0320936
517	Protein containing a LIM domain, which may mediate protein-protein interaction, has weak similarity to a region of epithelial protein lost in neoplasm beta (human EPLIN), which is a component of the actin cytoskeleton that regulates cell growth	4	Y57G11A.3	Y57G11A.3	Y57G11A.3	514	66	448	605	86	519	729	104	625	0	0.716	-0.481969
518	Methyltransferase required for ubiquinone synthesis; similar to S. cerevisiae Coq3p	4	coq-3/Y57G11C.11	Y57G11C.11	Y57G11C.11	2377	67	2310	2069	87	1982	2493	105	2388	0	0.967	-0.0484122
519		1		Y63D3A.10	Y63D3A.1	207	70	137	206	92	114	248	111	137	0	0.997	-0.00433459
520	Protein of unknown function	3	Y66A7A.7	Y66A7A.7	Y66A7A.7	317	72	245	354	99	255	427	119	307	0	0.797	-0.327348
521		3		AF172092-1.Y75B8A	Y75B8A.1	905	75	830	684	92	592	824	111	713	0	1.164	0.219091
522	Putative ortholog of C. elegans Y75B8A.G gene product	3	Y75B8A.6	Y75B8A.6	Y75B8A.6	625	68	557	474	85	389	571	102	469	0	1.188	0.248535
523	Protein of unknown function, has a region of low similarity to a region of inositol polyphosphate multikinase (rat Ipmk), which catalyzes the formation of Ins-1,4,5-P3, Ins-1,3,4,5-P4, Ins-1,3,4,5,6-P5 and 5-pyrophosphate-InsP4	4	ZK795.1	ZK795.1	ZK795.1	594	71	523	578	84	494	696	101	595	0	0.879	-0.186065
524	Protein with high similarity to galectin (C. elegans LEC-1), which is a galactoside-binding lectin, member of the galectin family	2	lec-3/ZK892.1	ZK892.1	ZK892.1	1825	68	1757	1209	83	1126	1457	100	1357	0	1.295	0.372952
525	Protein of unknown function	2	ZK930.2	ZK930.2	ZK930.2	1142	69	1073	1440	86	1354	1735	104	1631	0	0.658	-0.603841
526	Member of the Ndr family, which are involved in cell differentiation, has low similarity to n-myc downstream regulated gene 1 (human NDRG1), which is induced by nickel, homocysteine, 2-mercaptoethanol, and tunicamycin	X	ZK1073.1	ZK1073.1	ZK1073.1	2753	68	2685	2254	90	2164	2716	108	2607	0	1.03	0.0426443
527	Protein of unknown function	X	ZK1193.4	ZK1193.4	ZK1193.4	280	66	214	250	86	164	301	104	198	0	1.083	0.115033
528	Protein of unknown function	4	B0564.2	B0564.2	B0564.2	753	67	686	677	87	590	816	105	711	0	0.965	-0.0513992
529		5		no_gene	Y5H2A.C	709	73	636	671	92	579	808	111	698	0	0.912	-0.132894
530	Putative ortholog of C. elegans C50H11.15 gene product	5	Y5H2B.6	Y5H2B.6	Y5H2B.B	268	71	197	228	88	140	275	106	169	0	1.168	0.22404
531	Protein with strong similarity to C. elegans Y5H2B.G gene product	5	Y5H2B.3	Y5H2B.3	Y5H2B.G	423	66	357	472	83	389	569	100	469	0	0.762	-0.392137
532	Putative ortholog of C. elegans Y6D1A.D gene product	2	T27D12.4	T27D12.4	Y6D1A.D	665	74	591	532	90	442	641	108	533	0	1.11	0.15056
533	Protein of unknown function, putative paralog of C. elegans Y9C9A.17	4	Y9C9A.9	Y9C9A.9	Y9C9A_53.C	325	79	246	232	98	134	280	118	161	0	1.524	0.607863
534	Protein of unknown function, has strong similarity to C. elegans C33A12.12	4	Y9C9A.13	Y9C9A.13	Y9C9A_54.B	443	80	363	369	114	255	445	137	307	0	1.182	0.24123
535	Member of the astacin (M12A) family of metalloproteases, has very strong similarity to uncharacterized C. elegans F56A4.1	5	Y19D10A.6/Y19D10A.K	Y19D10A.6	Y19D10A.K	243	77	166	187	106	81	225	128	98	0	1.701	0.766383
536	Protein with low similarity to solute carrier family 17 member 1 (mouse SLC17A1), which is involved in sodium-dependent phosphate transport, mediates hepatic and renal anion drug transport and plays a role in maintaining phosphate homeostasis	5	Y19D10A.5/Y19D10A.M	Y19D10A.5	Y19D10A.M	3012	74	2938	706	96	610	851	116	735	0	3.998	1.99928
537	Protein of unknown function	X	Y23B4A.2	Y23B4A.2	Y23B4A.B	5279	72	5207	2674	89	2585	3222	107	3114	0	1.672	0.741575
538	Protein of unknown function	4	Y24D9A.6/Y24D9A_29.B	Y24D9A.6	Y24D9A.B	252	67	185	282	87	195	340	105	235	0	0.787	-0.345564
539	Putative transaldolase, which catalyzes a step in the pentose phosphate pathway	4	Y24D9A.3	Y24D9A.3	Y24D9A.E	2033	67	1966	2113	89	2024	2546	107	2439	0	0.806	-0.311148
540	Protein of unknown function	4	Y24D9A.5/Y24D9A_29.C	Y24D9A.5	Y24D9A.H	2371	69	2302	1990	89	1901	2398	107	2290	0	1.005	0.0071955
541	Putative ortholog of C. elegans Y55D5A.I gene product	3	Y55D5A.1	Y55D5A.1	Y55D5A_392.F	319	67	252	456	84	372	549	101	448	0	0.562	-0.831358
542		4		Y55F3BR.4	Y55F3A_747.G	362	67	295	265	86	179	319	104	216	0	1.368	0.452068
543	Protein with moderate similarity to D. melanogaster CG11183 (CG11183 gene product)	4	Y55F3AM.12	Y55F3AM.12	Y55F3A_748.C	1941	67	1874	2069	84	1985	2493	101	2392	0	0.784	-0.351074
544		4		no_gene	Y55F3A_748.H	289	68	221	319	88	231	384	106	278	0	0.794	-0.332789
545	Putative ortholog of C. elegans F30H5.3 gene product	4	Y55F3BR.2/Y55F3BR.K	Y55F3BR.2	Y55F3A_749.B	560	68	492	512	90	422	617	108	508	0	0.968	-0.046921
546		m		Y55F3C.6	Y55F3C.C	1030	74	956	1669	95	1574	2011	114	1896	0	0.504	-0.988504
547	Putative paralog of C. elegans C41G7.6	4	Y59E9AL.6	Y59E9AL.6	Y59E9_118.E	469	68	401	882	87	795	1063	105	958	0	0.419	-1.25498
548	Protein of unknown function, putative paralog of C. elegans Y59E9AR.8	4	Y59E9AR.2	Y59E9AR.2	Y59E9_120.B	272	64	208	273	83	190	329	100	229	0	0.909	-0.137648
549	Putative paralog of C. elegans T07G12.5	4	Y59E9AL.4	Y59E9AL.4	Y59E9_122.A	422	72	350	467	86	381	563	104	459	0	0.762	-0.392137
550		X		Y60A9.3	Y60A9B.A	276	70	206	227	90	137	273	108	165	0	1.248	0.319618
551	Protein of unknown function, has moderate similarity to C. elegans H02F09.4	5	Y61A9LA.9	Y61A9LA.9	Y61A9LA_69.A	1266	73	1193	1239	93	1146	1493	112	1381	0	0.864	-0.210897
552	Ortholog of Son of sevenless, a guanine nucleotide exchange factor in the Ras developmental signaling pathway, believed to stimulate the Ras GTPase LET-60	5	sos-1/let-341/Y61A9LA.6	Y61A9LA.6	Y61A9LA_70.A	1080	68	1012	1213	92	1121	1461	111	1351	0	0.749	-0.416962
553		4		Y105C5A.4	Y105C5A.C	504	73	431	333	90	243	401	108	293	0	1.472	0.557778
554		4		Y105C5A.6	Y105C5A.E	123	68	55	145	91	54	175	110	65	0	0.845	-0.242977
555	Protein of unknown function, putative paralog of C. elegans ZC204.4	4	Y105C5A.11	Y105C5A.11	Y105C5A.J	499	64	435	371	91	280	447	110	337	0	1.289	0.366252
556	Protein with strong similarity to C. elegans Y105C5.L gene product	m	Y105C5A.13/Y105C5A.12/Y105C5A.K/Y105C5A.L	Y105C5A.13	Y105C5A.	2878	67	2811	2130	87	2043	2566	105	2461	0	1.142	0.191563
557		4		no_gene	Y105C5A.N	173	66	107	158	80	78	190	96	94	0	1.139	0.187768
558		4		no_gene	Y105C5A.W	403	74	329	411	96	315	495	116	380	0	0.867	-0.205896
559	Protein containing a protein kinase domain, has low similarity to P. carinii Mkp2_carinii, which is a mitogen-activated protein kinase	3	Y111B2A.1/Y111B2A.A	Y111B2A.1	Y111B2A.A	579	79	500	683	95	588	823	114	708	0	0.706	-0.50226
560	Putative ortholog of C. elegans Y111B2B.A gene product	3	Y111B2A.21	Y111B2A.21	Y111B2B.A	534	80	454	489	110	379	589	133	457	0	0.994	-0.00868224
561		3		no_gene	Y111B2C.A	372	79	293	348	104	244	419	125	294	0	0.997	-0.00433459
562		3		Y111B2A.10	Y111B2C.	948	76	872	863	98	765	1040	118	922	0	0.946	-0.0800879
563		3		Y111B2A.16	Y111B2D.E	672	73	599	673	100	573	811	120	690	0	0.868	-0.204233
564	Protein containing a PAZ (Piwi, Argonaut and Zwille) domain, which may mediate protein-protein interactions	5	F55C9.3	F55C9.3	Y116F11A.A	242	68	174	215	90	125	259	108	151	0	1.155	0.207893
565	Putative ortholog of C. elegans Y69A2A_7025.B gene product	4	Y69A2AR.31	Y69A2AR.31	Y69A2A_7025.B	353	67	286	363	88	275	437	106	331	0	0.863	-0.212568
566	Putative ortholog of C. elegans Y69A2A_7278.E gene product	4	Y69A2AR.6	Y69A2AR.6	Y69A2A_7278.E	670	70	600	753	97	656	907	117	790	0	0.759	-0.397828
567		n		no_pcr	Y71F9A_282.A	215	68	147	273	91	182	329	110	219	0	0.67	-0.577767
568		n		no_pcr	Y71G10A_85.A	175	68	107	170	87	83	205	105	100	0	1.07	0.0976108
569	Protein with weak similarity to C. elegans Y51F10.4 gene product	1	Y71G12B.2/Y71G12B.GG	Y71G12B.2	Y71G12A_202.E	572	68	504	638	89	549	769	107	661	0	0.762	-0.392137
570	Putative ortholog of C. elegans W09C3.3 gene product	1	Y71G12B.18	Y71G12B.18	Y71G12A_205.B	321	70	251	297	86	211	358	104	254	0	0.987	-0.018878
571		1		Y105E8A.ll	Y105E8A.B	1265	66	1199	1545	91	1454	1861	110	1752	0	0.684	-0.547932
572		1		Y105E8A.aa	Y105E8C.A	407	65	342	519	91	428	625	110	516	0	0.663	-0.592919
573		1		no_gene	Y105E8C.I	520	67	453	291	82	209	351	99	252	0	1.799	0.847195
574		1		Y105E8A.i	Y105E8C.R	1181	67	1114	797	83	714	960	100	860	0	1.295	0.372952
575		1		Y105E8A.f	Y105E8C.U	483	78	405	344	91	253	414	110	305	0	1.329	0.410341
576		1		Y105E8A.cc	Y105E8D.B	956	82	874	813	104	709	980	125	854	0	1.023	0.0328061
577	Putative ortholog of C. elegans C51G7.3 gene product	3	Y79H2A.3/Y79H2A.E/Y79H2A.C	Y79H2A.3	C51G7.F	764	85	679	972	107	865	1171	129	1042	0	0.652	-0.617056
578	Putative ortholog of C. elegans F54A3.B gene product	2	F54A3.6	F54A3.6	F54A3_31.B	4902	77	4825	1781	92	1689	2146	111	2035	0	2.371	1.2455
579	Putative ortholog of C. elegans T08D2.E gene product	2	F54A3.1	F54A3.1	F54A3_31.G	576	78	498	523	95	428	630	114	516	0	0.966	-0.0499049
580	Protein of unknown function	2	R05G9R.1/R05G9R.A	R05G9R.1	R05G9R.A	415	74	341	334	94	240	402	113	289	0	1.179	0.237564
581	Protein of unknown function, putative paralog of C. elegans W06H8.A	5	W06H8.6	W06H8.6	W06H8.A	972	65	907	550	82	468	663	99	564	0	1.609	0.686164
582	Putative paralog of C. elegans ZK250.6	2	Y16E11A.1	Y16E11A.1	Y16E11A_119.B	319	67	252	319	83	236	384	100	284	0	0.886	-0.174621
583	Putative ortholog of C. elegans Y69A2A_7278.F gene product	4	Y69A2AR.5/Y69A2AR.CC	Y69A2AR.5	Y69A2A_7278.F	740	68	672	740	83	657	892	100	792	0	0.849	-0.236164
584	Protein with weak similarity to D. melanogaster CG17454 (CG17454 gene product)	3	Y71D11A.2	Y71D11A.2	Y71D11A.D	1028	74	954	1091	97	994	1314	117	1198	0	0.797	-0.327348
585	Protein with moderate similarity to C. elegans C01G10.10 gene product	3	Y71H2AM.1	Y71H2AM.1	Y71H2_385.B	652	74	578	651	94	557	784	113	671	0	0.861	-0.215915
586	Protein with moderate similarity to D. melanogaster EG:25E8.3 (Protein of unknown function)	1	Y23H5B.5/Y23H5B.D	Y23H5B.5	Y74C10A_158.C	364	77	287	387	98	289	466	118	348	0	0.824	-0.279284
587	Putative ortholog of H. sapiens KIAA0560 (KIAA0560 gene product)	5	Y80D3A.2	Y80D3A.2	Y80D3A.H	870	79	791	936	107	829	1128	129	999	0	0.792	-0.336428
588		4		F53H1.1	Y104H12B_374.A	871	76	795	955	99	856	1151	119	1031	0	0.771	-0.375197
589	Protein with strong similarity to D. melanogaster CG5026 (CG5026 gene product)	5	Y39H10A.3/Y39H10A.F	Y39H10A.3	Y39H10A_225.E	512	79	433	806	107	699	971	129	842	0	0.514	-0.96016
590	Protein with strong similarity to C. elegans ZK546.4	4	Y40C5A.3	Y40C5A.3	Y40C5A.H	401	75	326	437	98	339	527	118	408	0	0.798	-0.325539
591	Putative ortholog of C. elegans Y41D4B.F gene product	4	Y41D4B.19	Y41D4B.19	Y41D4A_2768.A	484	70	414	602	90	512	725	108	617	0	0.671	-0.575615
592	Protein of unknown function	4	Y41D4A.7/Y41D4A.B	Y41D4A.7	Y41D4A_3309.A	685	70	615	759	92	667	914	111	804	0	0.765	-0.386468
593		4		Y41D4B.13	Y41D4A_3457.C	412	67	345	438	89	349	528	107	420	0	0.82	-0.286304
594		n		no_pcr	Y41D4A_4723.A	459	69	390	509	88	421	613	106	507	0	0.769	-0.378944
595	Protein with weak similarity to C. elegans unc-54 (Sarcomeric Myosin Heavy Chain, major component of thick filaments in body-wall muscle)	1	Y47G6A.15	Y47G6A.15	Y47G6A_247.E	1243	73	1170	1175	97	1078	1416	117	1299	0	0.901	-0.150401
596		2		AF059715-1.Y48C3A	Y48C3A.I	559	74	485	636	100	536	766	120	646	0	0.751	-0.413115
597	Protein with weak similarity to C. elegans sap-49 (Putative U2 snRNP-associated protein, putative ortholog of human spliceosome associated protein SAP49 and yeast Hsh49p)	2	Y48C3A.9	Y48C3A.9	Y48C3A.K	469	70	399	647	97	550	780	117	663	0	0.602	-0.732165
598	Protein with strong similarity to H. sapiens TOP3B (topoisomerase (DNA) III beta)	2	Y48C3A.15	Y48C3A.15	Y48C3A.R	559	68	491	820	97	723	988	117	871	0	0.564	-0.826233
599	Member of the pumilio family of RNA binding domain proteins; required for germline development	1	puf-10/Y48G1BL.3/Y48G1C_55.G/Y48G1BL.E	Y48G1BL.3	Y48G1C_55.B	1543	68	1475	1423	85	1338	1714	102	1612	0	0.915	-0.128156
600	Protein with strong similarity to C. elegans Y54G2A.30 gene product	1	Y48G8AL.1	Y48G8AL.1	Y48G8A_1975.A	727	72	655	889	101	788	1071	122	949	0	0.69	-0.535332
601		?		ND6	ND6	19094	77	19017	9068	103	8965	10925	124	10801	0	1.761	0.816395
602		?		ND1	ND1	57734	86	57648	53664	105	53559	64655	127	64529	0	0.893	-0.163268
603	Mitochondrial encoded NADH-ubiquinone oxidoreductase chain 2	?	ND2/NU2M	ND2	ND2	51752	88	51664	53025	113	52912	63886	136	63749	0	0.81	-0.304006
604		?		COIII	COIII	37543	82	37461	22473	106	22367	27076	128	26948	0	1.39	0.475085
605		?		COI	COI	50367	80	50287	58040	94	57946	69928	113	69814	0	0.72	-0.473931
606	Member of the NADH-ubiquinone or plastoquinone oxidoreductase chain 3 family	?	ND3/NU3M	ND3	ND3	11637	71	11566	20676	89	20587	24911	107	24804	0	0.466	-1.1016
607					EMPTY	94	66	28	141	80	61	170	96	73	0	0.381	-1.39214
608					EMPTY	1129	67	1062	926	80	846	1116	96	1019	0	1.042	0.0593553
609					EMPTY	82	68	14	104	86	18	125	104	22	0	0.646	-0.630394
610					EMPTY	82	70	12	124	91	33	149	110	40	0	0.302	-1.72738
611					EMPTY	80	67	13	118	91	27	142	110	33	0	0.4	-1.32193
612					EMPTY	84	69	15	99	89	10	119	107	12	0	1.245	0.316146
613	Putative ortholog of C. elegans F57C9.4 gene product	m	K09F6.6	K09F6.6	K09F6.6#2	1794	71	1723	897	92	805	1081	111	970	0	1.777	0.829444
614	Protein with low similarity to peter pan homolog (human PPAN), which suppresses anchorage-dependent cell growth and is associated with granulocytic differentiation in promyelocytic leukemia cells	1	K09H9.6	K09H9.6	K09H9.6#2	4555	71	4484	4650	95	4555	5602	114	5488	0	0.817	-0.291592
615	Member of the reverse transcriptase protein family, which are RNA-dependent DNA polymerases, has very strong similarity to uncharacterized C. elegans F20B4.7	m	rte-1/K10F12.5	K10F12.5	K10F12.5#2	470	80	390	423	102	321	510	123	387	0	1.008	0.0114956
616	Member of the Tc3 Transposase protein family	m	R10H1.3	R10H1.3	R10H1.3#2	1206	81	1125	766	104	662	923	125	798	0	1.41	0.495695
617	Protein of unknown function	X	R11G1.5	R11G1.5	R11G1.5#2	284	70	214	264	93	171	318	112	206	0	1.039	0.0551957
618	Protein of unknown function	3	R13A5.7	R13A5.7	R13A5.7#2	694	69	625	857	87	770	1033	105	928	0	0.674	-0.56918
619	Protein of unknown function	X	F48E3.9	F48E3.9	F48E3.1#2	232	67	165	185	89	96	223	107	116	0	1.427	0.512985
620	Member of the 7-transmembrane chemoreceptor family of G-protein coupled receptors (GPCR), has low similarity to C. elegans ODR-10, which is involved in odorant response	5	R13D7.1	R13D7.1	R13D7.1#2	187	76	111	169	99	70	204	119	84	0	1.316	0.396159
621	Protein of unknown function, has low similarity to uncharacterized C. elegans ZK228.1	5	ZC15.1	ZC15.1	ZC15.1#2	229	75	154	222	110	112	267	133	135	0	1.141	0.190299
622	Protein of unknown function	3	B0336.7	B0336.7	B0336.7#2	1172	74	1098	1371	97	1274	1652	117	1535	0	0.715	-0.483985
623	Member of the C. elegans Sre G protein-coupled chemoreceptor family, which are putative chemosensory receptors, has low similarity to uncharacterized C. elegans F36D1.2	5	ZC455.7	ZC455.7	ZC455.7#2	355	71	284	250	94	156	301	113	188	0	1.511	0.595504
624	Protein of unknown function, has moderate similarity to uncharacterized C. elegans F41H8.3	5	C24B9.13	C24B9.13	C24B9.13#2	206	75	131	170	92	78	205	111	94	0	1.394	0.479231
625	Member of the pyridoxamine 5'-phosphate oxidase family, which are involved in biosynthesis of pyridoxine and derivatives, has moderate similarity to pyridoxine 5'-phosphate oxidase (rat U91561), which catalyzes the oxidation of pyridoxamine-5'-phosphate	3	F57B9.1	F57B9.1	F57B9.1#2	1864	69	1795	1778	93	1685	2142	112	2030	0	0.884	-0.177882
626	Putative ortholog of C. elegans par-1 gene product	X	kin-29/F58H12.1	F58H12.1	F58H12.1#2	596	69	527	567	92	475	683	111	572	0	0.921	-0.118727
627	Protein of unknown function	3	F59B2.6	F59B2.6	F59B2.6#2	2589	72	2517	2504	96	2408	3017	116	2901	0	0.868	-0.204233
628	Protein of unknown function, has strong similarity to uncharacterized C. elegans H27D07.2	5	H05B21.3	H05B21.3	H05B21.3#2	997	79	918	630	103	527	759	124	635	0	1.446	0.532068
629	Protein containing ten ankyrin (Ank) repeats, has moderate similarity to the regulatory subunit of protein phosphatase 1 (mouse Ppp1r16a), which inhibits protein phosphatase 1 activity toward phosphorylase, myosin light chain, and myosin	1	K02A11.1	K02A11.1	K02A11.1#2	3054	79	2975	2529	107	2422	3047	129	2918	0	1.02	0.0285692
630	Member of an uncharacterized protein family	2	K02E7.6	K02E7.6	K02E7.6#2	4887	77	4810	4156	102	4054	5007	123	4884	0	0.985	-0.0218044
631	Putative spectrin, contains putative CH (calponin homology) and spectrin domains, has strong similarity to D. melanogaster beta-spectrin and is apparently required for embryonic elongation	5	sma-1/sma-7/sma1/R31.1	R31.1	R31.1#2	510	78	432	377	104	273	454	125	329	0	1.313	0.392867
632	Protein with low similarity to small nuclear RNA activating complex polypeptide 3 50kD (human SNAPC3), which is a DNA binding subunit of SNAPc complex required for transcription by both RNA polymerase II and III snRNA genes	3	tbb-2/T02C12.2	T02C12.2	T02C12.2#2	2368	67	2301	2950	91	2859	3554	110	3445	0	0.668	-0.58208
633	Protein containing a DUF215 domain of unknown function, has high similarity to uncharacterized C. elegans Y45F10B.4	4	T04A11.8	T04A11.8	T04A11.8#2	214	65	149	213	82	131	257	99	158	0	0.944	-0.0831412
634	Putative ortholog of C. elegans F46F5.1 gene product	2	T04B8.1	T04B8.1	T04B8.1#2	574	68	506	428	88	340	516	106	410	0	1.235	0.304511
635	Member of the 7-transmembrane chemoreceptor family of G-protein coupled receptors (GPCR), has high similarity to uncharacterized C. elegans C45B11.4	5	T04C12.2	T04C12.2	T04C12.2#2	216	67	149	161	91	70	194	110	84	0	1.767	0.821302
636		4		multiple	T05A1.3#2	1742	69	1673	2923	97	2826	3522	117	3405	0	0.491	-1.02621
637	Protein containing a protein kinase domain, has low similarity to a region of S. cerevisiae Hrr25p, which is a casein kinase I (serine/threonine/tyrosine protein kinase) involved in DNA repair and meiosis	4	C04G2.2	C04G2.2	C04G2.2#2	282	68	214	508	107	401	612	129	483	0	0.443	-1.17462
638	Member of the RNB-like family, which may have exonuclease activity, has moderate similarity to S. pombe Dis3p, which is an essential protein required for anaphase A mitotic events	4	C04G2.6	C04G2.6	C04G2.6#2	1624	68	1556	2438	87	2351	2937	105	2833	0	0.549	-0.865122
639	Protein of unknown function, has strong similarity to uncharacterized C. elegans Y69E1A.B	4	C04G2.9	C04G2.9	C04G2.9#2	1052	71	981	2515	87	2428	3030	105	2925	0	0.335	-1.57777
640	Protein with high similarity to seryl-tRNA synthetase (human SARS), which aminoacylates seryl-tRNA with serine for protein biosynthesis, contains a seryl-tRNA synthetase N-terminal domain and a tRNA synthetase class II core domain (G, H, P, S and T)	4	C47E12.1	C47E12.1	C47E12.1#2	7509	78	7431	8624	103	8521	10390	124	10266	0	0.724	-0.465938
641	Member of the glycosyl hydrolase 47 family of alpha-mannosidases, which hydrolyze terminal mannose residues, has moderate similarity to a region of S. cerevisiae Mnl1p, which is involved in endoplasmic reticulum-associated degradation of glycoproteins	4	C47E12.3	C47E12.3	C47E12.3#2	2411	78	2333	2460	101	2359	2964	122	2842	0	0.821	-0.284546
642	Protein with high similarity to ubiquitin-activating enzyme E1 (mouse Ube1x), which activates ubiquitin to mark proteins for proteasomal degradation, member of the UBA-THIF-type NAD-FAD binding fold family that also contains a UBACT repeat	4	C47E12.5	C47E12.5	C47E12.5#2	2918	81	2837	3169	113	3056	3818	136	3682	0	0.771	-0.375197
643	Protein containing a protein kinase domain and a Src homology 2 (SH2) domain, which are regulatory modules of intracellular signaling, has moderate similarity to fer (fps/fes related) tyrosine kinase (mouse Fert2)	4	T04B2.2	T04B2.2	T04B2.2	117	72	45	158	97	61	190	117	73	0	0.612	-0.708396
644	Protein with weak similarity to members of the SRG subfamily of G protein-coupled receptors	4	T04B2.4	T04B2.4	T04B2.4#2	260	65	195	310	85	225	373	102	271	0	0.719	-0.475936
645	Delta5-fatty acid desaturase; has strong similarity to H. sapiens Hs.132898 gene product	4	fat-4/des-5/T13F2.1	T13F2.1	T13F2.1#2	11650	67	11583	17420	87	17333	20988	105	20883	0	0.555	-0.84944
646	Protein of unknown function	4	T13F2.6	T13F2.6	T13F2.6#2	2600	68	2532	3110	92	3018	3747	111	3636	0	0.696	-0.522841
647	Member of the caveolin protein family	4	cav-1/T13F2.8	T13F2.8	T13F2.8#2	6010	70	5940	6158	95	6063	7419	114	7305	0	0.813	-0.298673
648	Protein with high similarity to 3'-phosphoadenosine 5'-phosphosulfate synthase 2 (mouse Papss2), which has ATP sulfurylase and adenosine 5'-phosphosulfate kinase activites, contains an adenylylsulfate kinase domain and an ATP-sulfurylase domain	4	T14G10.1	T14G10.1	T14G10.1#2	3913	66	3847	3960	90	3870	4771	108	4663	0	0.825	-0.277534
649					COLIBACTER1	236	69	167	273	91	182	329	110	219	0	0.762	-0.392137
650					COLIBACTER3	330	67	263	467	98	369	563	118	445	0	0.592	-0.756331
651					COLIBACTER5	287	68	219	241	91	150	290	110	181	0	1.212	0.27739
652					COLIBACTER7	235	67	168	337	88	249	406	106	300	0	0.56	-0.836501
653					COLIBACTER9	113	71	42	126	93	33	152	112	40	0	1.056	0.0786098
654					COLIBACTER11	283	73	210	281	95	186	339	114	224	0	0.937	-0.093879
655					COLIBACTER49	263	70	193	517	100	417	623	120	502	0	0.384	-1.38082
656					COLIBACTER51	269	71	198	287	97	190	346	117	229	0	0.865	-0.209228
657					COLIBACTER53	287	68	219	592	93	499	713	112	601	0	0.364	-1.45799
658					COLIBACTER55	243	66	177	218	85	133	263	102	160	0	1.105	0.144046
659					COLIBACTER57	215	69	146	212	87	125	255	105	151	0	0.969	-0.0454314
660					COLIBACTER59	318	76	242	384	105	279	463	127	336	0	0.72	-0.473931
661					VIVIA1	271	71	200	166	99	67	200	119	81	0	2.478	1.30918
662					VIVIA3	180	72	108	118	99	19	142	119	23	0	4.718	2.23818
663					VIVIA5	183	71	112	168	100	68	202	120	82	0	1.367	0.451013
664					VIVIA7	231	72	159	217	106	111	261	128	134	0	1.189	0.249749
665					VIVIA9	209	73	136	178	86	92	214	104	111	0	1.227	0.295135
666					VIVIA11	216	77	139	186	93	93	224	112	112	0	1.241	0.311503
667					VIVIA49	127	72	55	256	104	152	308	125	183	0	0.3	-1.73697
668					VIVIA51	94	76	18	193	103	90	233	124	108	0	0.166	-2.59074
669					VIVIA53	77	68	9	148	90	58	178	108	70	0	0.129	-2.95456
670					VIVIA55	80	63	17	159	84	75	192	101	90	0	0.188	-2.4112
671					VIVIA57	101	63	38	157	85	72	189	102	87	0	0.438	-1.191
672					VIVIA59	85	65	20	164	85	79	198	102	95	0	0.21	-2.25154
673	Protein of unknown function	X	F54F7.2	F54F7.2	F54F7.2	1531	68	1463	2284	91	2193	2752	110	2642	0	0.554	-0.852042
674	Protein with weak similarity to C. elegans R04D3.2	X	F54F7.6	F54F7.6	F54F7.6	708	66	642	841	85	756	1013	102	911	0	0.705	-0.504305
675	Protein with high similarity to diacylglycerol kinase 90 kDa (rat Dagk), contains two phorbol esters or diacylglycerol binding domains (C1 domain), two EF hand domains, and diacylglycerol kinase (DAGK) catalytic and accessory domains	3	F54G8.2	F54G8.2	F54G8.2	526	66	460	487	93	394	587	112	475	0	0.969	-0.0454314
676	Putative ortholog of C. elegans ptr gene product	3	F54G8.5	F54G8.5	F54G8.5	240	71	169	247	101	146	298	122	176	0	0.961	-0.0573917
677	Protein of unknown function, putative paralog of C. elegans K09F6.5	3	F54H12.2	F54H12.2	F54H12.2	294	70	224	231	92	139	278	111	167	0	1.338	0.420078
678	Protein containing an F-box domain, which serve as a link between a target protein and a ubiquitin-conjugating enzyme	3	F54H12.5	F54H12.5	F54H12.5	1217	73	1144	1105	94	1011	1331	113	1218	0	0.939	-0.0908029
679	Protein with similarity to hCIR, a human transcriptional repressor	1	F55F8.4	F55F8.4	F55F8.4	5517	75	5442	5256	108	5148	6333	130	6202	0	0.877	-0.189351
680	Member of the protein-tyrosine phosphatase family, which are involved in control of cell growth, proliferation, and differentiation, has a region of moderate similarity to a region of human PTPN3, which is a non-receptor protein tyrosine phosphatase	1	F55F8.7	F55F8.7	F55F8.7	424	74	350	555	99	456	669	119	549	0	0.637	-0.650635
681	Protein of unknown function	4	F55G1.14	F55G1.14	F55G1.14	1985	73	1912	870	93	777	1048	112	936	0	2.042	1.02998
682	Member of the mitochondrial carrier protein family of membrane transporters, has low similarity to 2-oxodicarboxylate transporter (S. cerevisiae ODC1), which is a transporter with specificity for 2-oxoadipate and 2-oxoglutarate	4	F55G1.5	F55G1.5	F55G1.5	783	68	715	1084	88	996	1306	106	1200	0	0.596	-0.746616
683	Serine/threonine protein kinase with strong similarity to Drosophila POLO, human PLK, yeast Cdc5p, and other members of the polo family, which are involved in activation of the anaphase-promoting complex in late mitosis	4	plk-2/plc-2/plc2/F55G1.8	F55G1.8	F55G1.8	4324	71	4253	6560	89	6471	7904	107	7796	0	0.546	-0.873027
684	Member of the sodium:neurotransmitter symporter family, has low similarity to solute carrier family 6 member 5 (human SLC6A5), which is a sodium and chloride-dependent glycine transporter that may function in synaptic transmission	1	F55H12.1	F55H12.1	F55H12.1	234	68	166	263	91	172	317	110	207	0	0.801	-0.320126
703	Putative coiled-coil protein, has strong similarity to S. cerevisiae Rhc18p, a protein involved in recombination repair	X	C23H4.6	C23H4.6	C23H4.6	677	76	601	440	94	346	530	113	417	0	1.442	0.528071
704	Protein containing a major sperm protein (MSP) domain, which are involved in sperm motility, has strong similarity to uncharacterized C. elegans C25D7.12	5	C25D7.2	C25D7.2	C25D7.2	506	77	429	862	95	767	1039	114	924	0	0.464	-1.1078
705	Protein containing two PDZ, DHR, or GLGF domains, which are found in signaling proteins, has very strong similarity to uncharacterized C. elegans T21G5.4	4	C25G4.6	C25G4.6	C25G4.6	807	67	740	2435	92	2343	2934	111	2823	0	0.262	-1.93236
706	Member of the pyridine nucleotide-disulphide oxidoreductase family, which are flavoproteins, has low similarity to uncharacterized human FLJ22028	2	C26D10.3	C26D10.3	C26D10.3	716	75	641	704	100	604	848	120	728	0	0.881	-0.182786
707	Member of an uncharacterized protein family	m	C27A7.6	C27A7.6	C27A7.6	2920	83	2837	3391	110	3281	4086	133	3953	0	0.718	-0.477944
708	Protein of unknown function, has high similarity to uncharacterized C. elegans F31F6.1	X	C27C12.3	C27C12.3	C27C12.3	1847	88	1759	2093	116	1977	2522	140	2382	0	0.738	-0.438307
709	Protein of unknown function, has a region of high similarity to a region of cystinosin (human CTNS), which is a lysosomal membrane protein that may be involved in the lysosomal transport of cystine	2	C41C4.7	C41C4.7	C41C4.7	3482	88	3394	4019	117	3902	4842	141	4701	0	0.722	-0.469929
710	Protein containing a SET domain, which are involved in protein-protein interactions, has a region of low similarity to a region of S. pombe Clr4p, which is a protein required for mating-type locus and centromeric silencing	1	C41G7.4	C41G7.4	C41G7.4	421	69	352	632	90	542	761	108	653	0	0.539	-0.891643
711	Putative coiled-coil protein, has similarity to S. cerevisiae Smc1p, a protein involved in chromosome condensation and segregation	X	C44C10.4	C44C10.4	C44C10.4	439	68	371	396	85	311	477	102	375	0	0.99	-0.0144996
712	Protein of unknown function	X	C44H4.4	C44H4.4	C44H4.4	610	72	538	668	89	579	805	107	698	0	0.771	-0.375197
713	Putative ortholog of C. elegans C44H9.4 gene product	5	C44H9.2	C44H9.2	C44H9.2	296	76	220	195	101	94	235	122	113	0	1.943	0.958286
714	Probable membrane transporter of the ATP-binding cassette (ABC) superfamily, has strong similarity to human multidrug resistance proteins PGY1 and PGY3, has strong similarity to D. melanogaster multidrug resistance proteins MDR49 and MDR65	5	C47A10.1	C47A10.1	C47A10.1	853	79	774	833	101	732	1004	122	882	0	0.878	-0.187707
715	Member of the alcohol dehydrogenase protein family	5	K12G11.4	K12G11.4	K12G11.4	937	82	855	755	107	648	910	129	781	0	1.095	0.130931
716	Protein of unknown function, has very strong similarity to uncharacterized C. elegans T26E4.12	5	M01B2.2	M01B2.2	M01B2.2	453	83	370	401	105	296	483	127	357	0	1.038	0.0538064
717	Protein of unknown function, has high similarity to uncharacterized C. elegans F40D4.8	5	M01B2.5	M01B2.5	M01B2.5	187	76	111	134	100	34	161	120	41	0	2.71	1.43829
718	Protein containing a KIX domain, which bind transcription factor transactivation domains, has a region of low similarity to a region of C. elegans CBP-1, which is a transcriptional activator that may be involved in cell differentiation	1	M01E5.6	M01E5.6	M01E5.6	623	76	547	679	98	581	818	118	700	0	0.781	-0.356606
719	Protein of unknown function, has weak similarity to uncharacterized C. elegans T03E6.6	1	M01G12.6	M01G12.6	M01G12.6	212	84	128	149	112	37	180	135	45	0	2.871	1.52155
720	Putative ortholog of C. elegans T08B6.5 gene product	3	Y41C4A.1	Y41C4A.1	M02C10.1	2607	80	2527	2818	110	2708	3395	133	3263	0	0.775	-0.367732
721	Member of the glycosyl hydrolase 18 family, has low similarity to chitinase 1 (chitotriosidase, human CHIT1), which catalyzes the hydrolysis of chitin and is associated with Gaucher disease and chitotriosidas	2	R09D1.2	R09D1.2	R09D1.2	352	74	278	280	99	181	337	119	218	0	1.275	0.350497
722	Member of the glycosyl hydrolase 18 family, has a region of weak similarity to a region of chitinase 1 (human CHIT1), which catalyzes hydrolysis of chitin and is associated with Gaucher disease and chitotriosidase deficiency	2	R09D1.4	R09D1.4	R09D1.4	260	70	190	194	89	105	234	107	127	0	1.502	0.586885
723	Member of the sugar (and other) transporter family, has low similarity to brain-specific Na+-dependent inorganic phosphate cotransporter (rat Slc17a7), which is a vesicular glutamate transporter with a presynaptic role in glutamatergic neurotransmission	5	R10D12.1	R10D12.1	R10D12.1	1828	73	1755	1920	100	1820	2313	120	2193	0	0.8	-0.321928
724	Protein of unknown function	3	R10E4.6	R10E4.6	R10E4.6	544	81	463	597	111	486	719	134	586	0	0.791	-0.33825
725	Protein containing two BRO1-like domains, which are found in some proteins involved in signal transduction, has low similarity to C. albicans Enx3p, which is involved in pH signaling	3	ynk1/R10E12.1	R10E12.1	R10E12.1	1555	79	1476	2231	107	2124	2688	129	2559	0	0.577	-0.793357
726	Protein of unknown function	X	R11.3	R11.3	R11.3	132	79	53	161	109	52	194	131	63	0	0.846	-0.24127
727	Protein of unknown function, has moderate similarity to uncharacterized C. elegans C01C10.3	4	F08G5.2	F08G5.2	F08G5.2	469	75	394	612	101	511	737	122	616	0	0.64	-0.643856
728	Protein with moderate similarity to C. elegans Y43D4A.F gene product	X	F09B12.1	F09B12.1	F09B12.1	747	69	678	748	90	658	901	108	793	0	0.855	-0.226004
729	Protein containing a DUF38 domain of unknown function and an F-box domain, which serve as a link between a target protein and a ubiquitin-conjugating enzyme, has high similarity to uncharacterized C. elegans F09C6.6	5	F09C6.2	F09C6.2	F09C6.2	1400	82	1318	983	103	880	1184	124	1060	0	1.243	0.313826
730	Protein containing a DX module domain	4	F09E8.1	F09E8.1	F09E8.1	386	89	297	339	106	233	408	128	281	0	1.058	0.0813396
731	Protein containing a nuclear hormone receptor C4-type zinc finger domain, which bind DNA, and a nuclear hormone receptor ligand-binding domain, has low similarity to nuclear receptor subfamily 2 group F member 6 (rat Rn.25840)	5	F09F3.10	F09F3.10	F09F3.10	532	73	459	484	96	388	583	116	467	0	0.982	-0.0262051
732	Protein of unknown function, has low similarity to uncharacterized C. elegans F09F3.12	5	F09F3.7	F09F3.7	F09F3.7	1465	76	1389	1802	103	1699	2171	124	2047	0	0.679	-0.558517
733	Member of the 7-transmembrane chemoreceptor family of G protein-coupled receptors (GPCR), has low similarity to C. elegans ODR-10, which is a G protein-coupled receptor involved in odorant response	5	F14H3.1	F14H3.1	F14H3.1	312	82	230	287	105	182	346	127	219	0	1.049	0.0690147
734	Protein containing a DUF38 domain of unknown function and an F-box domain, which serve as a link between a target protein and a ubiquitin-conjugating enzyme, has a region of low similarity to C. elegans FOG-2	5	F14H3.7	F14H3.7	F14H3.7	154	82	72	131	109	22	158	131	27	0	2.716	1.44148
735	Protein containing an F-box domain, which serve as a link between a target protein and a ubiquitin-conjugating enzyme, has moderate similarity to uncharacterized C. elegans Y46G5A.7	2	F15A4.2	F15A4.2	F15A4.2	1108	93	1015	1193	110	1083	1437	133	1305	0	0.778	-0.362158
736	Protein of unknown function, has moderate similarity to C. elegans F35F10.11, ZK938.4, and T20D4.6	2	F15A4.9	F15A4.9	F15A4.9	290	69	221	273	103	170	329	124	205	0	1.079	0.109695
737	Putative paralog of C. elegans C38D9.2 gene product	2	F15D4.5	F15D4.5	F15D4.5	509	70	439	711	86	625	857	104	753	0	0.583	-0.778432
738	Member of the 7-transmembrane chemoreceptor family of G protein-coupled receptors (GPCR), has high similarity to uncharacterized C. elegans F15H9.3	1	F15H9.4	F15H9.4	F15H9.4	235	74	161	192	90	102	231	108	123	0	1.31	0.389567
739	Protein of unknown function, has a region of weak similarity to a region of a cell surface flocculin (S. cerevisiae Muc1p), which is required for invasive and pseudohyphal growth	4	K08E7.5	K08E7.5	K08E7.5	767	79	688	695	101	594	837	122	716	0	0.961	-0.0573917
740	Protein of unknown function, has a region of weak similarity to S. cerevisiae Ctf18p, which is required for accurate chromosome transmission in mitosis and maintenance of normal telomere length and may play a role in sister chromatid cohesion	4	K08F4.1	K08F4.1	K08F4.1	1974	79	1895	2749	113	2636	3312	136	3176	0	0.597	-0.744197
741	Alpha1,3 fucosyltransferase	2	CEFT-1/K08F8.3	K08F8.3	K08F8.3	2096	85	2011	2236	111	2125	2694	134	2560	0	0.785	-0.349235
742	Protein of unknown function, has weak similarity to C. elegans K08H2.2	X	K08H2.3	K08H2.3	K08H2.3	668	82	586	756	106	650	911	128	783	0	0.748	-0.41889
743	Member of the cytochrome P450 family, has low similarity to cytochrome P450 subfamily 2E polypeptide 1(mouse Cyp2e1), which is an ethanol-inducible monooxygenase involved in xenobiotic, lipid, and drug metabolism, and in cytotoxicity	X	K09A11.3	K09A11.3	K09A11.3	376	76	300	489	98	391	589	118	471	0	0.637	-0.650635
744	Member of the nucleoside transporter family, which transport nucleosides across the plasma, and possibly nuclear, membrane, has low similarity to equilibrative nucleoside transporter 1 (human SLC29A1), which transports nucleosides	X	K09A9.3	K09A9.3	K09A9.3	3496	77	3419	3340	103	3237	4024	124	3900	0	0.877	-0.189351
745	Member of the alcohol dehydrogenase protein family	5	R04B5.5	R04B5.5	R04B5.5	1998	83	1915	3512	104	3408	4231	125	4106	0	0.466	-1.1016
746		X		multiple	R04D3.1	344	79	265	253	105	148	305	127	178	0	1.486	0.571434
747	Member of the dwarfin family, has low similarity to MAD (mothers against decapentaplegic, Drosophila) homolog 1 (rat Madh1), which is a transcription factor that is phosphorylated and regulated in response to members of the TGF-beta superfamily	1	R05D11.1	R05D11.1	R05D11.1	214	75	139	208	99	109	251	119	131	0	1.058	0.0813396
748	Protein of unknown function, has low similarity to uncharacterized C. elegans Y57A10B.6	2	R06A4.6	R06A4.6	R06A4.6	488	75	413	435	101	334	524	122	402	0	1.026	0.0370307
749		1		no_gene	R06C7.9	1675	76	1599	3125	108	3017	3765	130	3635	0	0.44	-1.18442
750	Protein containing one clathrin and vacuolar protein sorting-associated (VPS) protein 7-fold repeat domain, has low similarity to uncharacterized human VPS11	2	R06F6.2	R06F6.2	R06F6.2	1025	77	948	960	108	852	1157	130	1027	0	0.924	-0.114035
751	Protein containing two C-type lectin domains, has a region of low similarity to regeneration protein (lithostatin, pancreatic stone protein, rat Reg1), which induces pancreatic beta cell regeneration and ameliorates diabetes	5	T25E12.9	T25E12.9	T25E12.9	130	78	52	154	106	48	186	128	58	0	0.899	-0.153607
752	Member of the glycerol-3-phosphate dehydrogenase, mitochondrial protein family	1	T25G3.4	T25G3.4	T25G3.4	3803	81	3722	6148	110	6038	7407	133	7275	0	0.512	-0.965784
753	Member of an uncharacterized protein family	5	T26E4.7	T26E4.7	T26E4.7	233	76	157	222	111	111	267	134	134	0	1.174	0.231432
754	Protein with high similarity to S. cerevisiae Rrp3p, which is a helicase required for maturation of pre-rRNA, member of the DEAD or DEAH box ATP-dependent RNA helicase family and contains a helicase conserved C-terminal domain	3	T26G10.1	T26G10.1	T26G10.1	2089	73	2016	2942	96	2846	3545	116	3429	0	0.588	-0.766112
755	Protein containing an F-box domain, which serve as a link between a target protein and a ubiquitin-conjugating enzyme, has high similarity to uncharacterized C. elegans T26H2.3	5	T26H2.1	T26H2.1	T26H2.1	1072	83	989	1224	105	1119	1475	127	1348	0	0.734	-0.446148
756	Protein containing an F-box domain, which serve as a link between a target protein and a ubiquitin-conjugating enzyme, has moderate similarity to uncharacterized C. elegans T26H2.2	5	T26H2.4	T26H2.4	T26H2.4	1854	81	1773	2077	104	1973	2502	125	2377	0	0.746	-0.422752
757	Member of the trehalase family, which are O-glycosyl hydrolases, has moderate similarity to trehalase (human TREH), which catalyzes the hydrolysis of the disaccharide alpha, alpha-trehalose and plays a role in digestion and metabolism of carbohydrates	5	W05E10.4	W05E10.4	W05E10.4	2935	79	2856	2805	102	2703	3380	123	3257	0	0.877	-0.189351
758	Putative paralog of C. elegans F54F7.7, has similarity over the C-terminal half to S. cerevisiae cell cycle arrest protein Pch1p	X	W06D11.4	W06D11.4	W06D11.4	223	79	144	187	109	78	225	131	94	0	1.532	0.615416
759	Protein with high similarity to glutamate synthase (NADPH, GOGAT, S. cerevisiae Glt1), member of the pyridine nucleotide-disulphide oxidoreductase family, contains a conserved region in glutamate synthase domain and a DUF14 domain of unknown function	X	W07E11.1	W07E11.1	W07E11.1	1924	82	1842	3451	108	3343	4158	130	4028	0	0.457	-1.12973
760	Protein of unknown function	5	W07G4.5	W07G4.5	W07G4.5	4836	81	4755	6436	105	6331	7754	127	7628	0	0.623	-0.682696
761	Protein with high similarity to C. elegans FAT-4, which is a delta5-fatty acid desaturase	4	fat-3/W08D2.4	W08D2.4	W08D2.4	10442	78	10364	19088	103	18985	22998	124	22873	0	0.453	-1.14242
762	Protein containing two collagen triple helix repeats, which are found in some extracellular proteins and a nematode cuticle collagen N-terminal domain, has moderate similarity to C. elegans SQT-1, which is a collagen	4	W08D2.6	W08D2.6	W08D2.6	166	71	95	198	96	102	239	116	123	0	0.773	-0.37146
763	Member of the glycosyl hydrolase 18 family, contains two chitin binding peritrophin-A domains, has moderate similarity to chitinase 1 (chitotriosidase, human CHIT1), which catalyzes the hydrolysis of chitin and is associated with Gaucher disease	X	cht-1/CHT1/C04F6.3	C04F6.3	C04F6.3	1808	75	1733	1828	91	1737	2202	110	2093	0	0.828	-0.272297
764	Protein of unknown function, has weak similarity to human Hs.198760 and Hs.75735 heavy neurofilament subunit	5	C05C8.4	C05C8.4	C05C8.4	1080	78	1002	1198	101	1097	1443	122	1322	0	0.758	-0.39973
765	Protein containing a BTB (BR-C, ttk and babor) or POZ (Pox virus and zinc finger) domain, which are found in some DNA and actin binding proteins, has a region of low similarity to a region of kelch-like 2 (Mayven, human KLHL2)	5	C05C8.6	C05C8.6	C05C8.6	2150	86	2064	3646	97	3549	4393	117	4276	0	0.483	-1.0499
766	Protein containing two pyridoxal-dependent group II decarboxylase conserved domains, which bind pyridoxal-phosphate groups, has moderate similarity to dopa decarboxylase (aromatic L-amino acid decarboxylase, rat Ddc)	3	C05D2.3	C05D2.3	C05D2.3	771	82	689	980	107	873	1181	129	1052	0	0.655	-0.610433
767	Protein involved in germ cell development	3	C05D2.5	C05D2.5	C05D2.5	2319	84	2235	2726	112	2614	3284	135	3149	0	0.71	-0.494109
768	Protein with high similarity to extracellular signal-regulated kinase 7 (rat ERK7), which is a protein serine-threonine kinase that inhibits cell proliferation and may regulate intracellular chloride channels, contains a protein kinase domain	3	C05D10.2	C05D10.2	C05D10.2	1821	84	1737	2107	112	1995	2539	135	2404	0	0.723	-0.467932
769	Protein containing a kringle domain, two low-density lipoprotein (LDL) receptor class A domains, a PAN domain, and a C-type lectin domain	4	C07G1.2	C07G1.2	C07G1.2	336	84	252	363	105	258	437	127	311	0	0.811	-0.302226
770	Protein containing a FYVE zinc finger domain, a ubiquitin interaction motif, and a VHS domain of unknown function, has moderate similarity to hepatocyte growth factor regulated tyrosine kinase substrate (human HGS)	4	C07G1.5	C07G1.5	C07G1.5	2650	82	2568	3771	103	3668	4543	124	4419	0	0.581	-0.78339
771	Protein containing an RNA recognition motif (RRM, RBD, or RNP) and a Surp module (SWAP domain), which may bind RNA, has low similarity to uncharacterized human KIAA0332	3	C07H6.4	C07H6.4	C07H6.4	5374	83	5291	5871	105	5766	7073	127	6947	0	0.762	-0.392137
772	Protein containing an F-box domain, which serve as a link between a target protein and a ubiquitin-conjugating enzyme, and a DUF38 domain of unknown function, has low similarity to C. elegans T07D3.1, which may serve in germ-line stem cell differentiation	2	C08E3.5	C08E3.5	C08E3.5	2124	74	2050	2313	104	2209	2787	125	2661	0	0.77	-0.37707
773	Protein containing an F-box domain, which serve as a link between a target protein and a ubiquitin-conjugating enzyme, and a DUF38 domain of unknown function, has low similarity to C. elegans T07D3.1, which may function in germ-line cell differentiation	2	C08E3.8	C08E3.8	C08E3.8	330	67	263	343	98	245	413	118	295	0	0.891	-0.166503
774	Protein containing a DUF38 domain of unknown function, has a region of low similarity to a region of C. elegans T07D3.1, which functions in gametogenesis and positive regulation of body size	2	C08E3.12	C08E3.12	C08E3.12	125	75	50	150	97	53	181	117	64	0	0.783	-0.352916
775	Protein with weak similarity to C. elegans C34D4.15 gene product	1	C48E7.5	C48E7.5	C48E7.5	795	76	719	793	102	691	955	123	833	0	0.864	-0.210897
776	Member of the uncharacterized protein family UPF0063, has weak similarity to uncharacterized C. elegans F52F10.4	1	C48E7.8	C48E7.8	C48E7.8	109	72	37	153	95	58	184	114	70	0	0.529	-0.91866
777	Protein of unknown function, has high similarity to uncharacterized C. elegans C49A9.9	4	C49A9.5	C49A9.5	C49A9.5	1542	72	1470	953	102	851	1148	123	1025	0	1.434	0.520045
778	Member of the reverse transcriptase family, which are RNA-dependent DNA polymerases, has strong similarity to uncharacterized C. elegans M01A10.4	2	C49D10.1	C49D10.1	C49D10.1	317	82	235	254	116	138	306	140	166	0	1.413	0.498761
779	Member of the zinc finger protein family with similarity to nuclear hormone receptors	2	nhr-75/C49D10.6	C49D10.6	C49D10.6	606	79	527	526	108	418	634	130	504	0	1.046	0.0648829
780	Protein containing a DHHC-type zinc finger NEW1 domain, has a region of low similarity to a region of Huntingtin interacting protein H (human HYPH), which interacts with huntingtin (human HD) and may play a role in Huntington disease	5	AC3.4	AC3.4	AC3.4	1941	73	1868	2123	100	2023	2558	120	2437	0	0.766	-0.384584
781	Protein of unknown function, has high similarity to uncharacterized C. elegans K09F6.7	2	B0281.3	B0281.3	B0281.3	2806	80	2726	2704	99	2605	3258	119	3139	0	0.869	-0.202572
782	Member of the M1 peptidase family of aminopeptidases	3	B0285.7	B0285.7	B0285.7	1118	83	1035	737	110	627	888	133	755	0	1.37	0.454176
783	Member of the cytochrome P450 family, has low similarity to cytochrome P450 subfamily 4A polypeptide 11 fatty acid omega-hydroxylase (rat Cyp4a11), which hydroxylates steroids, fatty acids, and xenobiotics and is involved in blood pressure regulation	5	B0331.1	B0331.1	B0331.1	456	74	382	403	100	303	486	120	365	0	1.046	0.0648829
784	Beta-catenin-related protein required for establishment of embryonic polarity; member of a divergent Wnt signaling pathway	3	wrm-1/B0336.1	B0336.1	B0336.1	1039	75	964	1533	105	1428	1847	127	1720	0	0.56	-0.836501
785	Putative phosphatidylinositol phospholipase C	5	egl-8/pbo-2/B0348.4/B0348.3	B0348.4	B0348.3	114	77	37	149	105	44	180	127	53	0	0.698	-0.518701
786	Member of the sugar (and other) transporter family, has a region of weak similarity to solute carrier family 22 (organic cation transporter) member 2 (rat Slc22a2)	3	B0361.3	B0361.3	B0361.3	111	81	30	132	100	32	159	120	39	0	0.778	-0.362158
787	Protein containing a protein kinase domain, has low similarity to casein kinase 1 epsilon (mouse Csnk1e), which is a putative serine-threonine protein kinase with broad substrate specificity that may act in DNA repair and regulation of circadian rhythm	4	C27D8.1	C27D8.1	C27D8.1	386	79	307	583	105	478	702	127	576	0	0.533	-0.907793
788		3		multiple	C27F2.3	426	73	353	326	91	235	393	110	283	0	1.247	0.318461
789	Protein of unknown function, has weak similarity to S. cerevisiae Yol072p and Yjr084p	3	C27F2.7	C27F2.7	C27F2.7	2201	72	2129	3250	91	3159	3916	110	3806	0	0.559	-0.83908
790	Protein of unknown function, has strong similarity to uncharacterized C. elegans C28A5.2	3	C28A5.1	C28A5.1	C28A5.1	935	77	858	1319	99	1220	1589	119	1470	0	0.584	-0.77596
791	Putative ortholog of C. elegans K09C6.1 gene product	3	C28A5.6	C28A5.6	C28A5.6	645	83	562	781	102	679	941	123	818	0	0.687	-0.541618
792	Protein with weak similarity to very-long-chain acyl-coenzyme A dehydrogenase (rat Acadvl), which is a rate-controlling enzyme in beta-oxidation of long-chain fatty acids	4	C28C12.9	C28C12.9	C28C12.9	1816	84	1732	1909	103	1806	2300	124	2176	0	0.796	-0.32916
793	Member of the AMP-binding enzyme family, has low similarity to uncharacterized C. elegans C50H11.1	1	C32E8.6	C32E8.6	C32E8.6	739	83	656	440	113	327	530	136	394	0	1.665	0.735522
794	Putative coiled-coil protein, has weak similarity over the N-terminus to S. cerevisiae mRNA cap-binding protein Tif4632p	1	C32E12.1	C32E12.1	C32E12.1	268	83	185	432	113	319	520	136	384	0	0.481	-1.05589
795	Protein containing a high mobility group box (HMG1 or 2) family domain, has a region of high similarity to a region of SRY box 11 (human SOX11), which is a transcriptional activator that may serve in neural differentiation and retrotransposon regulation	1	C32E12.3	C32E12.3	C32E12.3	640	81	559	706	114	592	851	137	713	0	0.784	-0.351074
796	Similar to the Rb tumor suppressor; negative regulator of the cell cycle, and part of the class B pathway that antagonizes vulval induction	1	lin-35/C32F10.2	C32F10.2	C32F10.2	1537	82	1455	2343	107	2236	2823	129	2694	0	0.54	-0.888969
797	Member of the DNA replication related (tentative) protein family	1	C32F10.5	C32F10.5	C32F10.5	3675	79	3596	6196	106	6090	7465	128	7337	0	0.49	-1.02915
798	Protein containing a DUF215 domain of unknown function, has high similarity to uncharacterized C. elegans C33A12.13	4	C33A12.14	C33A12.14	C33A12.14	143	74	69	149	101	48	180	122	58	0	1.193	0.254594
799	Member of the zinc finger protein family with similarity to nuclear hormone receptors, may be involved in epidermal fate specification	1	nhr-89/E03H4.13	E03H4.13	E03H4.13	508	67	441	883	93	790	1064	112	952	0	0.463	-1.11092
800	Protein of unknown function, has high similarity to uncharacterized C. elegans E03H12.2	4	E03H12.3	E03H12.3	E03H12.3	189	65	124	184	91	93	222	110	112	0	1.107	0.146655
801	Protein containing an F-box domain, which serve as a link between a target protein and a ubiquitin-conjugating enzyme, has moderate similarity to uncharacterized C. elegans Y17G9B.7	4	E04A4.1	E04A4.1	E04A4.1	639	72	567	739	91	648	890	110	781	0	0.726	-0.461959
802	Member of the metallo-beta-lactamase family, has low similarity to uncharacterized human ELAC2	4	E04A4.4	E04A4.4	E04A4.4	1146	69	1077	2023	91	1932	2437	110	2328	0	0.463	-1.11092
803	Putative ortholog of S. cerevisiae Ygr054p, a protein of unknown function	2	E04D5.1	E04D5.1	E04D5.1	3497	69	3428	4494	87	4407	5414	105	5310	0	0.646	-0.630394
804	Protein of unknown function, has strong similarity to uncharacterized C. elegans E04F6.13	2	E04F6.1	E04F6.1	E04F6.1	1673	75	1598	2334	102	2232	2812	123	2689	0	0.594	-0.751465
805	Member of the rhodopsin family of G protein-coupled receptors (GPCR), has low similarity to G protein-coupled receptor FM-3 (rat Gpr66), which is predicted to bind neuromedin U (rat Nmu)	X	F02E8.2	F02E8.2	F02E8.2	411	73	338	347	98	249	418	118	300	0	1.127	0.172488
806	Protein containing seven WD domains (WD-40 repeat), which may mediate protein-protein interactions, has weak similarity to S. cerevisiae Mdv1p, which is a protein involved in mitochondrial division	X	F02E8.5	F02E8.5	F02E8.5	978	68	910	1077	95	982	1298	114	1183	0	0.769	-0.378944
807	Protein containing a paired amphipathic helix repeat, which may mediate protein-protein interactions, has weak similarity to transcriptional regulator SIN3 yeast homolog B (mouse Sin3b), which functions as a transcriptional co-repressor	1	F02E9.4	F02E9.4	F02E9.4	1308	80	1228	1409	96	1313	1698	116	1582	0	0.776	-0.365871
808	Member of the purple acid phosphatase family, which catalyze hydrolysis of phosphate esters, has moderate similarity to human ACP5, which is a binuclear redox-sensitive iron-containing lysosomal phosphatase secreted into serum during bone resorption	1	F02E9.7	F02E9.7	F02E9.7	2056	76	1980	2359	94	2265	2842	113	2729	0	0.726	-0.461959
809	Member of the ABC transporter family, has low similarity to ATP-binding cassette subfamily G member 1 (mouse Abcg1), which is an ABC transporter involved in cellular sterol homeostasis	2	F02E11.1	F02E11.1	F02E11.1	275	75	200	289	91	198	348	110	239	0	0.838	-0.254978
810	Putative ortholog of C. elegans K01G12.3 gene product	4	F02H6.2	F02H6.2	F02H6.2	744	79	665	919	94	825	1107	113	994	0	0.669	-0.579922
811	Protein of unknown function	1	F21F3.4	F21F3.4	F21F3.4	1200	78	1122	1638	94	1544	1973	113	1860	0	0.603	-0.72977
812	Protein of unknown function	X	F21G4.6	F21G4.6	F21G4.6	462	79	383	366	95	271	441	114	327	0	1.173	0.230203
813	Protein containing two receptor family ligand binding domains, an adenylate and guanylate cyclase catalytic domain, and a protein kinase domain, has low similarity to natriuretic peptide receptor A (mouse Npr1)	5	gcy-20/gcy-16/F21H7.9	F21H7.9	F21H7.9	495	83	412	433	101	332	522	122	400	0	1.03	0.0426443
814	Protein containing three WD domains (WD-40 repeat), which may mediate protein-protein interactions, has moderate similarity to human RBBP5, which binds preferentially to the E1A-binding pocket B of underphosphorylated retinoblastoma protein	2	F21H12.1	F21H12.1	F21H12.1	3380	75	3305	4132	94	4038	4978	113	4865	0	0.679	-0.558517
815	RNA-binding protein involved in sex determination	2	fbf-2/F21H12.5	F21H12.5	F21H12.5	1719	70	1649	2637	92	2545	3177	111	3066	0	0.538	-0.894322
816	Protein containing a sterile alpha motif (SAM) or pointed domain, which are a type of SAM domain in nuclear and signalling proteins, and an ETS domain, which bind promoter DNA, has low similarity to a region of prostate-derived Ets factor (mouse Pdef)	X	F22A3.1	F22A3.1	F22A3.1	2107	74	2033	1822	96	1726	2195	116	2080	0	0.978	-0.0320936
817	Putative ATPase subunit of 19S proteasome particle	2	rpt-4/F23F1.8	F23F1.8	F23F1.8	5346	79	5267	8459	110	8349	10192	133	10059	0	0.524	-0.932361
818	Putative ATPase subunit of 19S proteasome particle	3	rpt-3/F23F12.6	F23F12.6	F23F12.6	5022	82	4940	6105	104	6001	7355	125	7230	0	0.683	-0.550043
819	Protein of unknown function	3	F23H11.2	F23H11.2	F23H11.2	673	83	590	890	105	785	1072	127	946	0	0.624	-0.680382
820	Protein containing a RhoGAP (GTPase activator protein) and two pleckstrin homology (PH) domains, which mediate protein-protein and protein-lipid interactions, has region of low similarity to a region of rho GTPase-activating protein 5 (mouse Arhgap5)	3	F23H11.4	F23H11.4	F23H11.4	1579	79	1500	1737	110	1627	2093	133	1960	0	0.765	-0.386468
821	Protein of unknown function	5	F25B3.5	F25B3.5	F25B3.5	580	75	505	584	102	482	704	123	581	0	0.87	-0.200913
822	Protein of unknown function, has moderate similarity to uncharacterized human PELI1	5	pellino/F25B4.2	F25B4.2	F25B4.2	1829	74	1755	1926	95	1831	2320	114	2206	0	0.796	-0.32916
823	Protein with low similarity to metaxin (mouse Mtx), which is an outer mitochondrial membrane protein that plays a role in protein import and is required for embryonic development	1	F39B2.11	F39B2.11	F39B2.11	1533	74	1459	2429	96	2333	2927	116	2811	0	0.519	-0.946194
824	Protein containing four BTB (BR-C, ttk and babor) or POZ (Pox virus and zinc finger) domains, which are found in some DNA and actin binding proteins and may mediate protein-protein interactions	2	F39E9.2	F39E9.2	F39E9.2	3262	70	3192	4412	99	4313	5316	119	5196	0	0.614	-0.703689
825	Member of the M13 peptidase family of zinc metalloproteases, has weak similarity to endothelin-converting enzyme 1 (human ECE1), which is a zinc metalloprotease that generates the endothelin vasoconstrictors and is associated with Hirschsprung disease	2	F39E9.4	F39E9.4	F39E9.4	310	69	241	399	90	309	481	108	372	0	0.647	-0.628162
826	Protein containing a protein kinase domain, has a region of low similarity to a region of S. pombe Hhp2p, which is a casein kinase I homolog	X	F39F10.3	F39F10.3	F39F10.3	504	80	424	501	96	405	604	116	488	0	0.869	-0.202572
827	Protein containing a DUF33 domain of unknown function, has high similarity to uncharacterized C. elegans Y67A10A.1	5	F39G3.6	F39G3.6	F39G3.6	295	90	205	341	103	238	411	124	287	0	0.715	-0.483985
828	Protein containing a protein kinase domain, has low similarity to S. cerevisiae Slt2p, which is a serine/threonine protein kinase involved in the cell wall integrity (low-osmolarity) pathway	1	F39H11.3	F39H11.3	F39H11.3	1299	72	1227	2251	95	2156	2712	114	2598	0	0.472	-1.08314
829	Protein with high similarity to C. elegans DPY-16, which is a collagen, contains two collagen triple helix repeats, which are found in some extracellular proteins, and a nematode cuticle collagen N-terminal domain	5	F41F3.4	F41F3.4	F41F3.4	3698	71	3627	9608	94	9514	11576	113	11463	0	0.316	-1.662
830		2		F41G3.2	F41G3.2	261	75	186	257	110	147	310	133	177	0	1.05	0.0703893
831		2		F41G3.5	F41G3.5	427	68	359	653	101	552	787	122	665	0	0.54	-0.888969
832	Putative ortholog of C. elegans ZC15.1 gene product	m	F41G4.5	F41G4.5	F41G4.5	314	67	247	278	95	183	335	114	220	0	1.12	0.163499
833	Putative ortholog of C. elegans F41G4.6 gene product	X	F41G4.7	F41G4.7	F41G4.7	575	76	499	482	86	396	581	104	477	0	1.046	0.0648829
834	Protein containing a HORMA domain, which may recognize chromatin states, has low similarity to C. elegans HIM-3, which is a meiosis-specific protein localized to chromosome cores that may play a role in sister chromatid cohesion	4	F41H10.10	F41H10.10	F41H10.10	4159	71	4088	6359	85	6274	7661	102	7559	0	0.541	-0.8863
835	Member of the 7-transmembrane chemoreceptor family of G protein-coupled receptors (GPCR), has low similarity to C. elegans ODR-10, which is a G protein-coupled receptor that is involved in odorant response	5	ZK697.10	ZK697.10	ZK697.10	223	74	149	155	88	67	187	106	81	0	1.846	0.884403
836	Protein containing fifteen epidermal growth factor (EGF)-like domains, has weak similarity to fibrillin-1 (mouse Fbn1), which is an extracellular matrix protein of connective tissue microfibrils that is associated with the tight skin (Tsk) disorder	3	ZK783.1	ZK783.1	ZK783.1	348	83	265	391	98	293	471	118	353	0	0.751	-0.413115
837	Protein containing a zinc finger domain and a putative bromodomain, has weak similarity to human WBSCR10 (Williams-Beuren syndrome chromosome region 10 and region 9)	3	flt-1/ZK783.4	ZK783.4	ZK783.4	923	81	842	1089	93	996	1312	112	1200	0	0.702	-0.510457
838	Protein containing eight ankyrin (Ank) repeats, which may mediate protein-protein interactions, has low similarity to a region of espin (rat Espn), which is an actin bundling protein associated with deafness upon loss of function	4	ZK792.4	ZK792.4	ZK792.4	793	81	712	608	95	513	733	114	618	0	1.152	0.204141
839	Member of an uncharacterized protein family	4	ZK809.4	ZK809.4	ZK809.4	4047	83	3964	4335	104	4231	5223	125	5098	0	0.778	-0.362158
840	Member of the sodium:solute symporter family of membrane transporters, has low similarity to rat Slc5a6, which is a sodium-dependent multivitamin transporter that mediates the electrogenic uptake of pantothenate, biotin, and lipoate by cells	4	ZK822.5	ZK822.5	ZK822.5	2846	76	2770	2250	100	2150	2711	120	2590	0	1.069	0.0962619
841	Protein with high similarity to solute carrier family 25 member 4 (mouse Slc25a4), which is an adenine nucleotide translocator that functions in metabolism and apoptosis, member of the mitochondrial carrier protein family of membrane transporters	4	T01B11.4	T01B11.4	T01B11.4	959	70	889	1454	91	1363	1752	110	1642	0	0.541	-0.8863
842	Member of the 4 TM potassium channel protein family	X	twk-16/T01B4.1	T01B4.1	T01B4.1	303	74	229	264	99	165	318	119	199	0	1.152	0.204141
843	Protein of unknown function	5	T01C3.8	T01C3.8	T01C3.8	1506	82	1424	2306	109	2197	2778	131	2647	0	0.538	-0.894322
844	Member of the rhodopsin family of G-protein coupled receptors (GPCR), has low similarity to uncharacterized C. elegans K09D9.10	5	T01C4.6	T01C4.6	T01C4.6	280	83	197	223	111	112	269	134	135	0	1.46	0.545968
845	Protein with high similarity to soluble glutamate-oxaloacetate transaminase (cytosolic aspartate aminotransferase, mouse Got1), which transaminates 2-oxoglutarate, contains an aminotransferase class I and II domain	X	T01C8.5	T01C8.5	T01C8.5	3184	82	3102	3292	107	3185	3966	129	3837	0	0.808	-0.307573
846	Protein containing eight uncharacterized DUF139 cysteine repeat domains	2	T01D1.6	T01D1.6	T01D1.6	940	75	865	745	100	645	898	120	777	0	1.113	0.154454
847	Protein of unknown function, has a region of low similarity to a region of sialophorin (leukosialin, human SPN), which is an integral membrane protein that binds ICAM-1 and has roles in T-cell activation and neutrophil migration	2	T19D12.1	T19D12.1	T19D12.1	1824	73	1751	1809	95	1714	2180	114	2065	0	0.848	-0.237864
848	Protein containing a von Willebrand factor (vWF) type A domain	2	T19D12.4	T19D12.4	T19D12.4	2418	67	2351	1611	88	1523	1941	106	1835	0	1.281	0.35727
849	Member of the sugar (and other) transporter family, has low similarity to solute carrier family 17 member 1 (human SLC17A1), which is involved in sodium-dependent phosphate transport and mediates organic anion transport at the renal apical membrane	2	T19D12.9	T19D12.9	T19D12.9	594	68	526	478	91	387	576	110	466	0	1.128	0.173767
850	Protein containing a RUN domain, which may be involved in Ras-like GTPase signaling pathways	X	T19D7.4	T19D7.4	T19D7.4	556	72	484	619	94	525	746	113	633	0	0.765	-0.386468
851	Member of the UDP-glucuronosyltransferase protein family	5	T19H12.1	T19H12.1	T19H12.1	723	70	653	677	96	581	816	116	700	0	0.933	-0.100051
852	Protein containing a UDP-glucoronosyl and UDP-glucosyl transferase domain, has low similarity to UDP glycosyltransferase 2 family polypeptide B15 (human UGT2B15), which glucuronidates steroids and several xenobiotics	5	T19H12.11	T19H12.11	T19H12.11	529	93	436	506	101	405	610	122	488	0	0.894	-0.161653
853	Protein of unknown function, has low similarity to uncharacterized human HCC8	5	vps-54/T21C9.2	T21C9.2	T21C9.2	1085	120	965	1489	110	1379	1794	133	1661	0	0.581	-0.78339
854	Protein containing two collagen triple helix repeats, has moderate similarity to a region of type XI collagen alpha 1 (human COL11A1), which is a component of cartilage and the vitreous of the eye and is associated with Type 2 Stickler syndrome	4	T21D12.2	T21D12.2	T21D12.2	1134	76	1058	2036	90	1946	2453	108	2345	0	0.451	-1.1488
855	Member of the 7-transmembrane chemoreceptor family of G-protein coupled receptors (GPCR), has moderate similarity to uncharacterized C. elegans C47A10.2	4	T21D12.5	T21D12.5	T21D12.5	503	74	429	442	97	345	533	117	416	0	1.032	0.045443
856	Protein containing two collagen triple helix repeats and one nematode cuticle collagen N-terminal domain, has moderate similarity to a region of alpha 1 subunit of type XI collagen (mouse Col11a1), which functions in the development of the skeletal system	X	T21D9.1	T21D9.1	T21D9.1	1022	79	943	2039	106	1933	2457	128	2329	0	0.405	-1.30401
857	Member of the protein-tyrosine phosphatase family, has a region of low similarity to a region of protein tyrosine phosphatase non-receptor type 9 (human PTPN9), which is a non-membrane spanning tyrosine phosphatase that may be associated with autism	1	T21E3.1	T21E3.1	T21E3.1	2812	79	2733	4562	111	4451	5496	134	5363	0	0.51	-0.971431
858	Member of the ABC transporter family, which are involved in translocation of a variety of compounds across biological membranes, contains two ABC transporter transmembrane domains, has moderate similarity to C. elegans C47A10.1	X	T21E8.2	T21E8.2	T21E8.2	437	66	371	1704	95	1609	2053	114	1939	0	0.191	-2.38836
859	Member of the calpain family of cysteine proteases, has a region of low similarity to a region of calpain 2 (rat Capn2), which is the large subunit of the cysteine-type protease m-calpain that regulates apoptosis and signal transduction	1	F44F1.3	F44F1.3	F44F1.3	369	70	299	428	85	343	516	102	413	0	0.724	-0.465938
860	Protein of unknown function, has strong similarity to uncharacterized C. elegans F42G4.6	2	F44F4.10	F44F4.10	F44F4.10	923	76	847	1454	90	1364	1752	108	1643	0	0.515	-0.957356
861	Protein containing five DUF38 domains of unknown function and three F-box domains, which link a target protein with a ubiquitin-conjugating enzyme, has a region of low similarity to C. elegans FOG-2, which is required for germ cells sexual identity	5	F44G3.8	F44G3.8	F44G3.8	470	83	387	306	93	213	369	112	257	0	1.508	0.592636
862	Member of the protein-tyrosine phosphatase family, which are involved in cell growth, contains two fibronectin type III domains, which are involved in cell surface binding, has weak similarity to protein tyrosine phosphatase receptor type J (human PTPRJ)	2	F44G4.8	F44G4.8	F44G4.8	722	86	636	509	105	404	613	127	487	0	1.307	0.386259
863	Protein of unknown function	2	F45C12.2	F45C12.2	F45C12.2	344	79	265	373	97	276	449	117	333	0	0.797	-0.327348
864	Protein containing an F-box domain, which serve as a link between a target protein and a ubiquitin-conjugating enzyme, has low similarity to uncharacterized C. elegans F36H5.5	2	F45C12.5	F45C12.5	F45C12.5	364	71	293	380	89	291	458	107	351	0	0.836	-0.258425
865	Member of the patched family, which are transmembrane receptors	X	F46G10.5	F46G10.5	F46G10.5	2568	79	2489	1760	102	1658	2120	123	1998	0	1.246	0.317304
866	Protein of unknown function	X	F46G11.1	F46G11.1	F46G11.1	717	74	643	569	105	464	686	127	559	0	1.15	0.201634
867	Protein containing a protein kinase domain, has low similarity to microtubule- and MAP-affinity regulating kinase (rat LOC60328), which is a serine-threonine kinase that participates in microtubule stability and the control of cell polarity	X	F46G11.3	F46G11.3	F46G11.3	1168	72	1096	1045	94	951	1259	113	1146	0	0.957	-0.0634092
868	Protein of unknown function, has low similarity to uncharacterized human KIAA1395	X	F46H5.4	F46H5.4	F46H5.4	1408	73	1335	1444	104	1340	1740	125	1614	0	0.827	-0.274041
869	Protein with strong similarity to C. elegans GRD-6, has weak similarity to C. elegans MUC1, transmembrane mucin 1	X	grd-7/F46H5.6	F46H5.6	F46H5.6	975	79	896	1284	106	1178	1547	128	1419	0	0.631	-0.664288
870	Protein containing a RhoGAP (GTPase activator protein) domain, has a region of moderate similarity to a region of cdc42 GTPase-activating protein (mouse Cdgap), which acts on Cdc42 and Rac but not Rho and and functions in actin reorganization	X	F47A4.3	F47A4.3	F47A4.3	911	80	831	943	106	837	1136	128	1008	0	0.824	-0.279284
871	Protein containing neurotransmitter-gated ion-channel ligand binding and transmembrane domains, has moderate similarity to C. elegans MOD-1, which is a serotonin-gated chloride channel	5	K10D6.1	K10D6.1	K10D6.1	464	80	384	399	107	292	481	129	352	0	1.092	0.126973
872	Protein containing a DUF141 domain of unknown function, has high similarity to uncharacterized C. elegans K10D11.3	4	K10D11.6	K10D11.6	K10D11.6	1335	71	1264	1002	98	904	1207	118	1089	0	1.161	0.215368
873	Protein containing phosphatidylinositol-specific phospholipase C X and C Y domains and a C2 domain, has moderate similarity to phospholipase C epsilon (rat LOC84587), which is a phospholipase C that mediates ras-induced signal transduction	3	K10F12.3	K10F12.3	K10F12.3	1287	70	1217	888	93	795	1070	112	958	0	1.271	0.345964
874	Protein containing two DUF38 domains of unknown function and an F-box domain, which serve as a link between a target protein and a ubiquitin-conjugating enzyme, has weak similarity to uncharacterized C. elegans T06E6.5	5	K10G4.1	K10G4.1	K10G4.1	535	67	468	401	86	315	483	104	380	0	1.233	0.302173
875	Protein containing nine C2H2 type zinc finger domains, which bind nucleic acids	2	K10G6.3	K10G6.3	K10G6.3	2807	65	2742	3048	88	2960	3672	106	3566	0	0.769	-0.378944
876	Member of an uncharacterized protein family	2	K10H10.3	K10H10.3	K10H10.3	367	65	302	411	90	321	495	108	387	0	0.781	-0.356606
877	Protein of unknown function, has strong similarity to uncharacterized C. elegans C31B8.11	5	srh-37/R11G11.9	R11G11.9	R11G11.9	210	72	138	178	91	87	214	110	105	0	1.317	0.397255
878	Coiled coil protein structurally related to H. sapiens Nuf2 and S. pombe Nuf2, component of the kinetochore	3	him-10/NUF2/R12B2.4	R12B2.4	R12B2.4	1757	81	1676	4106	92	4014	4947	111	4836	0	0.347	-1.52699
879	Protein with high similarity to glycine dehydrogenase (P-protein) (human GLDC), which catalyzes the decarboxylation of glycine and is associated with nonketotic hyperglycinemia, member of the glycine cleavage P-protein family	2	R12C12.1	R12C12.1	R12C12.1	3897	78	3819	5350	91	5259	6446	110	6336	0	0.603	-0.72977
880	Member of the rhodopsin family of G-protein coupled receptors (GPCR), has weak similarity to galanin receptor 2 (rat Galr2), which modulates adenylyl cyclase, phospholipase C and intracellular calcium and regulates jejunal contraction and pain perception	2	R12C12.3	R12C12.3	R12C12.3	1384	71	1313	881	87	794	1061	105	957	0	1.373	0.457332
881	Protein of unknown function	1	R12E2.2	R12E2.2	R12E2.2	4639	67	4572	5281	87	5194	6363	105	6258	0	0.731	-0.452057
882	Protein with very strong similarity to C. elegans T21E3.1, which is involved in eggshell formation, member of the protein-tyrosine phosphatase family, which are involved in control of cell growth, proliferation, differentiation and transformation	1	R12E2.10	R12E2.10	R12E2.10	2811	73	2738	4723	96	4627	5690	116	5575	0	0.491	-1.02621
883					EMPTY	71	72	-1	100	94	6	120	113	7	0
884					EMPTY	68	68	0	97	87	10	117	105	12	0
885					EMPTY	77	73	4	86	92	-6	104	111	-7	0
886					EMPTY	90	76	14	95	94	1	114	113	1	0	11.62	3.53854
887					EMPTY	77	79	-2	105	101	4	127	122	5	0
888					EMPTY	81	83	-2	109	104	5	131	125	6	0
889					EMPTY	87	78	9	97	97	0	117	117	0	0
890					EMPTY	73	71	2	90	90	0	108	108	0	0
891					EMPTY	75	72	3	88	92	-4	106	111	-5	0
892					EMPTY	84	75	9	102	103	-1	123	124	-1	0
893					EMPTY	76	73	3	97	95	2	117	114	2	0	1.245	0.316146
894					EMPTY	72	71	1	94	95	-1	113	114	-1	0
895	Protein containing 20 chitin binding peritrophin-A domains, has a region of low similarity to C. elegans CEJ-1, which is involved in embryogenesis and morphogenesis	X	C39D10.7	C39D10.7	C39D10.7	3368	78	3290	6270	106	6164	7554	128	7427	0	0.443	-1.17462
896	Member of the amiloride-sensitive sodium channel family, has similarity to human and D. melanogaster amiloride-sensitive cation channels	X	deg-1/C47C12.6/C47C12.1	C47C12.6	C47C12.6	80	79	1	113	103	10	136	124	12	0	0.083	-3.59074
897	Protein of unknown function, has similarity to C. elegans C50E3.12	5	C50E3.13	C50E3.13	C50E3.13	1465	81	1384	1383	107	1276	1666	129	1537	0	0.9	-0.152003
898		5		multiple	C50E3.6	1843	80	1763	2162	99	2063	2605	119	2486	0	0.709	-0.496142
899	Protein with high similarity to calcium channel voltage-dependent alpha 1H subunit (human CACNA1H), which is a pore-forming subunit of the low voltage-gated T-type calcium channel, member of the ion transport family	X	cca-1/C54D2.5	C54D2.5	C54D2.5	557	69	488	466	89	377	561	107	454	0	1.074	0.102994
900	Member of the sodium or hydrogen exchanger family, which maintain the pH of actively metabolizing cells, has moderate similarity to solute carrier family 9 isoform 5 (sodium-hydrogen exchanger 5, human SLC9A5), which is a sodium-hydrogen antiporter	5	C54F6.13	C54F6.13	C54F6.13	853	67	786	1035	86	949	1247	104	1143	0	0.687	-0.541618
901	Member of the COPII coat protein, Emp70p-like protein family	X	F08F1.7/Emp70	F08F1.7	F08F1.7	1419	68	1351	1594	87	1507	1920	105	1816	0	0.744	-0.426625
902	Protein of unknown function, has a region of weak similarity to a region of nascent-polypeptide-associated complex alpha subunit (mouse Naca), which binds JUN and enhances JUN-mediated transcription and functions in myogenesis	X	F16F9.2	F16F9.2	F16F9.2	619	68	551	1154	89	1065	1390	107	1283	0	0.429	-1.22095
903	Member of the 7-transmembrane chemoreceptor family of G protein-coupled receptors (GPCR), has weak similarity to uncharacterized C. elegans Y47G7B.1	5	F18E3.10	F18E3.10	F18E3.10	248	65	183	284	87	197	342	105	237	0	0.771	-0.375197
904	Putative paralog of C. elegans Y57G7A.4	5	F18E3.5	F18E3.5	F18E3.5	1687	67	1620	1295	87	1208	1560	105	1455	-100	1.113	0.154454
905	Protein containing two Jumonji (jmjC) domains, has low similarity to uncharacterized C. elegans F23D12.5	X	F18E9.5	F18E9.5	F18E9.5	1162	67	1095	1304	86	1218	1571	104	1467	0	0.746	-0.422752
906	Protein of unknown function, has a region of low similarity to a region of C. elegans LIN-15B, which is a negative regulator of the LET-23 receptor-tyrosine kinase, LET-60 ras signaling pathway	5	F19F10.10	F19F10.10	F19F10.10	797	68	729	986	89	897	1188	107	1081	0	0.675	-0.567041
907	Member of the carboxylesterase type B family, has low similarity to C. elegans GES-1, which is a carboxylesterase expressed in gut cells	4	C01B10.4	C01B10.4	C01B10.4	483	66	417	466	92	374	561	111	451	0	0.925	-0.112475
908	Protein of unknown function, has low similarity to uncharacterized C. elegans W01D2.5	2	C01B12.4	C01B12.4	C01B12.4	540	67	473	504	87	417	607	105	502	0	0.941	-0.0877334
909		X		C01C10.1	C01C10.1	2174	65	2109	1731	85	1646	2086	102	1983	0	1.063	0.0881416
910	Member of the NAD-dependent epimerase or dehydratase family, which catalyze reactions involving nucleotide sugar substrates, has a region of weak similarity to UDP-glucuronate decarboxylase (C. neoformans Uxs1_D)	2	C01F1.3	C01F1.3	C01F1.3	1165	66	1099	1391	90	1301	1676	108	1567	0	0.701	-0.512514
911	Protein involved in somatic sex determination and in spermatogenesis	4	fem-3/isx-3/C01F6.4	C01F6.4	C01F6.4	3613	80	3533	4842	105	4737	5834	127	5707	0	0.619	-0.691989
912		1		C01G8.2	C01G8.2	1516	82	1434	1547	104	1443	1864	125	1739	0	0.825	-0.277534
913	Member of the 7-transmembrane chemoreceptor family of G protein-coupled receptors (GPCR), has low similarity to uncharacterized C. elegans F37B4.6	5	C04F2.4	C04F2.4	C04F2.4	333	81	252	274	110	164	330	133	198	0	1.275	0.350497
914	Protein containing two protein kinase domains, has moderate similarity to a region of mitogen activated protein kinase 7 (big mitogen activated protein kinase, mouse Mapk7), which interacts with MEK5 and is involved in EGF receptor signaling	2	C04G6.1	C04G6.1	C04G6.1	1797	82	1715	1623	107	1516	1955	129	1827	0	0.939	-0.0908029
915	Protein containing two protein kinase domains and two adenylate and guanylate cyclase catalytic domains, has moderate similarity to a region of natriuretic peptide receptor A (mouse Npr1), which is a membrane-bound guanylate cyclase	2	C04H5.4/C04H5.4A	C04H5.4	C04H5.5	330	79	251	337	101	236	406	122	284	0	0.883	-0.179515
916	Putative ortholog of C. elegans C33F10.1 gene product	3	C05B5.2	C05B5.2	C05B5.2	1479	73	1406	3594	98	3496	4330	118	4212	0	0.334	-1.58208
917	Member of the regulator of G protein signaling domain protein family; modulates resumption of egg-laying after starvation	3	rgs-1/C05B5.7	C05B5.7	C05B5.7	1220	72	1148	1128	92	1036	1359	111	1248	0	0.92	-0.120294
918	Member of the histidine acid phosphatase family, which hydrolyze phosphate esters at low pH, has low similarity to lysosomal acid phosphatase (rat Acp2), which is a tartrate-inhibitable lysosomal enzyme	2	C05C10.4	C05C10.4	C05C10.4	6398	74	6324	8419	98	8321	10143	118	10025	0	0.631	-0.664288
919	Member of the tetraspanin family, which contain an N-terminal transmembrane domain that is a signal sequence and membrane anchor, has low similarity to motility related protein 1 (CD9 antigen, human CD9), which mediates platelet activation and aggregation	X	C25G6.2	C25G6.2	C25G6.2	2894	74	2820	3167	96	3071	3816	116	3700	0	0.762	-0.392137
920	Member of the rhodopsin family of G protein-coupled receptors (GPCR), has low similarity to neuropeptide Y-Y1 receptor (human NPY1R), which inhibits adenylyl cyclase and induces calcium flux and is associated with a wide variety of physiological processes	X	C25G6.5	C25G6.5	C25G6.5	344	75	269	296	95	201	357	114	242	0	1.111	0.151859
921	Protein of unknown function	X	C26B9.3	C26B9.3	C26B9.3	1822	78	1744	2096	108	1988	2525	130	2395	0	0.728	-0.45799
922	Member of the astacin (M12A) family of metalloproteases, contains a CUB domain and a type 1 thrombospondin domain, has low similarity to C. elegans HCH-1, which is a putative zinc-dependent metalloprotease	1	C26C6.3	C26C6.3	C26C6.3	600	77	523	489	102	387	589	123	466	0	1.122	0.166073
923	Protein of unknown function	1	C26C6.5	C26C6.5	C26C6.5	4887	83	4804	4926	112	4814	5935	135	5800	0	0.828	-0.272297
924	Protein containing a Src homology 3 (SH3) domain, which bind proline-rich peptides	1	C26C6.8	C26C6.8	C26C6.8	736	81	655	751	108	643	905	130	775	0	0.845	-0.242977
925	Protein of unknown function	1	C30F12.4	C30F12.4	C30F12.4	2934	66	2868	3678	90	3588	4431	108	4323	0	0.663	-0.592919
926	Member of the short-chain dehydrogenase-reductase family, which are NAD- or NADP-dependent oxidoreductases, has low similarity to rat Cbr, which is a broad-specificity NADPH-dependent oxidoreductase	2	C30G12.2	C30G12.2	C30G12.2	1210	67	1143	1740	82	1658	2096	99	1998	0	0.572	-0.805913
927	Protein of unknown function, has high similarity to uncharacterized C. elegans W07A8.5	5	C31A11.6	C31A11.6	C31A11.6	349	67	282	374	84	290	451	101	349	0	0.807	-0.309359
928	Protein with moderate similarity to C. elegans F47G4.1 gene product	5	C31B8.2	C31B8.2	C31B8.2	235	68	167	231	87	144	278	105	173	0	0.963	-0.0543923
929	Protein of unknown function, has weak similarity to uncharacterized C. elegans C17H1.3	5	C31B8.4	C31B8.4	C31B8.4	1509	72	1437	2148	91	2057	2588	110	2478	0	0.58	-0.785875
930	Protein containing a DUF138 domain of unknown function, has high similarity to uncharacterized C. elegans T06A1.5	5	C31B8.7	C31B8.7	C31B8.7	615	72	543	691	93	598	833	112	720	0	0.754	-0.407364
931	Protein of unknown function, has high similarity to uncharacterized C. elegans F17A2.6	X	F17A2.12	F17A2.12	F17A2.12	296	68	228	320	85	235	386	102	283	0	0.805	-0.312939
932	Protein containing a homeobox domain (homeodomain), which are found in transcription factors, and a CUT domain, which binds DNA, has a region of low similarity to a region of one cut domain family member 2 (human ONECUT2), which is a transcription factor	5	F17A9.6	F17A9.6	F17A9.6	598	65	533	828	87	741	998	105	893	0	0.597	-0.744197
933	Member of the glycosyl transferase family 11, which hydrolyze the glycosidic bond between two or more carbohydrates	1	F17B5.4	F17B5.4	F17B5.4	241	66	175	238	85	153	287	102	184	0	0.949	-0.07552
934	Protein of unknown function, has high similarity to uncharacterized C. elegans C11D2.5	3	F17C8.6	F17C8.6	F17C8.6	499	66	433	401	86	315	483	104	380	0	1.141	0.190299
935	Protein containing a neurotransmitter-gated ion-channel ligand binding domain, has low similarity to a region of neuronal nicotinic acetylcholine receptor alpha 6 subunit (human CHRNA6), which may be involved in neural synaptic transmission	4	F17E9.7	F17E9.7	F17E9.7	135	65	70	211	88	123	254	106	148	0	0.472	-1.08314
936	Protein containing a phox protein (PX) domain, which bind phosphoinositides, has low similarity to uncharacterized human SNX17	X	F17H10.3	F17H10.3	F17H10.3	976	69	907	1120	92	1028	1349	111	1239	0	0.732	-0.450084
937	Protein of unknown function, has low similarity to uncharacterized C. elegans K04C1.3	X	F21G4.5	F21G4.5	F21G4.5	786	80	706	672	104	568	810	125	684	0	1.032	0.045443
938	Protein of unknown function, has moderate similarity to C. elegans Y77E11A_3443.O	4	F22B3.5	F22B3.5	F22B3.5	224	83	141	178	107	71	214	129	86	0	1.648	0.720716
939	Protein with high similarity to cystathionase (human CTH), which is a pyridoxal phosphate-dependent enzyme that catalyzes the conversion of cystathionine to cysteine, member of the cysteine-methionine metabolism pyridoxal-phosphate-dependent enzyme family	5	F22B8.6	F22B8.6	F22B8.6	1205	80	1125	1414	102	1312	1704	123	1581	0	0.712	-0.490051
940	Serine/threonine protein phosphatase	1	F22D6.9	F22D6.9	F22D6.9	1527	81	1446	2124	108	2016	2559	130	2429	0	0.595	-0.749038
941	Member of the 7-transmembrane chemoreceptor family of G protein-coupled receptors (GPCR), has high similarity to uncharacterized C. elegans ZC239.9	2	F22E5.4	F22E5.4	F22E5.4	255	79	176	227	105	122	273	127	147	0	1.197	0.259423
942	Member of the 7-transmembrane chemoreceptor family of G protein-coupled receptors, contains an F-box domain, which serve as a link between a target protein and ubiquitin-conjugating enzyme, has strong similarity to uncharacterized C. elegans Y27F2A.2	2	F22E5.16	F22E5.16	F22E5.16	317	74	243	272	100	172	328	120	207	0	1.173	0.230203
943	Member of the reverse transcriptase protein family, which are RNA-dependent DNA polymerases, has strong similarity to uncharacterized C. elegans B0302.3	3	F52C9.6	F52C9.6	F52C9.6	338	73	265	295	90	205	355	108	247	0	1.073	0.10165
944	Protein containing an F-box domain, which serve as a link between a target protein and a ubiquitin-conjugating enzyme, and a DUF38 domain, has a region of weak similarity to C. elegans FOG-2, which is required for the sexual identity of germ cells	X	F52D2.1	F52D2.1	F52D2.1	624	69	555	312	94	218	376	113	263	0	2.113	1.07929
945	Protein containing two collagen triple helix repeats, which are found in some extracellular proteins, and a nematode cuticle collagen N-terminal domain, has moderate similarity to C. elegans DPY-7, which it a cuticle collagen	1	F52F12.2	F52F12.2	F52F12.2	147	69	78	144	93	51	173	112	61	0	1.269	0.343692
946	Protein containing a START (Steroidogenic Acute Regulatory protein) domain, has low similarity to a region of steroidogenic acute regulatory protein (human STAR), which acts in conversion of cholesterol into pregnenolone and lipoid adrenal hyperplasia	1	F52F12.7	F52F12.7	F52F12.7	4184	69	4115	5274	97	5177	6354	117	6237	0	0.66	-0.599462
947	Member of the sodium:solute symporter family of membrane transporters, has low similarity to sodium-dependent multivitamin transporter (rat Slc5a6), which mediates the electrogenic uptake of pantothenate, biotin, and lipoate by cells	X	F52H2.4	F52H2.4	F52H2.4	412	80	332	334	122	212	402	147	255	0	1.3	0.378512
948	Protein of unknown function, has a region of low similarity to C. elegans PHA-1, which is involved in pharyngeal development	3	F53A2.1	F53A2.1	F53A2.1	1012	82	930	739	109	630	890	131	759	0	1.225	0.292782
949	Protein of unknown function, has moderate similarity to C. elegans F16B12.6	5	F54D11.3	F54D11.3	F54D11.3	489	82	407	574	107	467	692	129	563	0	0.723	-0.467932
950	Protein with strong similarity to C. elegans F54D12.1 gene product	2	F54D12.7	F54D12.7	F54D12.7	241	86	155	186	100	86	224	120	104	0	1.496	0.58111
951	Protein with weak similarity to H. sapiens OPRK1 (opioid receptor, kappa 1)	X	F54E4.2	F54E4.2	F54E4.2	243	76	167	266	90	176	320	108	212	0	0.788	-0.343732
952	Protein with weak similarity to S. cerevisiae Hut1p, which is involved in native disulfide bond formation in endoplasmic reticulum	3	F54E7.1	F54E7.1	F54E7.1	2328	67	2261	2635	80	2555	3175	96	3078	0	0.734	-0.446148
953	Protein of unknown function	3	F54E7.6	F54E7.6	F54E7.6	315	68	247	354	79	275	427	95	331	0	0.745	-0.424688
954	Protein containing a DUF41 domain of unknown function, has weak similarity to uncharacterized C. elegans T26E4.1	3	F54G8.1	F54G8.1	F54G8.1	803	65	738	648	80	568	781	96	684	0	1.078	0.108357
955	G protein-coupled receptor, expressed in chemosensory neurons, no homolog found in human or D. melanogaster	2	srb-6/R05H5.6	R05H5.6	R05H5.6	228	71	157	219	98	121	264	118	146	0	1.077	0.107018
956	Putative dihydropyrimidinase; strongly similar to human DPYS and related genes; putative paralog of C. elegans UNC-33	1	dhp-1/(CeCRMP)/UlipB/R06C7.3	R06C7.3	R06C7.3	3391	75	3316	3692	102	3590	4448	123	4325	0	0.767	-0.382702
957	Protein containing a DUF215 domain of unknown function, has high similarity to uncharacterized C. elegans C50C10.1	5	R07B5.4	R07B5.4	R07B5.4	303	66	237	224	90	134	270	108	161	0	1.468	0.553852
958	Protein containing a DUF215 domain of unknown function, has low similarity to uncharacterized C. elegans C38C3.2	5	R07B5.7	R07B5.7	R07B5.7	176	66	110	190	90	100	229	108	120	0	0.913	-0.131313
959	Member of the phospholipase protein family	5	R07B7.8	R07B7.8	R07B7.8	1236	65	1171	1193	90	1103	1437	108	1329	0	0.881	-0.182786
960	Protein of unknown function, has low similarity to uncharacterized C. elegans F58E1.12	2	R07C3.10	R07C3.10	R07C3.10	213	66	147	186	91	95	224	110	114	0	1.284	0.360645
961	Protein with high similarity to solute carrier family 25 member 21 (human SLC25A21), which is a mitochondrial oxodicarboxylate carrier associated with 2-oxoadipate acidemia, member of the mitochondrial carrier protein family of membrane transporters	X	R11.1	R11.1	R11.1	1205	67	1138	1206	86	1120	1453	104	1349	0	0.843	-0.246395
962	Member of the short-chain dehydrogenase-reductase family, which are NAD- or NADP-dependent oxidoreductases, has low similarity to 1,3,6,8-tetrahydroxynaphthalene reductase (A. fumigatus Arp2), which is involved in conidial pigment biosynthesis	5	R11D1.11	R11D1.11	R11D1.11	3379	70	3309	2961	97	2864	3567	117	3451	0	0.959	-0.0603973
963		2		multiple	R11F4.3	606	63	543	627	87	540	755	105	651	0	0.835	-0.260152
964		5		R11G11.15	R11G11.15	207	70	137	174	91	83	210	110	100	0	1.37	0.454176
965	Protein containing two C2 domains, which may be involved in calcium-dependent phospholipid binding, has low similarity to synaptotagmin 7 (rat Syt7), which regulates exocytosis and may facilitate entry of Trypanosoma cruzi into cells via lysosomes	5	R12A1.2	R12A1.2	R12A1.2	1523	74	1449	1001	91	910	1206	110	1096	0	1.322	0.402722
966	Smad protein similar to vertebrate DPC4 that may act as a general cofactor for pathway-specific Smads SMA-2 and SMA-3	3	sma-4/cem-3/R12B2.1	R12B2.1	R12B2.1	2659	76	2583	2556	100	2456	3080	120	2959	0	0.873	-0.195946
967	Protein with high similarity to human REA (B-cell receptor-associated protein), which is a repressor of the estrogen-bound estrogen receptor activity that interacts with prohibitin (human PHB), member of the SPFH domain or Band 7 family	2	T24H7.1	T24H7.1	T24H7.1	180	76	104	249	102	147	300	123	177	0	0.587	-0.768568
968	Member of the UDP-glucuronosyltransferase protein family	4	T25B9.7	T25B9.7	T25B9.7	2280	75	2205	2366	101	2265	2851	122	2729	0	0.808	-0.307573
969	Protein of unknown function, has high similarity to uncharacterized C. elegans MYO2-D	2	T25E4.1	T25E4.1	T25E4.1	755	70	685	465	95	370	560	114	446	0	1.537	0.620117
970	Protein containing a DUF38 domain of unknown function	5	T25E12.6	T25E12.6	T25E12.6	1169	69	1100	1143	91	1052	1377	110	1267	0	0.868	-0.204233
971	Member of the C-type lectin protein family	5	T25E12.8	T25E12.8	T25E12.8	432	73	359	375	93	282	452	112	340	0	1.057	0.0799754
972	Member of the acyl-CoA dehydrogenase protein family	X	T25G12.5	T25G12.5	T25G12.5	336	74	262	482	97	385	581	117	464	0	0.565	-0.823677
973	Member of the metallocarboxypeptidase protein family	1	W01A8.6	W01A8.6	W01A8.6	851	75	776	1090	106	984	1313	128	1186	0	0.655	-0.610433
974	Vesicular monoamine transporter (VMAT) with similarity to mammalian VMATs	X	cat-1/W01C8.6	W01C8.6	W01C8.6	464	78	386	328	109	219	395	131	264	0	1.463	0.54893
975	Protein with moderate similarity to C. elegans C31B8.8 (Putative matrix metalloprotease)	5	W01F3.2	W01F3.2	W01F3.2	7014	76	6938	5981	101	5880	7206	122	7084	0	0.979	-0.0306192
976	SR protein involved in mRNA splicing	2	rsp-2/srp-4/CeSRp40/W02B12.2	W02B12.2	W02B12.2	133	79	54	173	98	75	208	118	90	0	0.598	-0.741783
977	Protein containing a RhoGAP (GTPase activator protein) domain, has moderate similarity to rho GTPase activating protein 1 (human ARHGAP1), which is a GTPase activating protein for CDC42, rho (RHOA) and rac proteins and inhibits rho mediated responses	2	W02B12.8	W02B12.8	W02B12.8	2202	75	2127	3074	97	2977	3704	117	3587	0	0.593	-0.753896
978	Protein containing a protein kinase domainhas low similarity to serine threonine kinase 22A (testis-specific serine kinase 1, mouse Stk22a), which is a putative testis-specific serine-threonine protein kinase that may play a role in spermatid development	2	W02B12.12	W02B12.12	W02B12.12	177	72	105	218	94	124	263	113	149	0	0.703	-0.508403
979	Protein containing an F-box domain, which serve as a link between a target protein and a ubiquitin-conjugating enzyme, and a DUF38 domain of unknown function, has a region of low similarity to C. elegans FOG-2, which is required for germ cell identity	5	F59A1.7	F59A1.7	F59A1.7	2015	71	1944	2866	85	2781	3453	102	3351	0	0.58	-0.785875
980	Member of the nuclear hormone receptor/Zinc finger protein family	X	nhr-3/H01A20.1	H01A20.1	H01A20.1	2247	67	2180	1555	87	1468	1873	105	1769	0	1.233	0.302173
981	Member of the reverse transcriptase protein family, which are RNA-dependent DNA polymerases, has high similarity to uncharacterized C. elegans F38E9.3	X	H02F09.4	H02F09.4	H02F09.4	257	75	182	233	103	130	281	124	157	0	1.162	0.21661
982	Protein containing a DUF38 domain of unknown function	X	H03G16.1	H03G16.1	H03G16.1	179	68	111	180	99	81	217	119	98	0	1.137	0.185232
983	Protein containing an F-box domain, which serve as a link between a target protein and a ubiquitin-conjugating enzyme, and a DUF38 domain of unknown function, has high similarity to uncharacterized C. elegans C18B12.5	X	H03G16.4	H03G16.4	H03G16.4	208	68	140	224	91	133	270	110	160	0	0.874	-0.194295
984	Protein of unknown function, has high similarity to uncharacterized C. elegans H12C20.5	5	H12C20.4	H12C20.4	H12C20.4	239	69	170	220	99	121	265	119	146	0	1.166	0.221568
985	Protein containing a major sperm protein (MSP) domain, which are involved in sperm motility, has moderate similarity to uncharacterized C. elegans F36H12.3	3	K08E3.2	K08E3.2	K08E3.2	270	70	200	320	90	230	386	108	277	0	0.722	-0.469929
986	Required for completion of mitosis	3	cyk-4/K08E3.6	K08E3.6	K08E3.6	1429	67	1362	2281	91	2190	2748	110	2639	0	0.516	-0.954557
987	Member of the GDA1 or CD39 family of nucleoside phosphatases, has moderate similarity to mouse Entpd5, which is an ectonucleoside triphosphate diphosphohydrolase that hydrolyzes UDP to UMP	5	K08H10.4	K08H10.4	K08H10.4	6074	67	6007	8187	91	8096	9864	110	9754	0	0.616	-0.698998
988	Protein involved in the mechanism of RNA-mediated gene silencing; has similarity to rabbit eIF2C, Arabidopsis ZWILLE, and D. melanogaster Sting	5	rde-1/K08H10.7	K08H10.7	K08H10.7	3007	68	2939	3136	98	3038	3778	118	3660	0	0.803	-0.316528
989	Putative kinesin; has strong similarity to human KIF2 heavy chain kinesin; localized to kinetochores	3	K11D9.1/CelMCAK	K11D9.1	K11D9.1	2310	64	2246	2942	88	2854	3545	106	3439	0	0.653	-0.614845
990	Putative ortholog of S. cerevisiae Apg7p, a protein involved in autophagy and the cytoplasm-to-vacuole protein targeting pathway	4	M7.5	M7.5	M7.5	3185	67	3118	3450	89	3361	4157	107	4049	0	0.77	-0.37707
991	Putative ortholog of C. elegans T08B6.5 gene product	3	Y41C4A.1	Y41C4A.1	Y41C4A.1	264	68	196	378	92	286	455	111	345	0	0.569	-0.813499
992	Protein of unknown function, has moderate similarity to C. elegans C40H5.4	5	Y42A5A.2	Y42A5A.2	Y42A5A.2	1200	70	1130	1034	96	938	1246	116	1130	0	1	0
993	Protein containing a DUF38 domain of unknown function, has a region of low similarity to a region of C. elegans FOG-2, which is required for the sexual identity of germ cells	1	Y47H9C.10	Y47H9C.10	Y47H9C.10	586	72	514	584	98	486	704	118	586	0	0.878	-0.187707
994	Member of the Tc3 Transposase protein family	m	Y47H9C.3	Y47H9C.3	Y47H9C.3	1203	72	1131	893	96	797	1076	116	960	0	1.178	0.23634
995	Protein of unknown function, has low similarity to uncharacterized C. elegans F01F1.11	1	Y47H9C.8	Y47H9C.8	Y47H9C.8	1887	73	1814	2095	102	1993	2524	123	2401	0	0.755	-0.405451
996	Protein of unknown function, has low similarity to uncharacterized C. elegans Y67D8C.2	5	Y51A2A.5	Y51A2A.5	Y51A2A.5	181	72	109	205	95	110	247	114	133	0	0.822	-0.28279
997	Protein of unknown function	2	D1069.1	D1069.1	D1069.1	1754	78	1676	1255	104	1151	1512	125	1387	0	1.209	0.273814
998	Member of the 7-transmembrane chemoreceptor family of G protein-coupled receptors (GPCR), has high similarity to uncharacterized C. elegans F40D4.3	5	F20E11.8	F20E11.8	F20E11.8	290	79	211	257	107	150	310	129	181	0	1.168	0.22404
999	Protein with weak similarity to H. sapiens GOLGA1 (golgi autoantigen, golgin subfamily a, 1)	5	F26D11.6	F26D11.6	F26D11.6	371	81	290	376	108	268	453	130	323	0	0.898	-0.155213
1000	Member of the 7-transmembrane chemoreceptor family of G protein-coupled receptors (GPCR), has strong similarity to uncharacterized C. elegans F26D2.4	5	F26D2.5	F26D2.5	F26D2.5	243	81	162	210	106	104	253	128	125	0	1.293	0.370722
1001	Protein of unknown function, has weak similarity to C. elegans F33E2.3	1	F33E2.5	F33E2.5	F33E2.5	668	77	591	679	106	573	818	128	690	0	0.856	-0.224317
1002	Protein of unknown function, has strong similarity to uncharacterized C. elegans Y45F10B.2	3	F37A8.2	F37A8.2	F37A8.3	297	75	222	372	109	263	448	131	317	0	0.701	-0.512514
1003	Member of the flavin containing amine oxidase family, has moderate similarity to uncharacterized C. elegans T08D10.2	1	Y40B1B.6	Y40B1B.6	Y40B1B.6	523	70	453	577	96	481	695	116	580	0	0.782	-0.354759
1004	Member of the amidase family, which catalyze hydrolysis of amides, has low similarity to fatty acid amide hydrolase (rat Faah), which is a serine hydrolase that degrades neuromodulatory fatty acid amides and terminates their signaling function	3	Y41C4A.2	Y41C4A.2	Y41C4A.2	429	70	359	264	87	177	318	105	213	0	1.683	0.751035
1005	Member of the RecA-like protein family, required for meiosis	4	rad-51/rad51/rdh-1/RDH1/DMC1-LIM15/Y43C5A.6	Y43C5A.6	Y43C5A.6	892	65	827	1195	87	1108	1440	105	1335	0	0.62	-0.68966
1006	Member of the transthyretin-like family, has low similarity to a region of protein tyrosine phosphatase receptor type alpha (human PTPRA), which is a putative receptor tyrosine phosphatase that negatively regulates proliferation and inhibits tumor growth	5	Y44A6D.4	Y44A6D.4	Y44A6D.4	262	65	197	269	88	181	324	106	218	0	0.903	-0.147202
1007	Protein with high similarity to selenophosphate synthetase 1 (human SPS), which produces monoselenophosphate from ATP plus selenide and is important in incorporation of selenocysteine in proteins, contains AIR synthase N-terminal and C-terminal domains	4	Y45F10A.4	Y45F10A.4	Y45F10A.4	1348	73	1275	2005	98	1907	2416	118	2298	0	0.555	-0.84944
1008	Protein containing a DUF215 domain of unknown function, has high similarity to uncharacterized C. elegans Y45F10B.5	4	Y45F10B.6	Y45F10B.6	Y45F10B.6	180	65	115	173	95	78	208	114	94	0	1.224	0.291604
1009	Protein of unknown function	1	B0041.1	B0041.1	B0041.1	255	63	192	315	85	230	380	102	277	0	0.693	-0.529073
1010	Protein containing a BTB (BR-C, ttk and babor) or POZ (Pox virus and zinc finger) domain, which are found in some DNA and actin binding proteins and may mediate protein-protein interactions, has high similarity to uncharacterized C. elegans F47C10.2	2	B0047.2	B0047.2	B0047.2	496	66	430	522	90	432	629	108	520	0	0.826	-0.275786
1011	Protein containing a meprin and TRAF homology (MATH) domain	2	B0047.4	B0047.4	B0047.4	347	69	278	313	89	224	377	107	270	0	1.03	0.0426443
1012	Protein of unknown function	1	B0207.10	B0207.10	B0207.10	489	65	424	442	96	346	533	116	417	0	1.017	0.0243197
1013	Protein of unknown function	1	B0207.9	B0207.9	B0207.9	313	67	246	435	94	341	524	113	411	0	0.599	-0.739372
1014	YGGWamide neurotransmitter	5	nlp-29/B0213.4	B0213.4	B0213.4	5720	68	5652	6629	86	6543	7987	104	7883	0	0.717	-0.479955
1015	Protein containing two trypsin inhibitor-like cysteine rich domains, has high similarity to uncharacterized C. elegans C25E10.8	5	C25E10.7	C25E10.7	C25E10.7	285	67	218	314	89	225	378	107	271	0	0.804	-0.314733
1016		X		multiple	C25F6.6	233	70	163	229	89	140	276	107	169	0	0.966	-0.0499049
1017	Member of the ribosome-binding factor A family	4	C25G4.3	C25G4.3	C25G4.3	1322	67	1255	1204	97	1107	1451	117	1334	0	0.941	-0.0877334
1018	Putative casein kinase, has similarity to human, S. cerevisiae, and D. melanogaster casein kinases	2	C25H3.1	C25H3.1	C25H3.1	912	68	844	666	96	570	802	116	687	0	1.229	0.297485
1019	Protein containing two LIM domains, which may mediate protein-protein interactions, has low similarity to a region of leupaxin (human LPXN), which is a putative signal transduction protein that binds focal adhesion protein tyrosine kinase PYK2 (PTK2B)	1	C26C6.6	C26C6.6	C26C6.6	274	69	205	374	91	283	451	110	341	0	0.601	-0.734563
1020	Protein of unknown function	5	C26E1.1	C26E1.1	C26E1.1	204	67	137	194	80	114	234	96	137	0	0.997	-0.00433459
1021	Protein of unknown function	2	C30G12.5	C30G12.5	C30G12.5	222	71	151	237	101	136	286	122	164	0	0.922	-0.117161
1022	Protein of unknown function	X	C30G4.5	C30G4.5	C30G4.5	213	72	141	204	96	108	246	116	130	0	1.084	0.116365
1023	Member of the thioredoxin family, has moderate similarity to C. elegans R05H5.3, which is involved in embryogenesis or morphogenesis	4	C30H6.8	C30H6.8	C30H6.8	3821	78	3743	4596	100	4496	5537	120	5417	0	0.691	-0.533242
1024	Member of the 7-transmembrane chemoreceptor family of G protein-coupled receptors (GPCR), has low similarity to uncharacterized C. elegans D1065.5	5	F37B4.1	F37B4.1	C31B8.5	889	80	809	748	106	642	901	128	773	0	1.046	0.0648829
1025	Protein of unknown function, has weak similarity to C. elegans Y18D10A.R	X	C31E10.4	C31E10.4	C31E10.4	454	81	373	359	103	256	433	124	308	0	1.209	0.273814
1026	Protein of unknown function	1	C31H5.4	C31H5.4	C31H5.4	3171	78	3093	2841	106	2735	3423	128	3295	0	0.939	-0.0908029
1027	Protein containing six C2H2 type zinc finger domains, which bind nucleic acids, has high similarity to a region of slug (human SNAI2), which is a transcriptional repressor that may repress basal and activator-mediated transcription	4	K02D7.2	K02D7.2	K02D7.2	436	76	360	373	106	267	449	128	322	0	1.119	0.16221
1028	Member of an uncharacterized protein family	5	K02E11.4	K02E11.4	K02E11.4	2453	69	2384	1848	109	1739	2227	131	2095	0	1.138	0.186501
1029	Protein of unknown function	5	K02E2.4	K02E2.4	K02E2.4	890	67	823	1175	98	1077	1416	118	1298	0	0.634	-0.657445
1030	Protein of unknown function	3	K02F3.10	K02F3.10	K02F3.10	1802	67	1735	2271	92	2179	2736	111	2625	0	0.661	-0.597278
1031	Protein containing a K+ channel tetramerization domain, which facilitate assembly of alpha-subunits into functional tetrameric channels, has very strong similarity to uncharacterized C. elegans K02F6.5	2	K02F6.8	K02F6.8	K02F6.8	543	70	473	491	98	393	592	118	473	0	0.999	-0.00144342
1032	Histone H4 in the HIS3 gene cluster	X	his-10/his-38/K03A1.6	K03A1.6	K03A1.6	3299	67	3232	3816	91	3725	4598	110	4488	0	0.72	-0.473931
1033	Protein of unknown function	1	K07A1.13	K07A1.13	K07A1.13	2231	68	2163	3017	93	2924	3635	112	3523	0	0.614	-0.703689
1034		1		multiple	K07A12.3	5995	69	5926	8323	91	8232	10028	110	9918	0	0.597	-0.744197
1035	Protein of unknown function, has weak similarity to C. elegans K07C11.5	5	K07C11.3	K07C11.3	K07C11.3	2106	65	2041	1931	91	1840	2327	110	2217	0	0.921	-0.118727
1036	Protein of unknown function	5	K07C5.7	K07C5.7	K07C5.7	542	64	478	511	96	415	616	116	500	0	0.956	-0.0649175
1037	Protein of unknown function, has weak similarity to C. elegans F42H11.2	2	K07D4.2	K07D4.2	K07D4.2	129	65	64	200	95	105	241	114	127	0	0.506	-0.982791
1038	Protein of unknown function	3	K07E12.2	K07E12.2	K07E12.2	154	66	88	213	89	124	257	107	149	0	0.589	-0.76366
1039	Sperm-specific protein involved in sperm motility, member of the major sperm protein (MSP) family	4	msp-59/ZK354.11	ZK354.11	ZK354.11	3756	66	3690	12198	93	12105	14696	112	14584	0	0.253	-1.98279
1040	Major sperm protein required for spermatogenesis in C. elegans	4	msp-51/ZK354.5	ZK354.5	ZK354.5	3922	69	3853	13471	96	13375	16230	116	16114	0	0.239	-2.06492
1041		3		ZK370.9	ZK370.9	281	69	212	267	89	178	322	107	214	0	0.989	-0.0159576
1042	Protein containing one LIM domain, which may mediate protein-protein interactions	4	ZK381.6	ZK381.6	ZK381.6	453	68	385	391	81	310	471	98	373	0	1.031	0.0440443
1043	Member of the C-type lectin family	1	ZK39.5	ZK39.5	ZK39.5	294	75	219	248	95	153	299	114	184	0	1.188	0.248535
1044	Protein of unknown function	X	ZK470.4	ZK470.4	ZK470.4	339	80	259	297	100	197	358	120	237	0	1.091	0.125651
1045	Protein of unknown function	X	ZK813.2	ZK813.2	ZK813.2	3644	70	3574	4181	89	4092	5037	107	4930	0	0.725	-0.463947
1046	Protein of unknown function	X	ZK816.3	ZK816.3	ZK816.3	289	64	225	256	84	172	308	101	207	0	1.086	0.119024
1047	Insulin-like protein of the type-beta subfamily	2	ins-5/ZK84.3	ZK84.3	ZK84.3	534	64	470	712	90	622	858	108	749	0	0.627	-0.673463
1048	Protein with moderate similarity to C. elegans W05F2.1 gene product	2	ZK84.5	ZK84.5	ZK84.5	316	66	250	488	91	397	588	110	478	0	0.523	-0.935117
1049	Protein with low similarity to RNA polymerase III subunit C25 (S. cerevisiae Rpc25p)	5	ZK856.10	ZK856.10	ZK856.10	4012	72	3940	4806	94	4712	5790	113	5677	0	0.694	-0.526992
1050	Protein of unknown function	5	ZK856.4	ZK856.4	ZK856.4	294	79	215	264	104	160	318	125	193	0	1.115	0.157044
1051	Putative paralog of C. elegans T07D3.4	2	F28A10.9	F28A10.9	F28A10.4	280	79	201	259	102	157	312	123	189	0	1.063	0.0881416
1052	Protein of unknown function	1	F28B3.2	F28B3.2	F28B3.2	421	76	345	449	94	355	541	113	428	0	0.807	-0.309359
1053	Protein of unknown function	3	F28F5.4	F28F5.4	F28F5.4	2514	73	2441	2987	98	2889	3599	118	3481	0	0.701	-0.512514
1054	Protein of unknown function	1	F28H1.1	F28H1.1	F28H1.1	912	66	846	997	91	906	1201	110	1092	0	0.775	-0.367732
1055	Protein of unknown function	1	F28H1.5	F28H1.5	F28H1.5	205	67	138	256	91	165	308	110	199	0	0.694	-0.526992
1056	Protein with strong similarity to C. elegans F26F2.6 gene product	2	F29A7.3	F29A7.3	F29A7.3	607	75	532	719	97	622	866	117	749	0	0.71	-0.494109
1057	Protein of unknown function	1	F33H2.6	F33H2.6	F33H2.6	1492	76	1416	1685	96	1589	2030	116	1914	0	0.74	-0.434403
1058	Homeodomain transcription factor, has weak similarity to C. elegans LIM-7	2	F34D6.2	F34D6.2	F34D6.2	240	76	164	252	97	155	304	117	187	0	0.878	-0.187707
1059	Protein of unknown function	X	F34H10.2	F34H10.2	F34H10.2	529	74	455	489	98	391	589	118	471	0	0.966	-0.0499049
1060	Protein of unknown function	5	F35B12.3	F35B12.3	F35B12.3	5552	72	5480	4626	98	4528	5573	118	5455	0	1.005	0.0071955
1061	Protein of unknown function	5	F35B12.8	F35B12.8	F35B12.8	734	65	669	584	90	494	704	108	595	0	1.124	0.168642
1062	Protein of unknown function	2	F35C11.6	F35C11.6	F35C11.6	935	65	870	1395	96	1299	1681	116	1565	0	0.556	-0.846843
1063		5		T27E4.8	T27E4.8	10069	68	10001	3688	94	3594	4443	113	4330	0	2.31	1.20789
1064	Protein of unknown function	5	T27F2.4	T27F2.4	T27F2.4	1545	66	1479	1404	89	1315	1692	107	1584	0	0.934	-0.0985055
1065	Protein containing a DUF19 domain of unknown function, which contain twelve conserved cysteines, has high similarity to uncharacterized C. elegans C17B7.4	5	T28A11.16	T28A11.16	T28A11.16	1261	65	1196	1494	94	1400	1800	113	1687	0	0.709	-0.496142
1066	Protein containing a DUF19 domain of unknown function, which contain twelve conserved cysteines, has strong similarity to uncharacterized C. elegans C17B7.3	5	T28A11.3	T28A11.3	T28A11.3	172	74	98	318	104	214	383	125	258	0	0.38	-1.39593
1067	Protein containing a DUF19 domain of unknown function, which contain twelve conserved cysteines, has strong similarity to uncharacterized C. elegans C17B7.4	5	T28A11.5	T28A11.5	T28A11.5	1270	74	1196	1283	95	1188	1546	114	1431	0	0.836	-0.258425
1068	Member of the transthyretin-like family, has high similarity to uncharacterized C. elegans C40H1.5	X	T28B4.3	T28B4.3	T28B4.3	3141	70	3071	3126	87	3039	3766	105	3661	0	0.839	-0.253257
1069	Protein of unknown function, has low similarity to uncharacterized C. elegans R07C12.3	4	W03D2.6	W03D2.6	W03D2.6	3058	73	2985	3167	90	3077	3816	108	3707	0	0.805	-0.312939
1070	Protein of unknown function, has weak similarity to C. elegans C52A10.3	4	W03D2.8	W03D2.8	W03D2.8	340	75	265	289	95	194	348	114	234	0	1.134	0.181421
1071	Protein of unknown function, has low similarity to uncharacterized human LOC51002	4	W03F8.4	W03F8.4	W03F8.4	3280	67	3213	4046	89	3957	4875	107	4767	0	0.674	-0.56918
1072	Protein with strong similarity to C. elegans Y32G9A.3 gene product	5	W03F9.3	W03F9.3	W03F9.3	358	64	294	486	84	402	586	101	484	0	0.607	-0.720232
1073	Member of the Skp1 family, has a region of high similarity to transcription elongation factor B (SIII) polypeptide 1 (human TCEB1), which is a 15 kD regulatory subunit of the elongin complex that suppresses transient pausing of RNA polymerase II	X	W03H1.2	W03H1.2	W03H1.2	654	66	588	580	83	497	699	100	599	0	0.982	-0.0262051
1074	Calpain family cysteine protease	1	W04A4.4	W04A4.4	W04A4.4	253	67	186	211	81	130	254	98	157	0	1.188	0.248535
1075	Protein of unknown function, has high similarity to uncharacterized C. elegans K07C11.7	5	C25E10.12	C25E10.12	6C25E10.12	1772	71	1701	1657	84	1573	1996	101	1895	0	0.898	-0.155213
1076	Putative ortholog of C. elegans Y116F11.Z gene product	5	C25F9.1	C25F9.1	C25F9.1	392	72	320	317	90	227	382	108	273	0	1.17	0.226509
1077	Protein of unknown function	5	C26F1.3/5I259	C26F1.3	0C26F1.3	2600	75	2525	3052	89	2963	3677	107	3570	0	0.707	-0.500218
1078	Protein of unknown function, has high similarity to uncharacterized C. elegans H11L12.1	1	C27C7.1	C27C7.1	2C27C7.1	2069	79	1990	3132	94	3038	3773	113	3660	0	0.544	-0.878321
1079	Protein of unknown function	4	C27H2.2	C27H2.2	C27H2.2	264	72	192	272	95	177	328	114	213	0	0.9	-0.152003
1080	Protein of unknown function	4	C28C12.1	C28C12.1	C28C12.1	318	66	252	354	83	271	427	100	327	0	0.772	-0.373327
1081	Protein of unknown function, has weak similarity to C. elegans F56H1.2	1	C35E7.7	C35E7.7	C35E7.7	251	65	186	243	84	159	293	101	192	0	0.971	-0.0424568
1082	Protein of unknown function	X	C36B7.3	C36B7.3	C36B7.3	404	70	334	356	83	273	429	100	329	0	1.015	0.0214797
1083	Protein containing a DUF19 domain of unknown function, which contain twelve conserved cysteines, has high similarity to uncharacterized C. elegans T28A11.3	5	C36C5.12	C36C5.12	C36C5.12	130	70	60	156	86	70	188	104	84	0	0.711	-0.492079
1084	Protein containing a DUF19 domain of unknown function, which contain twelve conserved cysteines, has high similarity to uncharacterized C. elegans C36C5.14	5	C36C5.15	C36C5.15	C36C5.15	135	73	62	181	89	92	218	107	111	0	0.559	-0.83908
1085	Protein containing a DUF19 domain of unknown function, which contain twelve conserved cysteines, has high similarity to uncharacterized C. elegans F10G2.1	5	C36C5.5	C36C5.5	C36C5.5	493	73	420	646	91	555	778	110	669	0	0.628	-0.671164
1086	Protein containing two ankyrin repeats, which may mediate protein-protein interactions	1	C36F7.2	C36F7.2	C36F7.2	458	72	386	686	96	590	827	116	711	0	0.543	-0.880976
1087	Member of the cytochrome c oxidase subunit VIa family, which are small polypeptidic subunits of cytochrome c	3	F54D8.2	F54D8.2	F54D8.2	2758	68	2690	4592	92	4500	5533	111	5422	0	0.496	-1.01159
1088	Protein of unknown function, has low similarity to uncharacterized human FLJ20457	3	F54F2.7	F54F2.7	F54F2.7	5409	65	5344	6862	94	6768	8267	113	8154	0	0.655	-0.610433
1089		1		multiple	F55D12.6	341	67	274	721	89	632	869	107	761	0	0.36	-1.47393
1090		4		AF304122-1.F55G1	F55G1.2	2681	67	2614	3373	93	3280	4064	112	3952	0	0.661	-0.597278
1091	Protein of unknown function	X	F56C3.5	F56C3.5	F56C3.5	171	65	106	169	96	73	204	116	88	0	1.205	0.269033
1092	Protein of unknown function	3	F56C9.9	F56C9.9	F56C9.9	827	66	761	1063	91	972	1281	110	1171	0	0.65	-0.621488
1093	Protein of unknown function, has weak similarity to C. elegans T20F7.2	3	K02D10.4	K02D10.4	K02D10.4	1549	69	1480	949	86	863	1143	104	1040	0	1.423	0.508936
1094		5		multiple	K02E2.3	213	66	147	230	86	144	277	104	173	0	0.847	-0.239566
1095	Protein of unknown function, has strong similarity to C. elegans M01D1.2	2	K02E7.5	K02E7.5	K02E7.5	760	70	690	633	92	541	763	111	652	0	1.059	0.0827026
1096	Protein of unknown function	3	K02F3.9	K02F3.9	K02F3.9	3348	74	3274	4950	95	4855	5964	114	5849	0	0.56	-0.836501
1097	Protein with high similarity to cysteine string protein (rat Csp), which is a highly fatty acylated chaperone protein that stimulates rat Hsc70 ATPase activity and is involved in exocytosis regulation, contains a DnaJ domain, which act in protein folding	X	K02G10.8	K02G10.8	K02G10.8	2590	76	2514	2716	96	2620	3272	116	3157	0	0.796	-0.32916
1098	Protein of unknown function	X	K03A11.5	K03A11.5	K03A11.5	1380	71	1309	1305	89	1216	1572	107	1465	0	0.893	-0.163268
1099	Protein of unknown function	2	W04H10.2	W04H10.2	W04H10.2	576	66	510	512	87	425	617	105	512	0	0.996	-0.00578235
1100	Putative ortholog of C. elegans ZK678.3 gene product	3	W05G11.2	W05G11.2	W05G11.2	755	70	685	947	86	861	1141	104	1037	0	0.66	-0.599462
1101	Protein with strong similarity to C. elegans Y57A10C.10 gene product	2	W05H5.1	W05H5.1	W05H5.1	286	72	214	340	85	255	410	102	307	0	0.697	-0.520769
1102	Protein of unknown function	2	W06A11.1	W06A11.1	W06A11.1	383	70	313	412	85	327	496	102	394	0	0.794	-0.332789
1103	Predicted pseudogene, has strong similarity to C. elegans grd-1 gene product	X	W06B11.4	W06B11.4	W06B11.4	975	80	895	863	88	775	1040	106	934	0	0.959	-0.0603973
1104	Protein of unknown function, has moderate similarity to C. elegans F02H6.4	X	W06D11.5	W06D11.5	W06D11.5	576	82	494	672	89	583	810	107	702	0	0.703	-0.508403
1105	Serine/threonine protein kinase of the casein kinase I subfamily, has similarity to S. cerevisiae Yck1p and Yck2p casein kinase I isoforms	1	Y106G6E.6	Y106G6E.6	Y106G6E.6	2394	77	2317	2672	85	2587	3219	102	3117	0	0.743	-0.428566
1106					2Y106G6H.6	2144	73	2071	3049	84	2965	3673	101	3572	0	0.58	-0.785875
1107	Protein containing a DUF 227 domain of unknown function	4	Y11D7A.8	Y11D7A.8	Y11D7A.8	410	68	342	274	79	195	330	95	235	0	1.456	0.54201
1108		2		W03C9.4	Y17G7A.2	563	67	496	649	79	570	782	95	687	0	0.722	-0.469929
1109	Protein of unknown function, has low similarity to uncharacterized C. elegans W01C9.5	2	Y17G7B.6	Y17G7B.6	5Y17G7B.6	475	68	407	429	80	349	517	96	420	0	0.968	-0.046921
1110	Protein with high similarity to synaptosomal-associated protein 25 kDa (rat Snap25), which is a t-SNARE that plays a role in membrane fusion duringexocytosis and neurotransmitter release, member of the synaptosome-associated protein 25 kD(SNAP-25)family	5	Y22F5A.3	Y22F5A.3	Y22F5A.3	4900	69	4831	4208	84	4124	5070	101	4969	0	0.972	-0.0409718
1111	Putative nuclear thioredoxin	2	R05H5.3	R05H5.3	R05H5.3	5506	66	5440	8529	82	8447	10276	99	10177	0	0.535	-0.902389
1112	Member of the thiol antioxidant (thioredoxin peroxidase) protein family	3	R07E5.2	R07E5.2	R07E5.2	4118	66	4052	6763	88	6675	8148	106	8042	0	0.504	-0.988504
1113	Protein with high similarity to histone H2A variant (S. pombe Pht1p), member of the histone family of nucleosomal core proteins	4	R08C7.3	R08C7.3	R08C7.3	6415	68	6347	8637	89	8548	10406	107	10299	0	0.616	-0.698998
1114	Member of the glycosyl hydrolase 18 family, has weak similarity to chitinase 3-like protein 1 (cartilage glycoprotein-39, human CHI3L1), which binds chitin and is expressed in rheumatoid arthritis cartilage and synovial cells	2	R09D1.9	R09D1.9	R09D1.9	288	65	223	464	92	372	559	111	448	0	0.498	-1.00578
1115	Protein of unknown function, has moderate similarity to uncharacterized human MDS031	5	R10D12.12	R10D12.12	R10D12.12	3533	65	3468	4638	92	4546	5588	111	5477	0	0.633	-0.659723
1116		3		AB000917-1.R10E11	R10E11.8	3156	66	3090	2519	91	2428	3035	110	2925	0	1.056	0.0786098
1117	Protein containing an RNA recognition motif (RRM, RBD, or RNP)	3	T12D8.2	T12D8.2	T12D8.2	3526	65	3461	5011	89	4922	6037	107	5930	0	0.584	-0.77596
1118	Sperm-specific protein involved in sperm motility, member of the major sperm protein (MSP) family	4	T13F2.10	T13F2.10	T13F2.10	520	64	456	1439	88	1351	1734	106	1628	0	0.28	-1.8365
1119	Protein of unknown function	3	T16H12.2	T16H12.2	T16H12.2	338	65	273	378	85	293	455	102	353	0	0.773	-0.37146
1120	Protein with strong similarity to C. elegans F26A1.12 gene product	4	T20D3.1	T20D3.1	T20D3.1	190	66	124	221	84	137	266	101	165	0	0.751	-0.413115
1121	Protein containing a PHD-finger, which may be involved in chromatin-mediated transcriptional regulation	5	T23B12.1	T23B12.1	T23B12.1	2478	72	2406	3020	102	2918	3639	123	3516	0	0.684	-0.547932
1122	Protein of unknown function, has weak similarity to C. elegans K09G1.2	1	T23G11.1	T23G11.1	T23G11.1	345	77	268	634	107	527	764	129	635	0	0.422	-1.24469
1123	Protein of unknown function	5	F13A2.1	F13A2.1	F13A2.1	569	84	485	675	103	572	813	124	689	0	0.704	-0.506353
1124		n		no_pcr	F13A2.8	198	72	126	210	93	117	253	112	141	0	0.894	-0.161653
1125	Member of the phosphatidic acid phosphatase-related (PAP2) phosphoesterase family, has low similarity to phosphatidic acid phosphatase type 2a (rat Ppap2a), which catalyzes the dephosphorylation of various lipid phosphates	X	F13E6.5	F13E6.5	F13E6.5	862	68	794	896	87	809	1080	105	975	0	0.815	-0.295128
1126	Protein of unknown function	X	F14H12.6	F14H12.6	F14H12.6	327	68	259	296	87	209	357	105	252	0	1.029	0.041243
1127	Protein of unknown function	X	F15G9.3	F15G9.3	F15G9.3	261	78	183	245	95	150	295	114	181	0	1.013	0.0186342
1128	Protein containing two DUF40 domains of unknown function, which contain four conserved cysteines, has low similarity to uncharacterized C. elegans C45H4.16	5	F16B4.10	F16B4.10	F16B4.10	231	80	151	234	97	137	282	117	165	0	0.915	-0.128156
1129	Protein containing two PDZ, DHR, or GLGF domains, which are found in signaling proteins, has low similarity to syntrophin gamma 2 (human SNTG2), which may play a role in signal transduction in neurons and is associated with Duchenne muscular dystrophy	X	F27D9.8	F27D9.8	F27D9.8	857	81	776	857	88	769	1033	106	927	0	0.838	-0.254978
1130	Protein containing a protein kinase domain, has low similarity to serum-glucocorticoid regulated kinase 2 (human SGK2), which is a serine-threonine kinase that may be regulated by 3-phosphoinositide-dependent kinase-1 (human PDK1) and by hydrogen peroxide	X	F28C10.3	F28C10.3	F28C10.3	685	82	603	658	88	570	793	106	687	0	0.878	-0.187707
1131	Protein of unknown function	2	F29A7.4	F29A7.4	F29A7.4	209	77	132	194	88	106	234	106	128	0	1.034	0.0482362
1132	Member of the rhodopsin family of G protein-coupled receptors (GPCR), has low similarity to tachykinin receptor 1 (substance P receptor, rat Tacr1), which is involved in pain transmission, inflammation, perception of noxious stimuli, and behavior	X	F31B9.1	F31B9.1	F31B9.1	290	77	213	240	87	153	289	105	184	0	1.155	0.207893
1133	Protein of unknown function, has strong similarity to C. elegans W02D9.10	5	F31D4.8	F31D4.8	F31D4.8	411	72	339	824	79	745	993	95	898	0	0.378	-1.40354
1134	Protein of unknown function	5	F31F7.3	F31F7.3	F31F7.3	227	68	159	190	80	110	229	96	133	0	1.2	0.263034
1135	Inhibitor of programmed cell death; protein with similarity to human Bcl-2	3	ced-9/T07C4.8	T07C4.8	T07C4.8	573	64	509	666	77	589	802	93	710	0	0.717	-0.479955
1136	Protein of unknown function	X	T07D1.5	T07D1.5	T07D1.5	384	68	316	294	82	212	354	99	255	0	1.237	0.306846
1137	Protein with moderate similarity to C. elegans T07D3.9	2	T07D3.3	T07D3.3	T07D3.3	342	72	270	317	89	228	382	107	275	0	0.983	-0.0247367
1138	Member of the phosphoglycerate mutase family	X	T07F12.1	T07F12.1	T07F12.1	366	65	301	352	84	268	424	101	323	0	0.932	-0.101598
1139	Has moderate similarity to human synaptogyrins	X	sng-1/T08A9.3	T08A9.3	T08A9.3	2724	66	2658	2595	90	2505	3127	108	3018	0	0.881	-0.182786
1140	Member of the 7-transmembrane chemoreceptor family of G-protein coupled receptors (GPCR), has high similarity to uncharacterized C. elegans T01G5.5	4	T08B6.7	T08B6.7	T08B6.7	209	64	145	235	88	147	283	106	177	0	0.819	-0.288065
1141	Protein of unknown function	5	T21H3.5	T21H3.5	T21H3.5	325	64	261	320	88	232	386	106	280	0	0.934	-0.0985055
1142	Member of the galactosyltransferase family, which transfer galactose to GlcNAc termini of growing oligosaccharide chains, has moderate similarity to uncharacterized C. elegans C02H6.1	4	T22B11.2	T22B11.2	T22B11.2	542	67	475	551	96	455	664	116	548	0	0.866	-0.207561
1143	Protein containing three C2H2 type zinc finger domains, which bind nucleic acids, has high similarity to a region of trans-acting transcription factor 1 (mouse Sp1), which is a transcriptional activator involved in stress response	2	T22C8.5	T22C8.5	T22C8.5	214	66	148	198	96	102	239	116	123	0	1.204	0.267835
1144	Member of the sugar (and other) transporter family, has weak similarity to solute carrier family 22 member 2 (rat Slc22a2), which may play a role in the transport of cationic drugs in the kidney	3	T22F7.1	T22F7.1	T22F7.1	1014	66	948	690	94	596	831	113	718	0	1.32	0.400538
1145	Putative ortholog of C. elegans R13H9.1 gene product	1	T23B3.3	T23B3.3	T23B3.3	440	69	371	520	93	427	627	112	514	0	0.721	-0.471929
1146	MGL/Famide neurotransmitter	X	T23E7.4	T23E7.4	T23E7.4	2362	75	2287	2217	97	2120	2671	117	2554	0	0.895	-0.16004
1147	Protein of unknown function	5	ZC404.1	ZC404.1	ZC404.1	648	75	573	580	98	482	699	118	581	0	0.987	-0.018878
1148	Protein of unknown function, has weak similarity to C. elegans C55C3.1	5	ZC513.2	ZC513.2	ZC513.2	433	74	359	433	94	339	522	113	408	0	0.879	-0.186065
1149	Protein with strong similarity to C. elegans SQT-3, which is a collagen that is involved in cuticle synthesis and morphogenesis of the epithelium, contains two collagen triple helix repeats and one nematode cuticle collagen N-terminal domain	5	col-43/ZC513.8	ZC513.8	ZC513.8	2523	77	2446	4923	92	4831	5931	111	5820	0	0.42	-1.25154
1150		5		ZK682.3	ZK682.3	440	68	372	357	78	279	430	94	336	0	1.107	0.146655
1151	Protein containing a nuclear hormone receptor ligand-binding domain and a nuclear hormone receptor C4-type zinc finger domain, which bind DNA and may be involved in regulation of transcription, has weak similarity to C. elegans NHR-80	5	ZK697.2	ZK697.2	ZK697.2	765	69	696	778	80	698	937	96	841	0	0.828	-0.272297
1152	Member of the lipocalin and cytosolic fatty-acid binding protein family, has high similarity to uncharacterized C. elegans LBP-3	5	lbp-4/ZK742.5	ZK742.5	ZK742.5	1108	68	1040	1314	84	1230	1583	101	1482	0	0.702	-0.510457
1153	Protein with high similarity to heat shock 70kD protein 8 (human HSPA8), which is elevated in the hearts of patients with hypertrophic cardiomyopathy, member of the Hsp70 family, which are stress-induced protein chaperones	1	C12C8.1	C12C8.1	C12C8.1#2	932	75	857	738	90	648	889	108	781	0	1.098	0.134878
1154	Protein with strong similarity to C. elegans K10G4.5 gene product	5	C18D4.1	C18D4.1	C18D4.1#2	446	81	365	549	91	458	661	110	552	0	0.661	-0.597278
1155	TcA transposase	m	C31A11.8	C31A11.8	C31A11.8#2	761	76	685	947	93	854	1141	112	1029	0	0.666	-0.586406
1156	Protein of unknown function, has low similarity to uncharacterized Era-like 1 (mouse Eral1), which is a putative GTPase with possible roles in cell cycle control	2	E02H1.2	E02H1.2	E02H1.2#2	3639	81	3558	4979	96	4883	5999	116	5883	0	0.605	-0.724993
1157	Protein with high similarity to ubiquitin-activating enzyme E1C (human UBE1C), which is a subunit of an E1-like complex, member of the UBA-THIF-type NAD-FAD binding fold family, contains a repeat in ubiquitin-activating (UBA) protein domain	3	uba-3/F11H8.1	F11H8.1	F11H8.1#2	3038	79	2959	4443	91	4352	5353	110	5243	0	0.564	-0.826233
1158	Member of the ribosomal L3 protein family	3	rpl-3/F13B10.2	F13B10.2	F13B10.2#2	12272	77	12195	18933	91	18842	22811	110	22701	0	0.537	-0.897006
1159		5		C13B7.1	C13B7.1	326	72	254	294	81	213	354	98	257	0	0.99	-0.0144996
1160	Member of the 7-transmembrane chemoreceptor family of G-protein coupled receptors (GPCR), has low similarity to C. elegans ODR-10, which is a G protein-coupled receptor involved in odorant response	5	C13B7.5/C13B7.A	C13B7.5	C13B7.5	264	66	198	202	79	123	243	95	148	0	1.336	0.41792
1161		1		no_gene	C24A11.7	210	68	142	192	80	112	231	96	135	0	1.052	0.0731347
1162	Protein with similarity to human putative DNA binding protein SON3, has similarity to two C. elegans putative semaphorins	1	D1037.2/Ce-Sema-1b	D1037.2	D1037.2	711	91	620	616	95	521	742	114	628	0	0.988	-0.0174171
1163	Protein containing a DUF33 domain of unknown function, has high similarity to uncharacterized C. elegans K09E10.2	5	D2063.2/D2063.B	D2063.2	D2063.2	185	139	46	189	122	67	228	147	81	0	0.57	-0.810966
1164	Protein of unknown function, putative paralog of C. elegans C04F2.1 and W03F9.6	5	DC2.2	DC2.2	DC2.2	220	71	149	195	85	110	235	102	133	0	1.124	0.168642
1165	Protein of unknown function, has low similarity to uncharacterized C. elegans F25G6.1	?	AC8.3/AC8.F	AC8.3	AC8.3	1602	67	1535	1422	92	1330	1713	111	1602	0	0.958	-0.0619024
1166	Protein of unknown function, has strong similarity to C. elegans AC8.J	?	AC8.6	AC8.6	AC8.6	749	66	683	903	89	814	1088	107	981	0	0.696	-0.522841
1167		5		multiple	C18B10.5	223	66	157	205	89	116	247	107	140	0	1.123	0.167358
1168	Protein with moderate similarity to C. elegans F11G11.9 gene product	2	C33F10.10	C33F10.10	C33F10.10	216	66	150	318	87	231	383	105	278	0	0.539	-0.891643
1169	Protein of unknown function	2	E04F6.12	E04F6.12	E04F6.12	492	68	424	492	93	399	593	112	481	0	0.882	-0.181149
1170	Protein containing two SNF2 related N-terminal domains and a helicase conserved C-terminal domain, has low similarity to TBP-associated factor 172 (human BTAF1), which is involved in regulation RNA polymerase II and RNA polymerase III transcription	2	F15D4.1	F15D4.1	F15D4.1	1430	70	1360	1951	96	1855	2351	116	2235	0	0.609	-0.715486
1171	Protein with high similarity to cytochrome c oxidase assembly protein 17 (human COX17), which is a putative copper binding protein that may function to transport copper to the mitochondria for assembly into the cytochrome oxidase complex	3	F40G9.2	F40G9.2	F40G9.2	2504	78	2426	2513	102	2411	3028	123	2905	0	0.835	-0.260152
1172	Protein of unknown function	2	F41C3.7	F41C3.7	F41C3.7	1102	78	1024	1491	99	1392	1796	119	1677	0	0.611	-0.710756
1173	Protein of unknown function	4	F42A9.3	F42A9.3	F42A9.3	622	79	543	902	99	803	1087	119	967	0	0.561	-0.833927
1174	Protein of unknown function, has weak similarity to C. elegans ZK1055.1	5	F44E7.3	F44E7.3	F44E7.3	1132	80	1052	1382	102	1280	1665	123	1542	0	0.682	-0.552156
1175		n		no_gene	F45E6.5	3612	71	3541	3883	93	3790	4678	112	4566	0	0.775	-0.367732
1176	Protein of unknown function	X	F46C8.1	F46C8.1	F46C8.1	881	69	812	726	92	634	875	111	764	0	1.063	0.0881416
1177	Protein with high similarity to ribosomal protein L13A (mouse Rpl13a), which is a putative component of the large 60S ribosomal subunit that may act as a tissue-specific transplantation antigen, member of the ribosomal L13 family	3	M01F1.2	M01F1.2	M01F1.2	18801	72	18729	24332	90	24242	29316	108	29207	0	0.641	-0.641604
1178		5		R03H4.8	R03H4.8	171	70	101	177	80	97	213	96	117	0	0.864	-0.210897
1179	Protein of unknown function, has high similarity to uncharacterized putative nucleic acid binding protein RY1 (human RY1)	1	R05D11.7	R05D11.7	R05D11.7	1928	76	1852	2644	89	2555	3186	107	3078	0	0.602	-0.732165
1180	Protein of unknown function	4	R05G6.3	R05G6.3	R05G6.3	208	73	135	258	91	167	311	110	201	0	0.671	-0.575615
1181	Member of the 7-transmembrane chemoreceptor family of G-protein coupled receptors (GPCR), has moderate similarity to uncharacterized C. elegans R08H2.11	5	R08H2.6	R08H2.6	R08H2.6	182	72	110	192	91	101	231	110	122	0	0.904	-0.145605
1182	Protein containing an RNA recognition motif (RRM, RBD, or RNP), has high similarity to a region of cleavage stimulation factor subunit 2 tau (mouse Cstf2t), which is a variant of mouse Cstf2 and is part of a complex involved in mRNA processing	1	R09B3.2	R09B3.2	R09B3.2	5295	79	5216	9384	102	9282	11306	123	11183	0	0.466	-1.1016
1183	Part of the class B pathway that antagonizes vulval induction	3	lin-37/ZK418.4	ZK418.4	ZK418.4	3106	80	3026	5335	104	5231	6428	125	6302	0	0.48	-1.05889
1184		2		multiple	ZK430.6	591	76	515	1122	100	1022	1352	120	1231	0	0.418	-1.25843
1185	Protein containing glutathione S-transferase N- and C-terminal domains, has moderate similarity to prostaglandin D2 synthase (human PGDS), which is a prostaglandin D synthase and glutathione S-transferase that regulates non-rapid eye movement sleep	2	ZK546.11	ZK546.11	ZK546.11	405	72	333	436	91	345	525	110	416	0	0.801	-0.320126
1186	Protein of unknown function, has strong similarity to uncharacterized C. elegans ZK1320.2	2	ZK1320.3	ZK1320.3	ZK1320.3	394	64	330	581	83	498	700	100	600	0	0.55	-0.862496
1187	Protein of unknown function, has very strong similarity to uncharacterized C. elegans C17C3.13	2	C17C3.2	C17C3.2	C17C3.2	124	69	55	143	91	52	172	110	63	0	0.878	-0.187707
1188	Protein of unknown function	2	C18E9.5	C18E9.5	C18E9.5	933	69	864	820	84	736	988	101	887	0	0.974	-0.0380063
1189	Protein containing a RhoGAP (GTPase activator protein) domain, has a region of low similarity to a region of rho GTPase activating protein 6 (mouse Arhgap6), which is a multiple splice form GTPase activating protein (GAP) for mouse Arha2	1	C01F4.2	C01F4.2	C01F4.2	104	83	21	95	92	3	114	111	4	0	5.81	2.53854
1190	Protein with high similarity to solute carrier family 35 (UDP-N-acetylglucosamine(UDP-GlcNAc) transporter) member 3 (human SLC35A3), which transports nucleotide sugars	2	C03H5.2	C03H5.2	C03H5.2	304	78	226	320	97	223	386	117	269	0	0.841	-0.249822
1191	Member of the domain of unknown function DUF13 family, has high similarity to uncharacterized C. elegans C03G6.6	1	C04F1.1	C04F1.1	C04F1.1	394	70	324	316	93	223	381	112	269	0	1.206	0.27023
1192	Protein containing a C-type lectin domain, which mediate calcium-dependent carbohydrate recognition, has moderate similarity to uncharacterized C. elegans EEED8.11	2	C04H5.2	C04H5.2	C04H5.2	1475	70	1405	1781	93	1688	2146	112	2034	0	0.691	-0.533242
1193	Protein of unknown function	2	C06A1.2	C06A1.2	C06A1.2	296	67	229	292	88	204	352	106	246	0	0.932	-0.101598
1194	Protein containing two RNA recognition motifs (RRM, RBD, or RNP), has moderate similarity to TIA1 cytotoxic granule associated RNA-binding protein-like 1 (human TIAL1), which is a transcriptional repressor that binds platelet factor (human PF4) promoter	X	C07A4.1	C07A4.1	C07A4.1	449	63	386	413	87	326	498	105	393	0	0.983	-0.0247367
1195	Member of the ubiE or COQ5 methyltransferase family, has low similarity to S-adenosyl-L-methionine delta-24-sterol-C-methyltransferase (C. albicans Erg6p), which carries out methylation of zymosterol as part of the ergosterol biosynthesis pathway	3	H14E04.1/H14E04.F	H14E04.1	H14E04.1	490	67	423	527	92	435	635	111	524	0	0.807	-0.309359
1196	Protein of unknown function, has weak similarity to C. elegans K01G12.3	4	K01G12.2	K01G12.2	K01G12.2	1108	74	1034	739	101	638	890	122	769	0	1.345	0.427606
1197	Putative transcription factor of the forkhead family	X	K03C7.2	K03C7.2	K03C7.2	2092	77	2015	1668	99	1569	2010	119	1890	0	1.066	0.0922074
1198	Protein of unknown function	X	K06G5.3	K06G5.3	K06G5.3	199	71	128	251	92	159	302	111	192	0	0.668	-0.58208
1199	Protein with strong similarity to C. elegans C47E12.6 gene product	4	K09B11.10	K09B11.10	K09B11.10	162	70	92	230	98	132	277	118	159	0	0.578	-0.790859
1200	Member of an uncharacterized protein family	4	K10D11.2	K10D11.2	K10D11.2	287	78	209	360	102	258	434	123	311	0	0.672	-0.573467
1201	Protein containing a diacylglycerol kinase (DAGK) accessory domain, which are involved in the conversion of diacylglycerol, and a diacylglycerol kinase catalytic domain (presumed), has moderate similarity to diacylglycerol kinase zeta (rat Dgkz)	2	K06A1.6	K06A1.6	T28D9.5	386	68	318	485	94	391	584	113	471	0	0.675	-0.567041
1202	Protein containing an ERCC4 domain, which may modify DNA, has low similarity to excision repair cross complementing 4 (human ERCC4), which is an endonuclease participating in nucleotide excision repair that is associated with xeroderma pigmentosum group F	2	C47D12.8	C47D12.8	VF13D12L.2	505	74	431	744	103	641	896	124	772	0	0.558	-0.841663
1203	Protein of unknown function, has low similarity to a region of S. cerevisiae Ccr4p, which is a component of the CCR4 transcriptional complex and a component of the major cytoplasmic mRNA deadenylase	5	W02G9.5	W02G9.5	W02G9.5	294	67	227	379	91	288	457	110	347	0	0.654	-0.612637
1204	Protein of unknown function	1	W04A4.2	W04A4.2	W04A4.2	649	66	583	792	93	699	954	112	842	0	0.692	-0.531156
1205	Protein of unknown function	1	W05B5.1	W05B5.1	W05B5.1	535	76	459	648	102	546	781	123	658	0	0.698	-0.518701
1206		5		W07B8.2	W07B8.2	612	72	540	519	105	414	625	127	499	0	1.083	0.115033
1207	Protein containing a homeobox domain (homeodomain), which are found in transcription factors, has a region of high similarity to a region of drosophila NK2 transcription factor related locus 3 (mouse Nkx2-3), which is a transcription factor	5	F46F3.1	F46F3.1	F46F3.1	551	70	481	397	96	301	478	116	363	0	1.326	0.407081
1208	Protein of unknown function, has low similarity to uncharacterized C. elegans F47C12.7	4	F47C12.8	F47C12.8	F47C12.8	229	75	154	236	105	131	284	127	158	0	0.976	-0.0350469
1209	Protein of unknown function, has weak similarity to C. elegans EGAP4.1	X	F47E1.1	F47E1.1	F47E1.1	409	79	330	370	108	262	446	130	316	0	1.045	0.0635029
1210	Protein of unknown function	2	F47F6.4	F47F6.4	F47F6.4	305	80	225	298	113	185	359	136	223	0	1.009	0.0129262
1211	Member of the p24 family of type I membrane proteins, involved in negative regulation of LIN-12 and GLP-1 activity	5	F47G9.1	F47G9.1	F47G9.1	3161	73	3088	3560	98	3462	4289	118	4171	0	0.74	-0.434403
1212	Member of the SCP-like extracellular protein family, has a region of low similarity to testis specific protein 1 (rat Tpx1), which functions as a cell adhesion molecule that mediates interactions between spermatogenic and Sertoli cells	3	F48E8.1	F48E8.1	F48E8.1	1271	64	1207	887	87	800	1069	105	964	0	1.252	0.324235
1213	Protein of unknown function, has strong similarity to C. elegans F58B6.4	3	Y71D11A.3	Y71D11A.3	F58B6.4	630	65	565	514	84	430	619	101	518	0	1.091	0.125651
1214	Homeodomain transcription factor; similar over the homeodomain to many human and D. melanogaster homeodomain transcription factors; involved in recognition of pioneering axons by subsequent axons within the left bundle of the ventral nerve cord	5	unc-42/F58E6.10	F58E6.10	F58E6.10	591	66	525	375	87	288	452	105	347	0	1.513	0.597412
1215	Putative ortholog of C. elegans W09C2.4 gene product	4	F58G6.6	F58G6.6	F58G6.6	189	66	123	179	84	95	216	101	114	0	1.075	0.104337
1216		5		F59E11.3	F59E11.3	521	75	446	595	86	509	717	104	613	0	0.727	-0.459973
1217	Protein of unknown function	3	H09G03.1	H09G03.1	H09G03.1	212	73	139	176	92	84	212	111	101	0	1.373	0.457332
1218	Protein with moderate similarity to C. elegans Y46E12A.A gene product	3	H14E04.2	H14E04.2	H14E04.2A	861	72	789	854	98	756	1029	118	911	0	0.866	-0.207561
1219	Protein containing three SET domains, which are involved in protein-protein interactions, and two RNA recognition motifs (RRM, RBD, or RNP), has a region of moderate similarity to a region of S. cerevisiae Set1p, which mediates methylation of histone H3	3	set-2/C26E6.9	C26E6.9	C26E6.9	1485	67	1418	2074	88	1986	2499	106	2393	0	0.593	-0.753896
1220	Protein containing 4 extracellular laminin G domains and 2 epidermal growth factor (EGF)-like domains, has a region of weak similarity to neurexin 4 (contactin associated protein 1, human CNTNAP1), which is a neuronal paranodal transmembrane receptor	5	C29A12.4	C29A12.4	C29A12.5	1183	64	1119	857	90	767	1033	108	924	0	1.211	0.276199
1221	Protein containing an immunoglobulin (Ig) domain, 12 type 1 thrombospondin domains and 17 kunitz or bovine pancreatic trypsin inhibitor domains, has a region of low similarity to a region of C. elegans GON-1, which is a metalloprotease	5	C37C3.6	C37C3.6	C37C3.6	1019	65	954	1521	90	1431	1833	108	1724	0	0.553	-0.854649
1222	Protein of unknown function	4	C42D4.13	C42D4.13	C42D4.13	1026	70	956	836	99	737	1007	119	888	0	1.077	0.107018
1223	Protein of unknown function	4	C46G7.4	C46G7.4	C46G7.4	520	72	448	605	93	512	729	112	617	0	0.726	-0.461959
1224	Proprotein convertase; processes prohormones and proneuropeptides by endoproteolytic cleavage; similar to Kex2-like serine endoproteases	5	egl-3/Cepc2/kpc-2/C51E3.7	C51E3.7	C51E3.7	6560	72	6488	5753	94	5659	6931	113	6818	0	0.952	-0.0709665
1225	Protein related to human adenomatous polyposis coli (APC) gene product, has multiple roles in morphogenesis	1	apr-1/K04G2.8	K04G2.8	K04G2.8	1756	68	1688	2731	93	2638	3290	112	3178	0	0.531	-0.913216
1226	Protein involved in cell division, has weak similarity to human and D. melanogaster CDC25 homologs	1	K06A5.7/cdc-25.1	K06A5.7	K06A5.7	2477	72	2405	2669	99	2570	3216	119	3096	0	0.777	-0.364013
1227	Protein with high similarity to UDP-glucose pyrophosphorylase 2 (human UGP2), which catalyzes the formation of UDP-glucose from glucose-1-phosphate and MgUTP, member of the UTP-glucose-1-phosphate uridylyltransferase family	3	K08E3.5	K08E3.5	K08E3.5	9927	74	9853	8627	98	8529	10394	118	10276	0	0.959	-0.0603973
1228	HNF-3/forkhead transcription factor required for both inhibition and promotion of vulval cell fates	2	lin-31/K10G6.1	K10G6.1	K10G6.1	472	69	403	498	97	401	600	117	483	0	0.834	-0.261881
1229	Protein containing six WD domains (WD-40 repeat), which may mediate protein-protein interactions, has low similarity to m-tomosyn (rat LOC81022), which is a SNARE binding protein that interacts with syntaxin 1a (rat Stx1a)	1	M01A10.2	M01A10.2	M01A10.2	929	66	863	752	97	655	906	117	789	0	1.094	0.129613
1230		1		X96762-1.M01E5	M01E5.5	3368	74	3294	5347	107	5240	6442	129	6313	0	0.522	-0.937878
1231		4		Y38C1BA.3	Y38C1BA.G	711	76	635	446	111	335	537	134	404	0	1.573	0.653519
1232		2		Y38E10A.1	Y38E10A.A	314	76	238	315	111	204	380	134	246	0	0.968	-0.046921
1233	Putative ortholog of C. elegans F10G2.3 gene product	2	Y38E10A.4/Y38E10A.D	Y38E10A.4	Y38E10A.D	372	70	302	477	96	381	575	116	459	0	0.658	-0.603841
1234	Protein with weak similarity to C. elegans unc-89, a muscle cell protein of the immunoglobulin-like protein family that is required for coordinated locomotion	2	Y38E10A.6	Y38E10A.6	Y38E10A.F	286	73	213	311	94	217	375	113	261	0	0.815	-0.295128
1235	Protein with strong similarity to C. elegans pek-1 gene product	2	Y38E10A.8/Y38E10A.H	Y38E10A.8	Y38E10A.H	727	77	650	351	109	242	423	131	292	0	2.229	1.1564
1236		2		Y38E10A.12	Y38E10A.	308	80	228	214	116	98	258	140	118	0	1.931	0.949348
1237	Protein of unknown function, putative paralog of C. elegans Y39D8B.3	5	Y39D8B.2	Y39D8B.2	Y39D8B.C	203	79	124	162	110	52	195	133	63	0	1.979	0.984772
1238	Putative paralog of C. elegans R107.4	2	Y39G8B.5	Y39G8B.5	Y39G8B.E	151	68	83	182	91	91	219	110	110	0	0.757	-0.401635
1239	Protein of unknown function, has strong similarity to C. elegans F01D5.1	2	Y39G8B.7	Y39G8B.7	Y39G8B.G	159	64	95	188	86	102	227	104	123	0	0.773	-0.37146
1240		1		W03F11.6a	Y39G10A_236.D	296	68	228	337	92	245	406	111	295	0	0.772	-0.373327
1241	Putative ortholog of D. melanogaster Trip1 (Trip1)	1	Y74C10AR.1/Y74C10AR.B	Y74C10AR.1	Y39G10A_237.B	1491	64	1427	1666	81	1585	2007	98	1910	0	0.747	-0.42082
1242		m		no_gene	Y39G10A_241.B	2536	67	2469	1975	87	1888	2380	105	2275	0	1.085	0.117695
1243	Putative ortholog of C. elegans Y55D5A.I gene product	3	Y55D5A.1	Y55D5A.1	Y55D5A_392.F	1073	68	1005	819	87	732	987	105	882	0	1.14	0.189034
1244		4		Y55F3BR.4	Y55F3A_747.G	360	66	294	313	87	226	377	105	272	0	1.08	0.111031
1245	Protein with moderate similarity to D. melanogaster CG11183 (CG11183 gene product)	4	Y55F3AM.12	Y55F3AM.12	Y55F3A_748.C	490	66	424	473	88	385	570	106	464	0	0.914	-0.129734
1246		4		no_gene	Y55F3A_748.H	286	66	220	287	91	196	346	110	236	0	0.932	-0.101598
1247	Putative ortholog of C. elegans F30H5.3 gene product	4	Y55F3BR.2/Y55F3BR.K	Y55F3BR.2	Y55F3A_749.B	526	65	461	465	85	380	560	102	458	0	1.007	0.0100637
1248		m		Y55F3C.6	Y55F3C.C	1224	71	1153	2072	99	1973	2496	119	2377	0	0.485	-1.04394
1249	Putative paralog of C. elegans C41G7.6	4	Y59E9AL.6	Y59E9AL.6	Y59E9_118.E	712	72	640	1575	94	1481	1898	113	1784	0	0.359	-1.47794
1250	Protein of unknown function, putative paralog of C. elegans Y59E9AR.8	4	Y59E9AR.2	Y59E9AR.2	Y59E9_120.B	359	73	286	488	98	390	588	118	470	0	0.609	-0.715486
1251	Putative paralog of C. elegans T07G12.5	4	Y59E9AL.4	Y59E9AL.4	Y59E9_122.A	422	66	356	481	89	392	580	107	472	0	0.754	-0.407364
1252		X		Y60A9.3	Y60A9B.A	266	68	198	351	91	260	423	110	313	0	0.632	-0.662004
1253	Protein of unknown function, has moderate similarity to C. elegans H02F09.4	5	Y61A9LA.9	Y61A9LA.9	Y61A9LA_69.A	1346	69	1277	1411	94	1317	1700	113	1587	0	0.805	-0.312939
1254	Ortholog of Son of sevenless, a guanine nucleotide exchange factor in the Ras developmental signaling pathway, believed to stimulate the Ras GTPase LET-60	5	sos-1/let-341/Y61A9LA.6	Y61A9LA.6	Y61A9LA_70.A	501	69	432	535	91	444	645	110	535	0	0.808	-0.307573
1255		3		multiple	Y119D3_462.A	1320	69	1251	1131	89	1042	1363	107	1255	0	0.996	-0.00578235
1256	Putative ortholog of C. elegans Y82E9BL.7 gene product	3	Y119D3A.2/Y119D3A.C	Y119D3A.2	Y119D3_462.C	284	75	209	217	110	107	261	133	129	0	1.621	0.696884
1257	Protein of unknown function	3	Y46E12A.2/Y46E12A.C	Y46E12A.2	Y119D3_463.C	129	73	56	165	100	65	199	120	78	0	0.715	-0.483985
1258	Protein with strong similarity to C. elegans R155.2 gene product	3	Y22D7AR.1/Y22D7AR.M	Y22D7AR.1	Y119D3_464.B	1282	70	1212	920	91	829	1108	110	999	0	1.213	0.27858
1259	Putative ortholog of C. elegans R06B10.1 gene product	3	Y22D7AR.12	Y22D7AR.12	Y119D3_464.F	445	68	377	414	90	324	499	108	390	0	0.966	-0.0499049
1260	Putative ortholog of C. elegans C39B5.12 gene product	3	Y22D7AR.8/Y22D7AR.F	Y22D7AR.8	Y119D3_464.I	357	70	287	294	94	200	354	113	241	0	1.191	0.252173
1261	Putative paralog of C. elegans E01A2.8	1	E01A2.7	E01A2.7	E01A2.C	273	70	203	293	107	186	353	129	224	0	0.906	-0.142417
1262	Protein of unknown function	2	F12E12.6/F12E12.D	F12E12.6	F12E12.D	118	73	45	155	105	50	187	127	60	0	0.747	-0.42082
1263		4		F26D12.1	F26D12.B	1546	75	1471	1220	109	1111	1470	131	1339	0	1.099	0.136191
1264	Putative paralog of C. elegans ZK1240.2	2	F43C11.8	F43C11.8	F43C11_37.C	170	69	101	206	95	111	248	114	134	0	0.755	-0.405451
1265		2		no_gene	F45D11.J	156	65	91	167	93	74	201	112	89	0	1.021	0.0299829
1266	Putative paralog of C. elegans F56A4.12	5	F56A4.11	F56A4.11	F56A4.B	523	64	459	412	90	322	496	108	388	0	1.183	0.24245
1267	Protein with moderate similarity to C. elegans uaf-1 gene product	3	Y82E9BR.2	Y82E9BR.2	Y119D3_457.A	542	66	476	535	81	454	645	98	547	0	0.87	-0.200913
1268	Putative ortholog of C. elegans Y82E9BR.7 gene product	3	Y82E9BR.8	Y82E9BR.8	Y119D3_465.B	185	67	118	197	87	110	237	105	133	0	0.89	-0.168123
1269	Putative ortholog of C. elegans ZK105_3.A gene product	5	ZK105.6/ZK105.A	ZK105.6	ZK105.A	288	70	218	241	94	147	290	113	177	0	1.231	0.299831
1270	Putative paralog of C. elegans ZK973_14.A	1	ZK973.11	ZK973.11	ZK973.A	2537	66	2471	2902	84	2818	3496	101	3395	0	0.728	-0.45799
1271	Protein of unknown function, putative paralog of C. elegans ZK973_14.D	1	ZK973.8	ZK973.8	ZK973.D	389	65	324	392	88	304	472	106	366	0	0.885	-0.176251
1272	Protein of unknown function	2	C15F1.8	C15F1.8	C15F1.A	465	64	401	396	87	309	477	105	372	0	1.077	0.107018
1273		5		Y39B6B.l	Y39B6B.	428	68	360	317	96	221	382	116	266	0	1.352	0.435095
1274	Protein of unknown function, putative paralog of C. elegans Y39G8B.4	2	Y39G8B.3	Y39G8B.3	Y39G8B.C	214	74	140	177	107	70	213	129	84	0	1.66	0.731183
1275		5		multiple	Y39H10A_225.C	512	76	436	372	104	268	448	125	323	0	1.35	0.432959
1276	Protein of unknown function, putative paralog of C. elegans Y38C1_87.E	4	Y38C1BA.1	Y38C1BA.1	Y41D4A_4723.C	274	72	202	323	100	223	389	120	269	0	0.752	-0.411195
1277	Putative paralog of C. elegans Y46C8AL.E	4	Y46C8AL.5/Y46C8AL.H	Y46C8AL.5	Y46C8_97.B	968	66	902	643	89	554	775	107	667	0	1.351	0.434028
1278	Putative ortholog of the S. cerevisiae GSY1 gene product, UDP-glucose-starch glucosyltransferase, or glycogen synthetase isoform 1	2	Y46G5A.31	Y46G5A.31	Y46G5.KK	3222	69	3153	3353	97	3256	4040	117	3923	0	0.804	-0.314733
1279	Protein of unknown function	4	F56F12.1	F56F12.1	F56F12.8	410	71	339	649	103	546	782	124	658	0	0.515	-0.957356
1280		2		F59H6.3	F59H6.3	1791	64	1727	2016	87	1929	2429	105	2324	0	0.743	-0.428566
1281		5		K02H11.8	K02H11.8	212	71	141	204	92	112	246	111	135	0	1.045	0.0635029
1282	Protein with moderate similarity to C. elegans M162.1 gene product	5	M162.6	M162.6	M162.6	209	71	138	184	102	82	222	123	99	0	1.397	0.482332
1283	TcA transposase	m	R173.2	R173.2	R173.2	587	67	520	448	96	352	540	116	424	0	1.226	0.293959
1284	Member of the ribonucleotide reductase small chain family, has a region of high similarity to a region of p53-inducible ribonucleotide reductase small subunit 2 homolog (human RRM2B), which converts ribonucleotides to deoxyribonucleotides	m	F19G12.2	F19G12.2	T13A10.3	641	66	575	485	90	395	584	108	476	0	1.208	0.27262
1285		2		Y43F11A.2	Y43F11A.2	257	67	190	266	89	177	320	107	213	0	0.891	-0.166503
1286	Protein of unknown function, putative paralog of C. elegans Y43F11.E	2	Y43F11A.5	Y43F11A.5	Y43F11A.5	348	68	280	217	91	126	261	110	152	0	1.844	0.882839
1287	Putative ortholog of S. cerevisiae Erb1p, a protein of unknown function	2	Y48B6A.1/Y48B6A.A	Y48B6A.1	Y48B6A.1	746	67	679	995	92	903	1199	111	1088	0	0.624	-0.680382
1288	Putative ortholog of C. elegans acr-16 gene product	2	Y48B6A.4	Y48B6A.4	Y48B6A.4	993	70	923	468	95	373	564	114	449	0	2.054	1.03844
1289	Protein containing two EF hand domains, which are found in signaling, buffering or transport proteins	2	Y48B6A.6/Y48B6A.G	Y48B6A.6	Y48B6A.6	627	68	559	608	101	507	733	122	611	0	0.915	-0.128156
1290	Acetylcholine esterase	2	ace-3/ace-y/Y48B6A.8/Y119D3_455.A	Y48B6A.8	Y48B6A.8	848	67	781	785	89	696	946	107	839	0	0.931	-0.103147
1291		3		multiple	Y53G8A_2702.C	301	63	238	298	86	212	359	104	255	0	0.932	-0.101598
1292		3		multiple	Y53G8A_2706.A	845	63	782	769	88	681	927	106	820	0	0.953	-0.0694519
1293	Putative ortholog of C. elegans Y53G8AR.G gene product	3	Y53G8AR.2	Y53G8AR.2	Y53G8A_6046.A	270	67	203	275	88	187	331	106	225	0	0.901	-0.150401
1294	Putative paralog of C. elegans Y53G8B_93.B	3	Y53G8B.2	Y53G8B.2	Y53G8B_93.B	847	68	779	760	85	675	916	102	813	0	0.958	-0.0619024
1295	Putative ortholog of S. cerevisiae SPB1 gene product; Putative S-adenosyl-methionine-dependent methyltransferase required for synthesis of 60S ribosomal subunit	3	H06I04.3	H06I04.3	Y53G8B_1025.C	1177	70	1107	959	92	867	1155	111	1045	0	1.06	0.0840643
1296	Protein of unknown function	1	Y54E10A.2	Y54E10A.2	Y54E10A_155.C	416	67	349	433	86	347	522	104	418	0	0.835	-0.260152
1297		X		multiple	Y59E1B.C	263	64	199	315	82	233	380	99	281	0	0.709	-0.496142
1298	Putative ortholog of C. elegans Y61A9LA.A gene product	5	Y61A9LA.10	Y61A9LA.10	Y61A9LA_74.A	401	64	337	464	86	378	559	104	455	0	0.74	-0.434403
1299		4		Y62E10A.8	Y62E10A.G	978	77	901	1017	104	913	1225	125	1100	0	0.819	-0.288065
1300	Protein with weak similarity to S. cerevisiae LSM3 (U6 snRNA-associated protein of the Sm-like group)	4	Y62E10A.12	Y62E10A.12	Y62E10A.	1989	77	1912	2336	111	2225	2814	134	2681	0	0.713	-0.488026
1301		2		no_gene	Y62F5A.D	1018	75	943	731	102	629	881	123	758	0	1.244	0.314986
1302	Putative ortholog of C. elegans Y65B4A.F gene product	1	Y65B4A.5	Y65B4A.5	Y65B4A_175.A	527	69	458	657	90	567	792	108	683	0	0.67	-0.577767
1303	Protein containing a CCCH-type zinc finger domain, which bind DNA or RNA, has moderate similarity to uncharacterized human HT010	1	F27D4.4	F27D4.4	F27D4.4#2	7769	68	7701	7991	87	7904	9628	105	9523	0	0.809	-0.305788
1304	Protein of unknown function, has strong similarity to C. elegans Y105C5.A	5	F28F8.7	F28F8.7	F28F8.7#2	508	69	439	601	93	508	724	112	612	0	0.717	-0.479955
1305	Member of the protein-tyrosine phosphatase family, which are involved in control of cell growth, proliferation, differentiation and transformation, has a region of low similarity to a region of human PTPRG, which is a protein tyrosine phosphatase	2	F35C11.2	F35C11.2	F35C11.2#2	343	66	277	574	92	482	692	111	581	0	0.477	-1.06794
1306					F40F12.5#2	289	63	226	379	87	292	457	105	352	0	0.642	-0.639355
1307	Protein with high similarity to C. elegans DPY-16, which is a collagen involved in epithelium morphogenesis, contains two collagen triple helix repeats, which are found in some extracellular proteins	5	F55C10.3	F55C10.3	F55C10.3#2	4290	65	4225	6337	90	6247	7635	108	7527	0	0.561	-0.833927
1308	Protein of unknown function, has moderate similarity to C. elegans F09C3.4	5	K03D7.7	K03D7.7	K03D7.7#2	211	69	142	232	98	134	280	118	161	0	0.88	-0.184425
1309	Putative 60 KDa subunit of SWI/SNF complex, possible ortholog of human SMARCD3 (Hs.77069, SWI/SNF-related, actin-dependent regulator of chromatin)	3	ZK1128.5	ZK1128.5	ZK1128.5#2	2473	66	2407	2984	93	2891	3595	112	3483	0	0.691	-0.533242
1310	Part of the class B pathway that antagonizes vulval induction and is required for male tail andgonad development	3	lin-9/lin-9l/lin-9s/ZK637.7	ZK637.7	ZK637.7#2	1515	66	1449	2222	92	2130	2677	111	2566	0	0.565	-0.823677
1311	Putative paralog of C. elegans C29E6.3, has similarity to C. elegans C15H7.3, a member of the protein-tyrosine phosphatase protein family	4	ZK809.1	ZK809.1	ZK809.1#2	265	65	200	315	94	221	380	113	266	0	0.751	-0.413115
1312	TcA transposase	m	B0213.1	B0213.1	B0213.1#2	563	66	497	477	89	388	575	107	467	0	1.063	0.0881416
1313	Member of the Tc3 Transposase protein family	m	B0303.5	B0303.5	B0303.5#2	918	70	848	608	96	512	733	116	617	0	1.375	0.459432
1314	Protein containing two protein kinase domains, has a region of low similarity to rat LOC60328, which is a microtubule/MAP-affinity regulating kinase that participates in microtubule stability and control of cell polarity	4	B0496.3	B0496.3	B0496.3#2	1367	74	1293	1099	90	1009	1324	108	1216	0	1.064	0.0894982
1315	Protein of unknown function, has low similarity to uncharacterized C. elegans Y47H9B.2	1	F36D1.6	F36D1.6	F36D1.6#2	260	63	197	277	89	188	334	107	227	0	0.87	-0.200913
1316	Protein of unknown function, has moderate similarity to uncharacterized human KIAA0475	X	H03A11.1	H03A11.1	H03A11.1#2	1463	67	1396	1324	91	1233	1595	110	1486	0	0.94	-0.0892673
1317	Probable aspartyl protease and an ortholog of human cathepsin D	X	asp-3/H22K11.1	H22K11.1	H22K11.1#2	32590	67	32523	16739	92	16647	20167	111	20057	0	1.622	0.697774
1318	Member of the cofilin or tropomyosin-type actin-binding protein family, which depolymerize actin filaments and bind actin, contains a Src homology 3 (SH3) domain, has low similarity to human HIP-55, which is an SH3 adaptor protein that may bind actin	3	K08E3.4	K08E3.4	K08E3.4#2	240	67	173	268	91	177	323	110	213	0	0.811	-0.302226
1319	Protein containing six C2H2 type zinc finger domains, has a region of low similarity to a region of C. elegans HAM-2, which is a putative transcription factor required for hermaphrodite-specific neuron migration and a downstream target of C. elegans EGL-5	5	T05G11.1	T05G11.1	T05G11.1#2	537	63	474	581	88	493	700	106	594	0	0.798	-0.325539
1320	Protein containing an F-box domain, which serve as a link between a target protein and a ubiquitin-conjugating enzyme, has high similarity to uncharacterized C. elegans T17A3.4	3	T17A3.7	T17A3.7	T17A3.7#2	1507	69	1438	1058	88	970	1275	106	1169	0	1.23	0.298658
1321	Sperm-specific protein involved in sperm motility, member of the major sperm protein (MSP) family	4	msp-19/F36H12.7	F36H12.7	F36H12.7#2	1963	70	1893	5733	90	5643	6907	108	6799	0	0.278	-1.84684
1322	Protein containing a transcriptional adaptor putative zinc finger (TAZ) domain, which may bind transcriptional activators and repressors, has high similarity to a region of C. elegans CBP-1, which is a transcriptional activator	3	F40F12.7	F40F12.7	F40F12.7#2	11639	69	11570	11822	93	11729	14243	112	14131	0	0.819	-0.288065
1323		X		multiple	K01A12.1#2	125	65	60	156	85	71	188	102	86	0	0.701	-0.512514
1324					R08C7.1#2	345	63	282	353	89	264	425	107	318	0	0.887	-0.172994
1325	Member of the Skp1 family, which are required for targeted protein degradation during the cell cycle, has moderate similarity to uncharacterized C. elegans SKR-1	X	skr-19/R12H7.3	R12H7.3	R12H7.3#2	2328	72	2256	2218	101	2117	2672	122	2551	0	0.884	-0.177882
1326	Protein containing a protein kinase domain and a Src homology 2 (SH2) domain, which are regulatory modules of intracellular signaling, has moderate similarity to fer (fps/fes related) tyrosine kinase (mouse Fert2)	4	T04B2.2	T04B2.2	T04B2.2#2	654	72	582	692	104	588	834	125	708	0	0.822	-0.28279
1327	Protein of unknown function, has a region of high similarity to a region of branched-chain alpha-keto acid dehydrogenase E1 alpha subunit (human BCKDHA), which catalyzes mitochondrial oxidative decarboxylation of leucine, isoleucine, and valine	3	Y43F4A.4	Y43F4A.4	Y43F4A.4#2	962	75	887	889	105	784	1071	127	945	0	0.939	-0.0908029
1328	Protein of unknown function	1	Y47H9B.1	Y47H9B.1	Y47H9B.1#2	299	67	232	383	87	296	461	105	357	0	0.651	-0.619271
1329	Protein containing two CCCH-type zinc finger domains, which bind DNA or RNA, has a region of high similarity to a region of C. elegans POS-1, which is a zinc-finger protein involved in regulation of early morphogenesis	4	Y57G11C.25	Y57G11C.25	Y57G11C.25#2	454	65	389	506	86	420	610	104	506	0	0.769	-0.378944
1330	Protein of unknown function, has weak similarity to C. elegans Y62H9A.5	X	Y62H9A.3	Y62H9A.3	Y62H9A.3#2	5052	66	4986	4198	87	4111	5058	105	4953	0	1.007	0.0100637
1331	Protein of unknown function, has very strong similarity to uncharacterized C. elegans C41G6.13	5	Y75B12B.8	Y75B12B.8	Y75B12B.8#2	1575	67	1508	366	87	279	441	105	336	0	4.486	2.16543
1332	Protein containing a BTB (BR-C, ttk and babor) or POZ (Pox virus and zinc finger) domain, which are found in some DNA and actin binding proteins and may mediate protein-protein interactions, has low similarity to uncharacterized C. elegans F57C2.1	2	ZC204.3	ZC204.3	ZC204.3#2	345	65	280	341	87	254	411	105	306	0	0.915	-0.128156
1333	Protein containing two meprin and TRAF homology (MATH) domains, has high similarity to uncharacterized C. elegans C16C4.15	2	C16C4.4	C16C4.4	C16C4.4#2	915	67	848	1229	92	1137	1481	111	1370	0	0.619	-0.691989
1334	Protein containing a nuclear hormone receptor ligand-binding domain and a nuclear hormone receptor C4-type zinc finger domain, which bind DNA and may be involved in regulation of transcription, has low similarity to C. elegans NHR-51	5	C17E7.6	C17E7.6	C17E7.6#2	354	69	285	411	99	312	495	119	376	0	0.758	-0.39973
1335	Protein of unknown function	5	C18C4.1	C18C4.1	C18C4.1#2	582	66	516	567	92	475	683	111	572	0	0.902	-0.148801
1336	Protein containing a DUF216 domain of unknown function, has low similarity to uncharacterized C. elegans Y68A4A.6	5	C18D4.9	C18D4.9	C18D4.9#2	193	64	129	239	89	150	288	107	181	0	0.714	-0.486004
1337	Protein of unknown function, has weak similarity to C. elegans R11D1.2	3	C23G10.5	C23G10.5	C23G10.5#2	475	64	411	447	87	360	539	105	434	0	0.948	-0.077041
1338	Protein of unknown function	3	C29F9.4	C29F9.4	C29F9.4#2	379	65	314	355	90	265	428	108	319	0	0.983	-0.0247367
1339	Protein with moderate similarity to C. elegans T24E12.9 gene product	X	C36C9.5	C36C9.5	C36C9.5	401	73	328	458	114	344	552	137	414	0	0.791	-0.33825
1340	Protein containing three meprin and TRAF homology (MATH) domains, has high similarity to uncharacterized C. elegans C46F9.3	2	C40A11.1	C40A11.1	C40A11.1	1370	74	1296	1245	97	1148	1500	117	1383	0	0.937	-0.093879
1341	Protein of unknown function	X	C43H6.1	C43H6.1	C43H6.1	1615	67	1548	1466	90	1376	1766	108	1658	0	0.934	-0.0985055
1342	Protein with high similarity to mitochondrial aspartate aminotransferase (human GOT2), which transfers aspartate amino groups to 2-oxoglutarate forming oxaloacetate and glutamate, contains an aminotransferase class I and II domain	1	C44E4.3	C44E4.3	C44E4.3	2132	71	2061	3599	103	3496	4336	124	4212	0	0.489	-1.03209
1343	Protein containing neurotransmitter-gated ion-channel ligand binding and transmembrane domains, has low similarity to glycine receptor alpha 2 subunit (rat Glra2), which plays an important role in inhibiting neurotransmitter release	X	gbr-5/C45B2.4	C45B2.4	C45B2.4	633	72	561	494	100	394	595	120	475	0	1.182	0.24123
1344	Protein with high similarity to rat Ppp1cb, which is the catalytic subunit of a serine-threonine phosphatase that regulates many metabolic processes, member of the serine or threonine protein phosphatase family	4	C47A4.3	C47A4.3	C47A4.3	507	66	441	591	94	497	712	113	599	0	0.736	-0.442222
1345	Protein of unknown function, has high similarity to uncharacterized C. elegans Y68A4A.10	5	F20E11.7	F20E11.7	F20E11.7	220	64	156	266	93	173	320	112	208	0	0.748	-0.41889
1346	Protein of unknown function, has weak similarity to human myosin phosphatase target subunit 1	5	F21A3.4	F21A3.4	F21A3.4	438	64	374	626	91	535	754	110	645	0	0.58	-0.785875
1347	Member of the T-box protein family	3	tbx-2/F21H11.3	F21H11.3	F21H11.3	1321	67	1254	1335	96	1239	1608	116	1493	0	0.84	-0.251539
1348	Protein of unknown function, has strong similarity to C. elegans F13A7.7	X	F22H10.4	F22H10.4	F22H10.4	316	63	253	310	89	221	373	107	266	0	0.95	-0.0740006
1349	Avermectin-sensitive glutamate-gated chloride channel GluCl-beta subunit	1	F25F8.2	F25F8.2	F25F8.2	1053	66	987	873	84	789	1052	101	951	0	1.038	0.0538064
1350	Protein of unknown function	4	F27C8.2	F27C8.2	F27C8.2	437	71	366	318	99	219	383	119	264	0	1.387	0.471968
1351					COLIBACTER97	480	85	395	639	108	531	770	130	640	0	0.617	-0.696658
1352					COLIBACTER99	330	69	261	379	96	283	457	116	341	0	0.765	-0.386468
1353					COLIBACTER101	365	80	285	470	106	364	566	128	439	0	0.65	-0.621488
1354					COLIBACTER103	344	68	276	484	92	392	583	111	472	0	0.584	-0.77596
1355					COLIBACTER105	305	65	240	426	92	334	513	111	402	0	0.596	-0.746616
1356					COLIBACTER107	345	65	280	463	90	373	558	108	449	0	0.623	-0.682696
1357					COLIBACTER145	333	69	264	538	92	446	648	111	537	0	0.491	-1.02621
1358					COLIBACTER147	375	69	306	534	96	438	643	116	528	0	0.58	-0.785875
1359					COLIBACTER149	134	70	64	221	101	120	266	122	145	0	0.443	-1.17462
1360					COLIBACTER151	329	70	259	351	101	250	423	122	301	0	0.86	-0.217591
1361					COLIBACTER153	374	63	311	520	92	428	627	111	516	0	0.603	-0.72977
1362					COLIBACTER155	329	70	259	459	97	362	553	117	436	0	0.594	-0.751465
1363		n		no_pcr	LUCIFERASE	221	64	157	277	89	188	334	107	227	0	0.693	-0.529073
1364		n		no_pcr	LUCIFERASE	186	62	124	192	91	101	231	110	122	0	1.019	0.0271541
1365		n		no_pcr	LUCIFERASE	189	67	122	207	95	112	249	114	135	0	0.904	-0.145605
1366		n		no_pcr	LUCIFERASE	190	66	124	176	93	83	212	112	100	0	1.24	0.31034
1367		n		no_pcr	LUCIFERASE	218	67	151	244	101	143	294	122	172	0	0.876	-0.190997
1368		n		no_pcr	LUCIFERASE	167	72	95	148	106	42	178	128	51	0	1.877	0.908429
1369					INTERGENIC_CONTROL#3	95	71	24	179	100	79	216	120	95	0	0.252	-1.9885
1370					INTERGENIC_CONTROL#3	135	63	72	377	95	282	454	114	340	0	0.212	-2.23786
1371					INTERGENIC_CONTROL#3	138	66	72	438	93	345	528	112	416	0	0.173	-2.53116
1372					INTERGENIC_CONTROL#3	104	68	36	384	98	286	463	118	345	0	0.104	-3.26534
1373					INTERGENIC_CONTROL#3	104	68	36	245	98	147	295	118	177	0	0.203	-2.30045
1374					INTERGENIC_CONTROL#3	78	61	17	151	87	64	182	105	77	0	0.22	-2.18442
1375	Member of the transposase family, which are required for excising and inserting mobile genetic elements, has very strong similarity to uncharacterized C. elegans C31A11.2	4	F56D5.7	F56D5.7	F56D5.7	8008	65	7943	8574	84	8490	10330	101	10229	0	0.777	-0.364013
1376	Member of an uncharacterized protein family	4	F56D6.5	F56D6.5	F56D6.5	853	68	785	857	93	764	1033	112	920	-100	0.853	-0.229382
1377	Putative nuclear hormone receptor involved in axon fasciculation	X	fax-1/F56E3.4	F56E3.4	F56E3.4	469	70	399	480	100	380	578	120	458	0	0.872	-0.1976
1378	Protein of unknown function	3	F56F11.2	F56F11.2	F56F11.2	893	67	826	801	95	706	965	114	851	0	0.971	-0.0424568
1379	Member of the transthyretin-like family, has weak similarity to uncharacterized C. elegans T08A9.2	1	F56F4.2	F56F4.2	F56F4.2	1770	77	1693	1921	109	1812	2314	131	2183	0	0.775	-0.367732
1380	Member of the ABC transporter family, which are involved in translocation of a variety of compounds across biological membranes, has moderate similarity to a region of C. elegans CED-7	1	F56F4.6	F56F4.6	F56F4.6	938	68	870	1051	94	957	1266	113	1153	0	0.755	-0.405451
1381	Protein of unknown function	1	F57C9.7	F57C9.7	F57C9.7	878	63	815	1747	86	1661	2105	104	2001	0	0.407	-1.2969
1382	Member of the bicarbonate (HCO3-) exchanger family of membrane transporters, has low similarity to human SLC4A1, which exchanges chloride and bicarbonate ions and plays a role in cell shape, size control and cytoskeletal anchoring	2	F57F10.1	F57F10.1	F57F10.1	375	63	312	323	89	234	389	107	282	0	1.107	0.146655
1383	Protein of unknown function, putative paralog of C. elegans F57F4.4	5	F57F4.3	F57F4.3	F57F4.3	2027	66	1961	1258	89	1169	1516	107	1408	0	1.392	0.477159
1384	Putative soluble guanylyl cyclase expressed in the BAG sensory neurons	5	gcy-33/F57F5.2	F57F5.2	F57F5.2	241	67	174	234	92	142	282	111	171	0	1.017	0.0243197
1385	Protein required for coordinated locomotion	4	unc-24/F57H12.2	F57H12.2	F57H12.2	1023	67	956	896	93	803	1080	112	967	0	0.988	-0.0174171
1386	Tyrosine protein kinase, member of fibroblast growth factor receptor (FGFR) and Ig superfamilies	X	egl-15/F58A3.2	F58A3.2	F58A3.2	1344	68	1276	1226	92	1134	1477	111	1366	0	0.934	-0.0985055
1405	Protein containing a UDP-glucoronosyl and UDP-glucosyl transferase domain, which transfer glycosyl groups to small hydrophobic molecules, has weak similarity to UDP-glycosyltransferase 1 A9 (human UGT1A9), which plays a role in drug metabolism	5	AC3.7	AC3.7	AC3.7	608	66	542	831	89	742	1001	107	894	0	0.606	-0.72261
1406	Member of the mitochondrial tricarboxylate carrier (MTC) protein family	2	AH6.2	AH6.2	AH6.2	260	68	192	475	81	394	572	98	475	0	0.404	-1.30757
1407	G protein-coupled receptor; member of a subfamily with SRA proteins, which are expressed in chemosensory neurons; no homolog found in human or D. melanogaster	2	sra-4/AH6.8	AH6.8	AH6.8	204	67	137	196	98	98	236	118	118	0	1.16	0.214125
1408	Protein of unknown function, has low similarity to uncharacterized C. elegans B0001.8	4	B0001.5	B0001.5	B0001.5	1277	69	1208	1333	103	1230	1606	124	1482	0	0.815	-0.295128
1409	Protein containing two collagen triple helix repeats, which are found in some extracellular proteins, and a nematode cuticle collagen N-terminal domain, has low similarity to C. elegans ROL-6	5	B0024.2	B0024.2	B0024.2	1042	66	976	1646	90	1556	1983	108	1875	0	0.521	-0.940645
1410	Member of the ammonium transporter family of membrane transporters, has moderate similarity to rhesus glycoprotein type C (human RHCG), which is an ammonium transporter that is expressed in nonerythroid tissues	5	rhr-2/B0240.1	B0240.1	B0240.1	731	70	661	750	86	664	904	104	800	0	0.826	-0.275786
1411	Member of the SCP-like extracellular protein family, has a region of low similarity to a region of S. cerevisiae Pry1p, which may have a role in mating efficiency	X	C07A4.3	C07A4.3	C07A4.3	348	75	273	362	101	261	436	122	314	0	0.868	-0.204233
1412	Protein of unknown function, has low similarity to a region of C. elegans PHA-1, which is involved in pharyngeal development	2	C07E3.8	C07E3.8	C07E3.8	561	79	482	287	102	185	346	123	223	0	2.162	1.11237
1413	Protein containing a bZIP (basic-leucine zipper) transcription factor domain	3	C07G2.2	C07G2.2	C07G2.2	2091	77	2014	3230	112	3118	3892	135	3757	0	0.536	-0.899695
1414	Member of the ARID DNA binding domain protein family	2	C08B11.3	C08B11.3	C08B11.3	1105	79	1026	1356	112	1244	1634	135	1499	0	0.685	-0.545824
1415	Member of the glycosyl hydrolase 18 family, has weak similarity to chitinase 3-like 1 (cartilage glycoprotein-39, human CHI3L1), which binds chitin but does not have chitinase activity and is expressed in rheumatoid arthritis cartilage and synovial cells	2	C08H9.6	C08H9.6	C08H9.6	379	81	298	227	112	115	273	135	139	0	2.151	1.10501
1416	Member of the glycosyl hydrolase 18 family, has a region of weak similarity to a region of chitinase 1 (chitotriosidase, human CHIT1), which is a chitinase that is implicated in chitotriosidase deficiency upon mutation	2	C08H9.10	C08H9.10	C08H9.10	432	77	355	363	110	253	437	133	305	0	1.165	0.22033
1417	Protein of unknown function, has high similarity to uncharacterized C. elegans F53F1.11	5	F53F1.10	F53F1.10	F53F1.10	810	80	730	925	114	811	1114	137	977	0	0.747	-0.42082
1418	Protein of unknown function	5	F53F4.4	F53F4.4	F53F4.4	645	75	570	1086	113	973	1308	136	1172	0	0.486	-1.04097
1419	Protein of unknown function, has moderate similarity to the N-terminus of H. sapiens Hs.129849 gene product, PBK1, which is expressed in first trimester placentae	5	F53F4.11	F53F4.11	F53F4.11	2809	72	2737	5016	105	4911	6043	127	5917	0	0.463	-1.11092
1420	Protein containing a von Willebrand factor (vWF) type A domain	5	C29A12.6	C29A12.6	F53H10.1	377	67	310	325	97	228	392	117	275	0	1.129	0.175045
1421	Protein with strong similarity to human COL9A1, alpha-1 collagen, type IX	X	col-9/F54B11.1	F54B11.1	F54B11.1	260	66	194	251	94	157	302	113	189	0	1.026	0.0370307
1422	Protein with high similarity to short chain L-3-hydroxyacyl-Coenzyme A (human HADHSC), which is involved in fatty acid beta oxidation and is associated with hyperinsulinism, contains 3-hydroxyacyl-CoA dehydrogenase C-terminal and NAD binding domains	3	F54C8.1	F54C8.1	F54C8.1	491	67	424	732	90	642	882	108	773	0	0.548	-0.867752
1423	Protein containing a formin homology 2 domain, which are found in proteins that control rearrangements of the actin cytoskeleton	3	K01B6.1	K01B6.1	K01B6.1	990	68	922	1081	93	988	1302	112	1190	0	0.775	-0.367732
1424	Protein of unknown function	2	K01C8.5	K01C8.5	K01C8.5	1328	66	1262	1523	94	1429	1835	113	1722	0	0.733	-0.448115
1425	Protein of unknown function, has high similarity to uncharacterized C. elegans Y87G2A.12	5	K01D12.2	K01D12.2	K01D12.2	449	69	380	386	95	291	465	114	351	0	1.084	0.116365
1426	Protein with strong similarity to beta tubulin (C. elegans BEN-1), member of the tubulin-FtzA family, which are involved in polymer formation	3	K01G5.7	K01G5.7	K01G5.7	7318	76	7242	9120	106	9014	10988	128	10860	0	0.667	-0.584241
1427	Protein of unknown function, has strong similarity to uncharacterized C. elegans W03G1.4	m	K02B7.1	K02B7.1	K02B7.1	915	70	845	1600	101	1499	1928	122	1806	0	0.468	-1.09542
1428	Member of the zinc metalloprotease protein family	5	K03B8.1	K03B8.1	K03B8.1	221	74	147	200	101	99	241	122	119	0	1.232	0.301002
1429		2		AB023424-1.C47D12	C47D12.7	840	76	764	763	106	657	919	128	792	0	0.965	-0.0513992
1430	Member of the glycosyl hydrolase 47 family of alpha-mannosidases, which hydrolyze terminal mannose residues, has moderate similarity to a region of S. cerevisiae Mnl1p, which is involved in endoplasmic reticulum-associated degradation of glycoproteins	4	C47E12.3	C47E12.3	C47E12.3	1085	80	1005	1374	112	1262	1655	135	1520	0	0.661	-0.597278
1431	Protein with high similarity to ubiquitin-activating enzyme E1 (mouse Ube1x), which activates ubiquitin to mark proteins for proteasomal degradation, member of the UBA-THIF-type NAD-FAD binding fold family that also contains a UBACT repeat	4	C47E12.5	C47E12.5	C47E12.5	1124	69	1055	1341	94	1247	1616	113	1502	0	0.702	-0.510457
1432	Heat shock protein 90, and apparently the only C. elegans ortholog of human Hsp90; involved in dauer larva formation	5	daf-21/HSP90/C47E8.5	C47E8.5	C47E8.5	7660	68	7592	11932	93	11839	14376	112	14264	0	0.532	-0.910502
1433	Protein of unknown function, has weak similarity to C. elegans F35E2.8	1	C47F8.1	C47F8.1	C47F8.1	975	73	902	1195	95	1100	1440	114	1325	0	0.681	-0.554273
1434	Member of the galactosyltransferase family, which transfer galactose to GlcNAc termini of growing oligosaccharide chains, has a region of low similarity to UDP-galactose:beta-N-acetylglucosamine beta 1,3-galactosyltransferase (mouse B3galt1)	1	C47F8.6	C47F8.6	C47F8.6	1716	78	1638	2164	104	2060	2607	125	2482	0	0.66	-0.599462
1435	Member of the alcohol dehydrogenase protein family	5	C55A6.3	C55A6.3	C55A6.3	864	71	793	1185	92	1093	1428	111	1317	0	0.602	-0.732165
1436	Protein with moderate similarity to phosphatidylinositol 4-kinase type II (rat Pi4kii), which is a membrane-bound phosphatidylinositol kinase that may be involved in glucose transport and T cell activation	5	C56A3.8	C56A3.8	C56A3.8	704	74	630	1047	99	948	1261	119	1142	0	0.552	-0.85726
1437	Protein of unknown function, has moderate similarity to uncharacterized soluble liver antigen/liver pancreas antigen (human LOC51091)	5	D1054.13	D1054.13	D1054.13	2387	93	2294	3188	106	3082	3841	128	3713	0	0.618	-0.694321
1438	Protein with high similarity to human PLRG1, which interacts with a nuclear protein kinase C-beta II isoenzyme that is involved in insulin signaling, contains seven WD domain (WD-40 repeat), which may mediate protein-protein interactions	5	D1054.15	D1054.15	D1054.15	1623	74	1549	3300	96	3204	3976	116	3860	0	0.401	-1.31833
1439	Protein containing three WD domains (WD-40 repeat), which may mediate protein-protein interactions	2	D2013.3	D2013.3	D2013.3	856	78	778	774	107	667	933	129	804	0	0.968	-0.046921
1440	Protein with high similarity to mannosidase 1 alpha (mouse Man1a), which trims mannose residues and plays a role in misfolded protein degradation, member of the glycosyl hydrolase 47 family of alpha-mannosidases, which hydrolyze terminal mannose residues	1	D2030.1	D2030.1	D2030.1	1540	79	1461	2115	115	2000	2548	139	2410	0	0.606	-0.72261
1441	Member of the alpha or beta hydrolase fold family, has moderate similarity to lysosomal acid lipase A (human LIPA), which deacylates cholesteryl and triacylglyceryl ester lipids and is associated with Wolman disease and cholesteryl ester storage disease	5	F54F3.3	F54F3.3	F54F3.3	4497	80	4417	2506	105	2401	3019	127	2893	0	1.527	0.6107
1442	Protein containing a C3HC4 type (RING) zinc finger, has a region of weak similarity to a region of autocrine motility factor receptor (mouse Amfr), which is a cell surface glycoprotein involved in cell motility signaling and metastasis	5	F55A11.3	F55A11.3	F55A11.3	5318	80	5238	6439	117	6322	7758	141	7617	0	0.688	-0.53952
1443	Member of the poly A polymerase family, which are nucleic acid independent RNA polymerases, has moderate similarity to uncharacterized human MtCCA	5	F55B12.4	F55B12.4	F55B12.4	3836	81	3755	5100	107	4993	6145	129	6016	0	0.624	-0.680382
1444	Protein with high similarity to C. elegans DPY-16, which is a collagen involved in epithelium morphogenesis, contains two collagen triple helix repeats, which are found in some extracellular proteins	5	F55C10.3	F55C10.3	F55C10.3	2920	74	2846	4102	111	3991	4942	134	4808	0	0.592	-0.756331
1445	Protein of unknown function, has strong similarity to C. elegans T12B3.B, has weak similarity to glycerophosphoryldiester phosphodiesterases	5	F55C5.2	F55C5.2	F55C5.2	520	75	445	863	112	751	1040	135	905	0	0.492	-1.02327
1446	Protein of unknown function, has low similarity to uncharacterized signal recognition particle 68kD (human SRP68), which is a putative component of the signal recognition particle complex involved in targeting nascent proteins to the ER	5	F55C5.8	F55C5.8	F55C5.8	2884	74	2810	3038	106	2932	3660	128	3533	0	0.795	-0.330973
1447	Member of the matrixin family, contains three hemopexin domains, which may facilitate binding to various proteins and molecules, has low similarity to a region of matrix metalloproteinase 24 (human MMP24), which is associated with Alzheimer's disease	X	H36L18.1	H36L18.1	H36L18.1	153	70	83	158	100	58	190	120	70	0	1.188	0.248535
1448	Putative T-complex chaperonin, has strong similarity to T-complex chaperonins of human, D. melanogaster, S. cerevisiae, and C. elegans, member of the TCP-1/cpn60 chaperonin protein family	2	cct-4/K01C8.10	K01C8.10	K01C8.10	3278	70	3208	4109	92	4017	4951	111	4840	0	0.663	-0.592919
1449	Protein with strong similarity to C. elegans F02H6.2	4	K01G12.3	K01G12.3	K01G12.3	289	70	219	291	100	191	351	120	230	0	0.952	-0.0709665
1450	Member of the transaminase protein family	X	ECA39/K02A4.1	K02A4.1	K02A4.1	5746	67	5679	3501	94	3407	4218	113	4105	0	1.383	0.467801
1451	Putative isocitrate lyase	X	K02B9.1	K02B9.1	K02B9.1	1120	65	1055	1143	93	1050	1377	112	1265	0	0.834	-0.261881
1452	Protein of unknown function, has strong similarity to C. elegans T05B4.11	X	K03A11.1	K03A11.1	K03A11.1	586	71	515	631	105	526	760	127	634	0	0.813	-0.298673
1453	Protein of unknown function, has very strong similarity to uncharacterized C. elegans Y69E1A.A	5	T16A9.5	T16A9.5	T16A9.5	1117	72	1045	3103	111	2992	3739	134	3605	0	0.29	-1.78588
1454	Protein of unknown function	3	T16G12.5	T16G12.5	T16G12.5	1981	76	1905	2948	108	2840	3552	130	3422	0	0.557	-0.844251
1455	Protein with moderate similarity to ]general transcription factor IIH polypeptide 2 (human GTF2H2), which is a subunit of general transcription initiation factor TFIIH involved in initiation and elongation and may be involved in Cockayne syndrome	3	T16H12.4	T16H12.4	T16H12.4	1431	79	1352	1639	111	1528	1975	134	1841	0	0.734	-0.446148
1456	Protein of unknown function	X	T18D3.6	T18D3.6	T18D3.6	1158	79	1079	1255	111	1144	1512	134	1378	0	0.783	-0.352916
1457	Protein of unknown function	5	T19B10.2	T19B10.2	T19B10.2	2539	71	2468	3139	96	3043	3782	116	3666	0	0.673	-0.571322
1458	Protein containing a PDZ, DHR, or GLGF domain, which are found in signaling proteins	5	T19B10.5	T19B10.5	T19B10.5	1946	75	1871	2207	105	2102	2659	127	2533	0	0.739	-0.436354
1459	Protein of unknown function	2	T22C8.1	T22C8.1	T22C8.1	102	72	30	128	98	30	154	118	36	0	0.83	-0.268817
1460	Protein of unknown function, has strong similarity to C. elegans E04F6.6	2	T22C8.6	T22C8.6	T22C8.6	92	70	22	115	92	23	139	111	28	0	0.794	-0.332789
1461	Protein containing an F-box domain, which serve as a link between a target protein and a ubiquitin-conjugating enzyme	5	T22G5.3	T22G5.3	T22G5.3	854	71	783	643	93	550	775	112	663	0	1.182	0.24123
1462	Protein with moderate similarity to plasma membrane phospholipid scramblase 1 (human PLSCR1), which mediates Ca2+-dependent movement of membrane phospholipids in activated, injured, or apoptotic cells and may play a role in the DNA damage response	1	T22H2.5	T22H2.5	T22H2.5	490	71	419	694	99	595	836	119	717	0	0.584	-0.77596
1463	Protein containing a high mobility group box (HMG1 or 2) family domain, has a region of low similarity to a region of lymphoid enhancer-binding factor 1 (human LEF1), which is a transcriptional activator that also binds beta-catenin (human CTNNB1)	X	T22H6.6	T22H6.6	T22H6.6	95	67	28	132	95	37	159	114	45	0	0.628	-0.671164
1464	Member of the 7-transmembrane chemoreceptor family of G-protein coupled receptors (GPCR), has moderate similarity to uncharacterized C. elegans C24B9.1	5	T23D5.2	T23D5.2	T23D5.2	80	70	10	120	98	22	145	118	27	0	0.377	-1.40736
1465	Member of the Sec1 family, which may be involved in secretion, has low similarity to vacuolar sorting protein 33a (rat Vps33a)	3	slp-1/B0303.9	B0303.9	B0303.9	2015	80	1935	3410	119	3291	4108	143	3965	0	0.488	-1.03505
1466	Putative splicing regulator and member of the SWAP protein family	3	swp-1/CeSWAP/B0336.9	B0336.9	B0336.9	1128	81	1047	1417	112	1305	1707	135	1572	0	0.666	-0.586406
1467	Translation initiation factor eIF4E, binds to mRNA cap structure	5	ife-3/B0348.6	B0348.6	B0348.6	2872	76	2796	3645	116	3529	4392	140	4252	0	0.658	-0.603841
1468	Member of the histidine acid phosphatase protein family, which hydrolyze phosphate esters at low pH, has low similarity to lysosomal acid phosphatase (rat Acp2), which is a tartrate-inhibitable lysosomal enzyme	3	B0361.7	B0361.7	B0361.7	2192	78	2114	2741	111	2630	3302	134	3169	0	0.667	-0.584241
1469	Putative ortholog of C. elegans B0404.3 gene product	X	B0403.3	B0403.3	B0403.3	1039	77	962	1157	115	1042	1394	139	1255	0	0.766	-0.384584
1470	Protein of unknown function, has low similarity to uncharacterized mouse Ltap	X	B0410.2	B0410.2	B0410.2	892	80	812	938	116	822	1130	140	990	0	0.82	-0.286304
1471	Putative ortholog of C. elegans C01G8.7 gene product	1	C01G8.9	C01G8.9	C01G8.7	191	82	109	203	119	84	245	143	101	0	1.077	0.107018
1472	Protein containing a DUF40 domain of unknown function, which contain four conserved cysteines, and a DUF33 domain of unknown function, has high similarity to uncharacterized C. elegans R03H4.1	5	C02A12.2	C02A12.2	C02A12.2	225	82	143	197	117	80	237	141	96	0	1.484	0.569491
1473	Mitochondrial isovaleryl-CoA reductase; functions in leucine metabolism	4	IVD/C02B10.1	C02B10.1	C02B10.1	5917	67	5850	5132	96	5036	6183	116	6067	0	0.964	-0.0528949
1474	Protein containing a tyrosinase central domain, which are copper-binding domains, has high similarity to uncharacterized C. elegans K08E3.1	3	C02C2.1/C02C2.2	C02C2.1	C02C2.1	1252	66	1186	1406	95	1311	1694	114	1580	0	0.751	-0.413115
1475	Member of the E1-E2 (P-type) ATPase family and the haloacid dehalogenase or epoxide hydrolase family, contains cation transporting ATPase N-terminal and C-terminal domains, has moderate similarity to alpha subunit of non-gastric H,K ATPase (human ATP12A)	5	C02E7.1	C02E7.1	C02E7.1	127	72	55	150	103	47	181	124	57	0	0.971	-0.0424568
1476	Protein of unknown function, has high similarity to uncharacterized C. elegans C02E7.4	5	C02E7.3	C02E7.3	C02E7.3	408	72	336	216	120	96	260	145	116	0	2.905	1.53854
1477	Protein containing a Src homology 3 (SH3) domain, a ubiquitin interaction motif, and a VHS domain of unknown function, has low similarity to signal transducing adaptor molecule 1 (human STAM), which is involved in signal transduction	1	C34G6.7	C34G6.7	C34G6.7	1489	65	1424	2051	93	1958	2471	112	2359	0	0.604	-0.72738
1478	Protein of unknown function, has moderate similarity to uncharacterized C. elegans K11H12.4	4	C34H4.2	C34H4.2	C34H4.2	1026	68	958	708	93	615	853	112	741	0	1.293	0.370722
1479	Member of the rhodopsin family of G protein-coupled receptors (GPCR), has moderate similarity to uncharacterized C. elegans D1069.4	5	C35A11.1	C35A11.1	C35A11.1	903	78	825	719	112	607	866	135	731	0	1.128	0.173767
1480	Protein of unknown function	3	C35D10.7/C35D10.7A	C35D10.7	C35D10.7	1128	75	1053	1532	109	1423	1846	131	1714	0	0.614	-0.703689
1481	Protein with strong similarity to C. elegans F42G2.6 gene product	1	C35E7.3	C35E7.3	C35E7.3	1152	84	1068	1272	121	1151	1533	146	1387	0	0.77	-0.37707
1482	Protein with strong similarity to C. elegans C35E7.4 gene product	1	C35E7.5	C35E7.5	C35E7.5	3524	77	3447	4083	111	3972	4919	134	4786	0	0.72	-0.473931
1483	Protein containing three PDZ, DHR, or GLGF domains and three SAM (sterile alpha motif) domains, has low similarity to a region of neural tissue-specific F-actin binding protein (neurabin, rat LOC84685), which cross-links actin filaments	1	C43E11.6	C43E11.6	C43E11.6	1655	74	1581	1525	101	1424	1837	122	1716	0	0.922	-0.117161
1484	Protein of unknown function, has low similarity to uncharacterized C. elegans C26D10.5	2	C44B7.3	C44B7.3	C44B7.3	570	78	492	456	109	347	549	131	418	0	1.177	0.235114
1485	Protein with high similarity to ATP-binding cassette subfamily D member 3 (human ABCD3), which mediates peroxisomal import of fatty acids and fatty acyl-CoAs and is associated with Zellweger syndrome, member of the ABC transporter family	2	C44B7.9	C44B7.9	C44B7.9	2465	67	2398	2462	96	2366	2966	116	2851	0	0.841	-0.249822
1486	Member of the M20, M25, or M40 peptidase family of zinc metalloproteases, has low similarity to uncharacterized C. elegans B0495.7	2	C44B7.11	C44B7.11	C44B7.11	611	67	544	632	97	535	761	117	645	0	0.844	-0.244685
1487	Protein of unknown function, has high similarity to uncharacterized C. elegans C44C3.5	5	C44C3.1	C44C3.1	C44C3.1	218	69	149	180	101	79	217	122	95	0	1.565	0.646163
1488	Protein of unknown function, has high similarity to uncharacterized C. elegans K12D9.5, which is predicted to be a G protein-coupled receptor	5	C44C3.6	C44C3.6	C44C3.6	100	71	29	131	100	31	158	120	37	0	0.776	-0.365871
1489	Protein of unknown function	5	C14C10.3	C14C10.3	C14C10.3	2677	69	2608	3449	95	3354	4155	114	4041	0	0.645	-0.632629
1490	Protein containing 18 uncharacterized DUF139 cysteine repeat domains, has low similarity to uncharacterized C. elegans F07H5.8	5	C14C11.8	C14C11.8	C14C11.8	531	75	456	437	103	334	527	124	402	0	1.133	0.180148
1491	Protein of unknown function	X	C14F11.4	C14F11.4	C14F11.4	1161	78	1083	1714	109	1605	2065	131	1934	0	0.56	-0.836501
1492	Putative coiled-coil protein, has similarity to myosins and human Golgi autoantigens	X	C14H10.2	C14H10.2	C14H10.2	2319	75	2244	1956	110	1846	2357	133	2224	0	1.009	0.0129262
1493	Protein of unknown function, has high similarity to uncharacterized C. elegans C15A11.7	1	C15A11.4	C15A11.4	C15A11.4	770	76	694	598	120	478	720	145	576	0	1.205	0.269033
1494	Protein of unknown function, contains a putative transmembrane domain, has weak similarity to human vesicle trafficking and docking proteins syntaxin 6 and SNAP25 (synaptosomal-associated protein, 25kD) (Hs.157144, Hs.84389)	X	C15C7.1	C15C7.1	C15C7.1	2138	76	2062	2162	112	2050	2605	135	2470	0	0.835	-0.260152
1495	Protein with weak similarity to human sodium-dependent inorganic phosphate cotransporter NPT4, member of the major facilitator superfamily	2	C18D1.2	C18D1.2	C18D1.2	341	77	264	336	135	201	405	163	242	0	1.09	0.124328
1496	Protein of unknown function, has strong similarity to uncharacterized C. elegans F31E9.6	5	C18D4.6	C18D4.6	C18D4.6	743	80	663	950	118	832	1145	142	1002	0	0.661	-0.597278
1497	Protein of unknown function	1	C18E3.1	C18E3.1	C18E3.1	321	86	235	366	124	242	441	149	292	0	0.806	-0.311148
1498	Protein containing four EF hand domains, which are found in signaling, buffering or transport proteins, has a region of high similarity to calmodulin 1 (human CALM1), which is involved in regulating the calcium-dependent activity of proteins and enzymes	2	C18E9.1	C18E9.1	C18E9.1	5599	74	5525	3688	102	3586	4443	123	4320	0	1.279	0.355016
1499	Protein containing four WSN domains of unknown function, four ankyrin (Ank) repeats, which may mediate protein-protein interactions, and four BRCA1 (breast cancer type 1) C terminus (BRCT) domains, which are found in some cell cycle checkpoint proteins	3	C18H2.1	C18H2.1	C18H2.1	203	72	131	199	105	94	240	127	113	0	1.157	0.210389
1500	Protein of unknown function	4	C18H7.6	C18H7.6	C18H7.6	174	67	107	163	94	69	196	113	83	0	1.287	0.364012
1501	Protein of unknown function	1	C55B7.5	C55B7.5	C55B7.5	2448	71	2377	3763	109	3654	4534	131	4402	0	0.54	-0.888969
1502		1		multiple	C55B7.7	385	81	304	349	114	235	420	137	283	0	1.074	0.102994
1503	Protein with moderate similarity to C. elegans F27C8.5 gene product	1	C55B7.11	C55B7.11	C55B7.11	1987	70	1917	2939	111	2828	3541	134	3407	0	0.563	-0.828793
1504	Protein of unknown function, has strong similarity over N-terminal 252 amino acids to C. elegans F23B2.7	4	C55C3.3	C55C3.3	C55C3.3	1242	67	1175	1604	97	1507	1933	117	1816	0	0.647	-0.628162
1505	Protein of unknown function containing a Ground-like domain, has weak similarity to C. elegans Y47D7A_146.B	5	C56A3.1	C56A3.1	C56A3.1	1648	72	1576	3249	103	3146	3914	124	3790	0	0.416	-1.26534
1506	Protein of unknown function	5	C56A3.5	C56A3.5	C56A3.5	2418	73	2345	3005	105	2900	3620	127	3494	0	0.671	-0.575615
1507		5		D1065.2	D1065.2	121	77	44	142	108	34	171	130	41	0	1.074	0.102994
1508	Protein of unknown function	1	D1081.7	D1081.7	D1081.7	3505	79	3426	5331	110	5221	6423	133	6290	0	0.545	-0.875672
1509	Protein of unknown function, has moderate similarity to H. sapiens Hs.79672 gene product	3	D2007.5	D2007.5	D2007.5	6784	78	6706	7264	106	7158	8752	128	8624	0	0.778	-0.362158
1510	Protein containing four WD domains (WD-40 repeat), which may mediate protein-protein interactions, has low similarity to a region of SREBP cleavage-activating protein (human SCAP), which regulates cholesterol metabolism	2	scp-1/D2013.8	D2013.8	D2013.8	1172	70	1102	1375	103	1272	1657	124	1533	0	0.719	-0.475936
1511	Protein containing a protein kinase domain, has low similarity to casein kinase 1 epsilon (human CSNK1E), which is a serine/threonine protein kinase that may function in DNA repair and is associated with familial advanced sleep phase syndrome	4	D2024.1	D2024.1	D2024.1	358	66	292	568	95	473	684	114	570	0	0.512	-0.965784
1512	Protein with high similarity to capping protein muscle Z-line alpha 1 (human CAPZA1), which regulates actin polymerization and may contribute to barbed-end actin capping and cell motility, member of the F-actin capping protein alpha subunit family	4	cap-1/D2024.6	D2024.6	D2024.6	6164	70	6094	7341	102	7239	8845	123	8722	0	0.699	-0.516636
1513	Protein of unknown function	4	F15E6.9	F15E6.9	F15E6.9	432	71	361	372	104	268	448	125	323	0	1.118	0.16092
1514		5		F15E11.4	F15E11.4	308	75	233	275	105	170	331	127	205	0	1.138	0.186501
1515		5		F15E11.11	F15E11.11	311	69	242	370	102	268	446	123	323	0	0.749	-0.416962
1516	Protein of unknown function, has moderate similarity to C. elegans D1005.5	5	F15H10.5	F15H10.5	F15H10.5	1705	70	1635	2031	103	1928	2447	124	2323	0	0.704	-0.506353
1517	Voltage-gated potassium channel, has strong similarity to Drosophila ether-a-go-go (eag) potassium channel	5	egl-2/F16B3.1	F16B3.1	F16B3.1	567	76	491	452	111	341	545	134	411	0	1.195	0.257011
1518	Protein of unknown function, has low similarity to uncharacterized C. elegans T07F8.1	5	F16B4.3	F16B4.3	F16B4.3	1798	85	1713	2028	116	1912	2443	140	2304	0	0.744	-0.426625
1519	Protein containing two protein kinase domains, has a region of low similarity to a region of mitogen activated protein kinase kinase kinase 3 (human MAP3K3), which activates the SAPK (MAPK8) and ERK (MAPK3) but not the p38 MAP kinase (MAPK14) pathway	4	F18F11.4	F18F11.4	F18F11.4	1246	71	1175	1490	104	1386	1795	125	1670	0	0.704	-0.506353
1520	Protein with moderate similarity to ubiquitin fusion degradation protein (S. cerevisiae Ufd1p), which is involved in degradation of ubiquitin fusion proteins	4	F19B6.2	F19B6.2	F19B6.2	3674	69	3605	5010	97	4913	6036	117	5919	0	0.609	-0.715486
1521	Protein of unknown function	2	F19B10.1	F19B10.1	F19B10.1	1221	70	1151	1523	104	1419	1835	125	1710	0	0.673	-0.571322
1522	Protein of unknown function, has weak similarity to C. elegans F19B10.11	2	F19B10.5	F19B10.5	F19B10.5	293	72	221	281	115	166	339	139	200	0	1.105	0.144046
1523	Putative paralog of C. elegans K12B6.8 gene product	2	F19B10.10	F19B10.10	F19B10.10	1016	79	937	1193	113	1080	1437	136	1301	0	0.72	-0.473931
1524	Member of the carboxypeptidase protein family	4	F19C7.2	F19C7.2	F19C7.2	1847	70	1777	1896	96	1800	2284	116	2169	0	0.819	-0.288065
1525	Protein of unknown function, has high similarity to uncharacterized C. elegans F35E12.6	5	F35E12.5	F35E12.5	F35E12.5	773	69	704	699	92	607	842	111	731	0	0.963	-0.0543923
1526	Protein containing an F-box domain, which serve as a link between a target protein and a ubiquitin-conjugating enzyme, has low similarity to uncharacterized C. elegans F35E2.8	1	F35E2.2	F35E2.2	F35E2.2	320	74	246	390	102	288	470	123	347	0	0.709	-0.496142
1527	Putative G protein-coupled receptor, member of a subfamily with distant similarity to members of the SRG subfamily, no homolog found in human or D. melanogaster	1	F35E2.6	F35E2.6	F35E2.6	280	74	206	254	119	135	306	143	163	0	1.267	0.341417
1528	Protein containing six C2H2 type zinc finger domains, has a region of low similarity to a region of C. elegans HAM-2, which is a putative transcription factor required for hermaphrodite-specific neuron migration and a downstream target of C. elegans EGL-5	5	T05G11.1	T05G11.1	F35E8.14	575	80	495	697	117	580	840	141	699	0	0.708	-0.498179
1529	Member of an uncharacterized protein family	5	F35E8.7	F35E8.7	F35E8.7	254	72	182	255	109	146	307	131	176	0	1.035	0.0496308
1530	Protein of unknown function, has high similarity to uncharacterized C. elegans C17B7.5	5	F35F10.10	F35F10.10	F35F10.10	193	67	126	195	91	104	235	110	125	0	1.006	0.00863031
1531	Protein containing four BRCA1 (breast cancer type 1) C terminus (BRCT) domains, two ankyrin (Ank) repeats, and two WSN domains of unknown function, has low similarity to uncharacterized C. elegans C01G10.1	3	F37A4.4	F37A4.4	F37A4.4	234	66	168	332	93	239	400	112	288	0	0.583	-0.778432
1532	Protein of unknown function	3	F37A4.6	F37A4.6	F37A4.6	701	69	632	561	102	459	676	123	553	0	1.143	0.192825
1533	Protein with high similarity to human SMARCA1, which is part of a complex involved in histone assembly, contains two Myb-like DNA-binding domains, two AT-hook motifs, two SNF2 related N-terminal domains, and two helicase conserved C-terminal domains	3	F37A4.8	F37A4.8	F37A4.8	1239	70	1169	1846	102	1744	2224	123	2101	0	0.556	-0.846843
1534	Protein of unknown function, similar to C. elegans olfactory receptor ODR-10	5	F37B4.11	F37B4.11	F37B4.11	183	76	107	145	115	30	175	139	36	0	2.96	1.5656
1535	Putative folate transporter, has strong similarity to human reduced folate carrier protein (RFC-like, Hs.173314)	5	F37B4.7	F37B4.7	F37B4.7	982	70	912	937	96	841	1129	116	1013	0	0.9	-0.152003
1536	Member of the RNase PH family of 3' exoribonucleases, which are involved in RNA processing, has a region of low similarity to S. cerevisiae Rrp45p, which is a protein component of the exosome 3'-5' exoribonuclease complex	3	F37C12.13	F37C12.13	F37C12.13	4255	68	4187	4485	96	4389	5404	116	5288	0	0.792	-0.336428
1537	Putative paralog of C. elegans ZK250.9, has weak similarity at the C-terminus of S. cerevisiae PIF1, mitochondrial DNA repair and recombination protein	2	ZK250.10	ZK250.10	ZK250.10	215	67	148	211	98	113	254	118	136	0	1.087	0.120352
1538	TcA transposase	m	ZK250.4	ZK250.4	ZK250.4	610	74	536	505	96	409	608	116	493	0	1.088	0.121679
1539	Protein containing four meprin and TRAF homology (MATH) domains	2	ZK250.6	ZK250.6	ZK250.6	233	74	159	208	104	104	251	125	125	0	1.269	0.343692
1540	Protein containing three meprin and TRAF homology (MATH) domains, has strong similarity to uncharacterized C. elegans C40D2.2	2	ZK250.8	ZK250.8	ZK250.8	1070	67	1003	1146	94	1052	1381	113	1267	0	0.791	-0.33825
1541	Protein containing three ankyrin (Ank) repeats, has a region of moderate similarity to a region of BRCA1 associated RING domain 1 (mouse Bard1), which binds mouse Brca1 and may participate in tumor suppression	1	ZK265.1	ZK265.1	ZK265.1	341	68	273	319	91	228	384	110	275	0	0.994	-0.00868224
1542	Protein containing seven kunitz or bovine pancreatic trypsin inhibitor domains, has a region of moderate similarity to a region of alpha-1-microglobulin and bikunin precursor (human AMBP), which is a lipocalin transport protein	5	ZK287.4	ZK287.4	ZK287.4	479	77	402	487	109	378	587	131	455	0	0.883	-0.179515
1543	Protein with high similarity to C. elegans NHR-58, which is a putative nuclear hormone receptor-Zinc finger protein that is involved in embryogenesis and morphogenesis, contains a nuclear hormone receptor ligand-binding and C4-type zinc finger domains	5	nhr-90/ZK488.2	ZK488.2	ZK488.2	2700	78	2622	2465	106	2359	2970	128	2842	0	0.923	-0.115597
1544	Protein containing a DUF138 domain of unknown function, has high similarity to uncharacterized C. elegans ZK488.5	5	ZK488.6	ZK488.6	ZK488.6	910	77	833	1071	107	964	1290	129	1161	0	0.717	-0.479955
1545	Protein with weak similarity to C. elegans C36B1.5, which is a putative U4/U6 snRNP-associated splicing factor and member of the WD repeat protein family	3	ZK520.3	ZK520.3	ZK520.3	338	66	272	338	101	237	407	122	286	0	0.953	-0.0694519
1546		X		ZK54.2	ZK54.2	1619	68	1551	2550	97	2453	3072	117	2955	0	0.525	-0.929611
1547	Putative coiled-coil protein, has weak similarity to S. cerevisiae spindle pole body component Nuf1p, has weak similarity to C. elegans myosin family member NMY-1	2	ZK546.14	ZK546.14	ZK546.14	4599	72	4527	4089	106	3983	4927	128	4799	0	0.943	-0.0846703
1548	Protein containing four C2H2 type zinc finger domains, which bind nucleic acids	2	ZK546.5	ZK546.5	ZK546.5	1817	76	1741	2934	105	2829	3535	127	3408	0	0.511	-0.968605
1549	Member of the 7-transmembrane chemoreceptor family of G-protein coupled receptors (GPCR), has low similarity to C. elegans ODR-10, which is involved in odorant response	5	T10H9.6	T10H9.6	T10H9.6	255	74	181	202	109	93	243	131	112	0	1.615	0.691534
1550	Protein of unknown function, has high similarity to uncharacterized C. elegans T11A5.2	5	T11A5.3	T11A5.3	T11A5.3	215	69	146	219	94	125	264	113	151	0	0.969	-0.0454314
1551	Protein containing two collagen triple helix repeats and one nematode cuticle collagen N-terminal domain, has moderate similarity to a region of C. elegans BLI-1, which is a putative collagen involved in embryogenesis and morphogenesis and chemotaxis	4	T11B7.3	T11B7.3	T11B7.3	4162	71	4091	4295	100	4195	5175	120	5054	0	0.809	-0.305788
1552	Vitellogenin receptor	4	rme-2/lr/T11F8.3	T11F8.3	T11F8.3	5557	74	5483	7373	104	7269	8883	125	8758	0	0.626	-0.675765
1553	Member of the short-chain dehydrogenase-reductase family, which are NAD- or NADP-dependent oxidoreductases, has moderate similarity to short-chain dehydrogenase-reductase 1 (human SDR1), which reduces all-trans-retinal to retinol	5	T11F9.11	T11F9.11	T11F9.11	3127	77	3050	4467	107	4360	5382	129	5253	0	0.581	-0.78339
1554	Member of the ZIP zinc transporter family, which may be metal transporters	5	T11F9.2	T11F9.2	T11F9.2	1065	80	985	982	117	865	1183	141	1042	0	0.945	-0.0816138
1555	Collagen of the collagen triple helix repeat (20 copies) family	2	dpy-2/rol-2/T14B4.6	T14B4.6	T14B4.6	1810	70	1740	2092	97	1995	2520	117	2404	0	0.724	-0.465938
1556	Putative serine-pyruvate aminotransferase	2	T14D7.1	T14D7.1	T14D7.1	2211	70	2141	3796	96	3700	4573	116	4458	0	0.48	-1.05889
1557	Member of the rhodopsin family of G-protein coupled receptors (GPCR), has a region of low similarity to dopamine D2 receptor (rat Drd2), which inhibits adenylyl cyclase, activates phospholipase D and is important in locomotory behavior	X	T14E8.3	T14E8.3	T14E8.3	421	74	347	295	100	195	355	120	235	0	1.477	0.56267
1558	Protein of unknown function	X	T14F9.2	T14F9.2	T14F9.2	1328	71	1257	1439	95	1344	1734	114	1619	0	0.776	-0.365871
1559	DNA-binding protein involved in target gene activation in pharynx, vulva and hindgut morphogenesis	X	peb-1/T14F9.4	T14F9.4	T14F9.4	1420	70	1350	1371	95	1276	1652	114	1537	0	0.878	-0.187707
1560	Putative forkhead transcription factor; strongly similar to C. elegans C47G2.2; functions redundantly with PES-1	X	fkh-2/T14G12.4	T14G12.4	T14G12.4	490	77	413	381	103	278	459	124	335	0	1.233	0.302173
1561	Protein containing a VHS domain of unknown function, has low similarity to golgi-associated gamma-adaptin ear containing ARF-binding protein 2 (VHS and EAR domains, human GGA2), which binds clathrin and may link cargo molecules to clathrin-coated vesicles	X	W04G3.4	W04G3.4	W04G3.4	410	66	344	347	87	260	418	105	313	0	1.098	0.134878
1562	Member of an uncharacterized protein family	1	W04G5.4	W04G5.4	W04G5.4	447	64	383	386	92	294	465	111	354	0	1.081	0.112367
1563	Protein of unknown function, putative paralog of C. elegans W04G5.8	1	W04G5.7	W04G5.7	W04G5.7	395	64	331	309	96	213	372	116	257	0	1.29	0.367371
1564	Protein of unknown function	1	W05F2.6	W05F2.6	W05F2.6	956	69	887	1061	96	965	1278	116	1163	0	0.763	-0.390245
1565	Protein containing two collagen triple helix repeats, which are found in some extracellular proteins, and a nematode cuticle collagen N-terminal domain, has high similarity to a region of C. elegans BLI-1	3	W05G11.3	W05G11.3	W05G11.3	1710	72	1638	1379	96	1283	1661	116	1546	0	1.06	0.0840643
1566	Phosphate permease	2	W05H5.3	W05H5.3	W05H5.3	302	67	235	277	94	183	334	113	220	0	1.066	0.0922074
1567	Membrane-associated protein involved in localization of odorant receptors to olfactory neuron cilia	3	odr-4/Y102E9.1	Y102E9.1	Y102E9.1	2628	67	2561	3198	94	3104	3853	113	3740	0	0.685	-0.545824
1568	Member of the transposase family, which are required for excising and inserting mobile genetic elements, has very strong similarity to uncharacterized C. elegans F44F4.8	4	Y116A8B.2	Y116A8B.2	Y116A8B.2	3609	76	3533	3145	96	3049	3789	116	3673	0	0.962	-0.0558912
1569	Protein of unknown function, has weak similarity to uncharacterized C. elegans R08C7.9	5	Y20C6A.2	Y20C6A.2	Y20C6A.2	656	71	585	665	105	560	801	127	675	0	0.867	-0.205896
1570	Member of the 7-transmembrane chemoreceptor family of G-protein coupled receptors (GPCR), has low similarity to uncharacterized C. elegans F39E9.3	5	Y22F5A.2	Y22F5A.2	Y22F5A.2	1278	67	1211	1205	96	1109	1452	116	1336	0	0.906	-0.142417
1571	Protein of unknown function	1	Y23H5A.3	Y23H5A.3	Y23H5A.3	2662	65	2597	3312	89	3223	3990	107	3883	0	0.669	-0.579922
1572	Protein of unknown function	X	Y26E6A.1	Y26E6A.1	Y26E6A.1	475	69	406	611	94	517	736	113	623	0	0.652	-0.617056
1573	Protein with similarity to human trophinin (TRO, cell adhesion protein possibly involved in embryo implantation), putative paralog of C. elegans T28H11.5	4	K07F5.11	K07F5.11	K07F5.11	2316	74	2242	5051	113	4938	6086	136	5949	0	0.377	-1.40736
1574	Protein with strong similarity to C. elegans K07F5.15 gene product	4	K07F5.14	K07F5.14	K07F5.14	3098	79	3019	2858	111	2747	3443	134	3310	0	0.912	-0.132894
1575	Putative tubulin-specific chaperone, has strong similarity to human TBCE (tubulin-specific chaperone E), has similarity to S. cerevisiae Pac2p	4	K07H8.1	K07H8.1	K07H8.1	1954	76	1878	2585	107	2478	3114	129	2986	0	0.629	-0.668868
1576	Protein of unknown function, has moderate similarity to C. elegans F58D2.2	4	K07H8.5	K07H8.5	K07H8.5	295	74	221	295	102	193	355	123	233	0	0.95	-0.0740006
1577	Protein containing a KH domain, which may bind RNA, has moderate similarity to a region of C. elegans GLD-1, which is an RNA binding protein that is required for transition from mitosis to meiosis during spermatogenesis and oogenesis in hermaphrodites	4	K07H8.9	K07H8.9	K07H8.9	1595	69	1526	2242	95	2147	2701	114	2587	0	0.59	-0.761213
1578	CBF1 homolog and a potential transcriptional regulator of the LIN-12 and GLP-1 (Lag) pathways	4	lag-1/K08B4.1	K08B4.1	K08B4.1	1523	69	1454	1643	90	1553	1980	108	1871	0	0.777	-0.364013
1579	Putative ortholog of C. elegans Y43F4A.2 gene product	X	K09E3.1	K09E3.1	K09E3.1	274	70	204	271	94	177	327	113	213	0	0.957	-0.0634092
1580	Protein of unknown function, has low similarity to uncharacterized C. elegans C08A9.6	X	K09E3.6	K09E3.6	K09E3.6	358	74	284	348	107	241	419	129	290	0	0.978	-0.0320936
1581	Member of the sugar (and other) transporter family, has weak similarity to organic cation-carnitine transporter 3 (mouse Slc22a9), which is a a sodium and pH-independent organic cation and carnitine transporter that may be involved in spermatogenesis	X	K09E9.1	K09E9.1	K09E9.1	1668	74	1594	1356	106	1250	1634	128	1506	0	1.058	0.0813396
1582	Protein containing a DUF33 domain of unknown function, has high similarity to uncharacterized C. elegans K09E10.1	4	K09E10.2	K09E10.2	K09E10.2	470	72	398	414	102	312	499	123	376	0	1.059	0.0827026
1583	Putative ortholog of C. elegans C17B7.7 gene product	m	K09F6.2	K09F6.2	K09F6.2	895	74	821	1472	110	1362	1773	133	1641	0	0.5	-1
1584	Protein of unknown function, has strong similarity to uncharacterized C. elegans F54H12.2	2	K09F6.5	K09F6.5	K09F6.5	412	68	344	403	100	303	486	120	365	0	0.942	-0.086201
1585					EMPTY	66	68	-2	91	92	-1	110	111	-1	0
1586					EMPTY	69	76	-7	99	97	2	119	117	2	0
1587					EMPTY	73	65	8	103	87	16	124	105	19	0	0.415	-1.26882
1588					EMPTY	146	71	75	132	100	32	159	120	39	0	1.945	0.95977
1589					EMPTY	72	73	-1	91	99	-8	110	119	-10	0
1590					EMPTY	68	73	-5	97	94	3	117	113	4	0
1591					EMPTY	69	70	-1	93	92	1	112	111	1	0
1592					EMPTY	67	65	2	86	90	-4	104	108	-5	0
1593					EMPTY	62	64	-2	90	88	2	108	106	2	0
1594					EMPTY	70	65	5	92	88	4	111	106	5	0	1.038	0.0538064
1595					EMPTY	73	65	8	87	92	-5	105	111	-6	0
1596					EMPTY	65	67	-2	89	92	-3	107	111	-4	0
1597	Protein of unknown function, has very strong similarity to uncharacterized C. elegans K02E7.2	m	R09E12.5	R09E12.5	R09E12.5	1260	67	1193	1720	98	1622	2072	118	1954	0	0.61	-0.713119
1598	Protein with strong similarity to C. elegans C05D12.2 gene product	4	R09H10.5	R09H10.5	R09H10.5	2115	67	2048	1908	98	1810	2299	118	2181	0	0.939	-0.0908029
1599	Protein containing a protein kinase domain, has weak similarity to S. cerevisiae Yck1p, which is a casein kinase I isoform	5	R10D12.10	R10D12.10	R10D12.10	379	70	309	458	108	350	552	130	422	0	0.733	-0.448115
1600	Protein containing four RNA recognition motifs (RRM, RBD, or RNP), has low similarity to C. elegans RBP-1, which is a protein involved in oogenesis	3	R10E4.2	R10E4.2	R10E4.2	4772	71	4701	4819	101	4718	5806	122	5684	0	0.827	-0.274041
1601	Member of the phosphate transporter family, has low similarity to amphotropic murine retrovirus receptor (solute carrier family 20 member 2, human SLC20A2), which is a sodium-dependent phosphate cotransporter that mediates inorganic phosphate transport	5	B0222.2	B0222.2	B0222.2	268	77	191	226	111	115	272	134	139	0	1.379	0.463622
1602	Protein containing two pyridoxal-dependent group II decarboxylase conserved domains, which bind pyridoxal-phosphate groups, has moderate similarity to sphingosine phosphate lyase 1 (mouse Sgpl1), which cleaves the C2-3 carbon of sphingosine phosphate	5	B0222.4	B0222.4	B0222.4	633	73	560	560	110	450	675	133	542	0	1.033	0.0468403
1603	Protein containing two PAN domains, which may mediate protein-protein or protein-carbohydrate interactions	5	C16D9.1	C16D9.1	C16D9.1	1603	69	1534	1111	100	1011	1339	120	1218	0	1.259	0.332278
1604	Protein containing a DUF235 domain of unknown function, has high similarity to uncharacterized C. elegans C17A2.6	5	C16D9.3	C16D9.3	C16D9.3	277	74	203	243	100	143	293	120	172	0	1.178	0.23634
1605	Putative ortholog of C. elegans T22B11.2 gene product	5	C16D9.6	C16D9.6	C16D9.6	846	74	772	697	104	593	840	125	714	0	1.081	0.112367
1606	Protein of unknown function, has low similarity to uncharacterized C. elegans B0563.6	X	C17H11.1	C17H11.1	C17H11.1	730	73	657	594	106	488	716	128	588	0	1.117	0.159629
1607	Member of the reverse transcriptase protein family, which are RNA-dependent DNA polymerases, has high similarity to uncharacterized C. elegans R05F9.4	X	C17H11.3	C17H11.3	C17H11.3	267	70	197	216	99	117	260	119	141	0	1.398	0.483364
1608	Protein containing a DUF40 domain of unknown function, which contain four conserved cysteines, has high similarity to uncharacterized C. elegans C18B10.2	5	C18B10.1	C18B10.1	C18B10.1	205	73	132	167	102	65	201	123	78	0	1.686	0.753605
1609	Collagen that is structurally similar to vertebrate type IX collagens	2	rol-8/col-6/ZK1290.3	ZK1290.3	ZK1290.3	4298	75	4223	7222	103	7119	8701	124	8577	0	0.492	-1.02327
1610	Member of the aldo-keto reductase family, which include some related monomeric NADPH-dependent oxidoreductases, has low similarity to (mouse Akr1a4), which is an NADPH-dependent aldo-keto reductase that reduces carbonyl-containing substrates	2	ZK1290.5	ZK1290.5	ZK1290.5	2331	76	2255	1754	100	1654	2113	120	1993	0	1.132	0.178874
1611	Protein with strong similarity to C. elegans W02D9.4 gene product	X	ZK154.5	ZK154.5	ZK154.5	862	71	791	839	95	744	1011	114	896	0	0.882	-0.181149
1612	Protein with similarity to human and D. melanogaster sodium-dependent inorganic phosphate cotransporters, member of the major facilitator superfamily	5	ZK682.2	ZK682.2	ZK682.2	2936	75	2861	2515	102	2413	3030	123	2907	0	0.984	-0.0232698
1613	Member of the troponin family, which regulate calcium-induced muscle contraction, has high similarity to uncharacterized C. elegans T20B3.2	X	ZK721.2	ZK721.2	ZK721.2	6565	64	6501	12164	93	12071	14655	112	14543	0	0.447	-1.16165
1614	Protein of unknown function	5	ZK742.2	ZK742.2	ZK742.2	1930	73	1857	1862	102	1760	2243	123	2120	0	0.876	-0.190997
1615	Protein containing a nuclear hormone receptor ligand-binding domain and a C4-type zinc finger domain, which bind DNA and may be involved in transcription regulation, has low similarity to hepatic nuclear factor 4 (mouse Hnf4)	3	nhr-10/B0280.8	B0280.8	B0280.8	1197	78	1119	935	105	830	1127	127	1000	0	1.119	0.16221
1616	Protein containing a C3HC4 type Ring zinc finger, which may mediate protein-protein interactions, has high similarity to uncharacterized C. elegans ZK1240.5	2	B0281.8	B0281.8	B0281.8	604	77	527	552	101	451	665	122	543	0	0.97	-0.0439433
1617	Protein containing a protein kinase domain, has a region of moderate similarity to cyclin-dependent kinase 9 (CDC2-related kinase, mouse Cdk9), which is a serine-threonine kinase expressed maximally during muscle and neural cell terminal differentiation	3	B0285.1	B0285.1	B0285.1	1176	79	1097	1344	101	1243	1619	122	1498	0	0.733	-0.448115
1618	Protein of unknown function	3	B0285.5	B0285.5	B0285.5	1562	71	1491	1928	100	1828	2323	120	2202	0	0.677	-0.562772
1619	Member of 1-(5-phosphoribosyl)-5-amino-4-imidazole-carboxylate (AIR) carboxylase and SAICAR (phosphoribosylaminoimidazole-succinocarboxamide) synthetase families, has high similarity to uncharacterized SAICAR synthetase and AIR carboxylase (rat Ade2h1)	2	B0286.3	B0286.3	B0286.3	1399	69	1330	2136	95	2041	2573	114	2459	0	0.541	-0.8863
1620	Protein containing a fork head domain, which are found in transcription factors involved in cell fate determination, has a region of moderate similarity to a region of forkhead box I1 (human FOXI1), which is a transcriptional activator	2	B0286.5	B0286.5	B0286.5	365	68	297	563	93	470	678	112	566	0	0.524	-0.932361
1621	Protein of unknown function, has low similarity to uncharacterized C. elegans K06H6.1	5	ZK1055.5	ZK1055.5	ZK1055.5	309	66	243	285	97	188	343	117	227	0	1.073	0.10165
1622	Member of the carbon-nitrogen hydrolase family, which hydrolyze carbon-nitrogen bonds, has low similarity to uncharacterized S. pombe Spcc965.09p	3	ZK1058.6	ZK1058.6	ZK1058.6	445	70	375	423	99	324	510	119	390	0	0.961	-0.0573917
1623		2		multiple	ZK1067.4	928	73	855	760	107	653	916	129	787	0	1.087	0.120352
1624	Member of the domain of unknown function DUF13 family, has high similarity to uncharacterized C. elegans T15D6.8	X	ZK1086.3	ZK1086.3	ZK1086.3	580	69	511	680	103	577	819	124	695	0	0.735	-0.444184
1625	Member of the tubulin-tyrosine ligase family	3	ZK1128.6	ZK1128.6	ZK1128.6	1451	70	1381	1815	107	1708	2187	129	2058	0	0.671	-0.575615
1626	Member of the 'chromo' (CHRromatin Organization MOdifier) Domain protein family	3	cec-1/ZK1236.2	ZK1236.2	ZK1236.2	2580	67	2513	2365	98	2267	2849	118	2731	0	0.92	-0.120294
1627	Protein containing a DUF141 domain of unknown function, has high similarity to uncharacterized C. elegans C17H12.8	4	C17H12.6	C17H12.6	C17H12.6	460	70	390	412	95	317	496	114	382	0	1.021	0.0299829
1628	Member of the ZIP zinc transporter family, which may be metal transporters, has low similarity to uncharacterized C. elegans F30B5.7	2	C18A3.2	C18A3.2	C18A3.2	1808	71	1737	1933	94	1839	2329	113	2216	0	0.784	-0.351074
1629	GTP-binding protein of the rab family (ras superfamily), component of a neuronal transmission pathway that affects pharyngeal pumping, body thrashing, and male mating	2	rab-3/C18A3.6	C18A3.6	C18A3.6	3888	73	3815	3005	98	2907	3620	118	3502	0	1.089	0.123004
1630	Protein that acts as a male/hermaphrodite sex determination switch	X	xol-1/C18A11.5	C18A11.5	C18A11.5	274	77	197	250	105	145	301	127	175	0	1.128	0.173767
1631	Protein containing a DUF40 domain of unknown function, which contain four conserved cysteines, has high similarity to uncharacterized C. elegans C18B10.1	5	C18B10.2	C18B10.2	C18B10.2	207	81	126	153	106	47	184	128	57	0	2.225	1.15381
1632		5		C18B10.10	C18B10.10	215	79	136	207	113	94	249	136	113	0	1.201	0.264236
1633	Protein containing a GRAM domain, which are found in glucosyltransferases, myotubularins and other putative membrane-associated proteins, has low similarity to WW domain binding protein 2 (mouse Wbp2), which is a ligand involved in protein binding	2	D2013.6	D2013.6	D2013.6	1402	68	1334	1655	88	1567	1994	106	1888	0	0.707	-0.500218
1634	Protein of unknown function, has moderate similarity to uncharacterized C. elegans Y45F10A.3	4	D2024.2	D2024.2	D2024.2	1152	72	1080	1025	93	932	1235	112	1123	0	0.962	-0.0558912
1635	Member of the glycosyltransferase family 25 or LPS biosynthesis protein family, which are involved in lipopolysaccharide biosynthesis, has a region of moderate similarity to a region of cerebral cell adhesion molecule (human LOC51148)	3	D2045.9	D2045.9	D2045.9	597	74	523	542	109	433	653	131	522	0	1.003	0.00432161
1636		2		D2062.10	D2062.11	1376	79	1297	684	115	569	824	139	686	0	1.892	0.919912
1637	Member of the tetraspanin family, which contain an N-terminal transmembrane domain that is a signal sequence and membrane anchor	1	D2092.7	D2092.7	D2092.7	271	71	200	254	106	148	306	128	178	0	1.122	0.166073
1638	Protein of unknown function, contains a coiled-coil region, has weak similarity to C. elegans ZC334.5, has weak similarity over the C-terminus to human REST (RE1-silencing transcription factor)	1	DY3.5	DY3.5	DY3.5	523	77	446	532	109	423	641	131	510	0	0.875	-0.192645
1639	Protein with moderate similarity to C. elegans T24E12.9 gene product	X	C36C9.5	C36C9.5	F07G6.4	634	69	565	727	105	622	876	127	749	0	0.754	-0.407364
1640	Protein of unknown function, has high similarity to uncharacterized C. elegans Y49C4A.4	5	F07G11.8	F07G11.8	F07G11.8	226	67	159	187	97	90	225	117	108	0	1.466	0.551885
1641	Protein with low similarity to polymerase epsilon 2 (human POLE2), which is an accessory subunit of DNA polymerase epsilon that binds the catalytic subunit and stabilizes the polymerase complex	4	F08B4.5	F08B4.5	F08B4.5	2428	72	2356	3052	99	2953	3677	119	3558	0	0.662	-0.595097
1642	Protein of unknown function, has low similarity to uncharacterized C. elegans F40G12.5	2	F08D12.7	F08D12.7	F08D12.7	2326	77	2249	2630	111	2519	3169	134	3035	0	0.741	-0.432455
1643	Protein of unknown function	2	F13H8.6	F13H8.6	F13H8.6	1283	74	1209	906	101	805	1092	122	970	0	1.247	0.318461
1644	Protein containing a type I phosphodiesterase or nucleotide pyrophosphatase domain, has weak similarity to a region of rat Enpp1, which is an ectonucleotide pyrophosphatase-phosphodiesterase and a cell surface tumor and neural differentiation antigen	4	F13H10.5	F13H10.5	F13H10.5	752	71	681	707	106	601	852	128	724	0	0.94	-0.0892673
1645	Protein containing a cyclin N-terminal domain, has low similarity to cyclin C (human CCNC), which functions in transcription, cell-cell adhesion, and cell proliferation and may be associated with lymphoid malignancies	5	F43D2.1	F43D2.1	F43D2.1	5424	75	5349	7314	114	7200	8812	137	8675	0	0.617	-0.696658
1646	Protein with high similarity to vesicle transport-related protein (rat RA410), which interacts with and positively regulates syntaxin 5 (rat Stx5a) as part of a complex, member of the Sec 1 family, which may be involved in secretion	3	F43D9.3	F43D9.3	F43D9.3	846	74	772	711	105	606	857	127	730	0	1.057	0.0799754
1647	Member of the mitochondrial carrier protein family of membrane transporters, has low similarity to S. cerevisiae Leu5p, which is a mitochondrial carrier membrane transporter	1	F43G9.3	F43G9.3	F43G9.3	2741	79	2662	4181	112	4069	5037	135	4902	0	0.543	-0.880976
1648	Protein of unknown function	1	F43G9.8	F43G9.8	F43G9.8	313	75	238	386	107	279	465	129	336	0	0.708	-0.498179
1649	Protein of unknown function	X	F44A6.5	F44A6.5	F44A6.5	1273	69	1204	1902	96	1806	2292	116	2176	0	0.553	-0.854649
1650	Protein containing a cyclin N-terminal domain, has a region of low similarity to a region of cyclin T1 (human CCNT1), which is a regulatory subunit of the positive transcription elongation factor b and functions in transcription elongation	3	F44B9.4	F44B9.4	F44B9.4	1044	66	978	1187	93	1094	1430	112	1318	0	0.742	-0.430509
1651	Protein of unknown function, has high similarity to uncharacterized C. elegans F47B8.4	5	F47B8.3	F47B8.3	F47B8.3	4512	71	4441	3416	103	3313	4116	124	3992	0	1.113	0.154454
1652	Protein containing a nuclear hormone receptor C4-type zinc finger domain, which bind DNA and may be involved in regulation of transcription, and a nuclear hormone receptor ligand-binding domain, has low similarity to C. elegans NHR-51	5	F47C10.4	F47C10.4	F47C10.4	314	70	244	278	94	184	335	113	222	0	1.101	0.138814
1653	Member of the 7-transmembrane chemoreceptor family of G protein-coupled receptors (GPCR), has high similarity to uncharacterized C. elegans F47C12.10	4	F47C12.3	F47C12.3	F47C12.3	250	67	183	241	89	152	290	107	183	0	0.999	-0.00144342
1654	Member of the 7-transmembrane chemoreceptor family of G protein-coupled receptors (GPCR), has high similarity to uncharacterized C. elegans F47C12.3	4	F47C12.10	F47C12.10	F47C12.10	229	68	161	161	86	75	194	104	90	0	1.782	0.833497
1655	Protein containing a DUF32 domain of unknown function, has strong similarity to uncharacterized C. elegans F47D2.6	5	F47D2.5	F47D2.5	F47D2.5	303	74	229	368	100	268	443	120	323	0	0.709	-0.496142
1656	Member of the rhodopsin family of G protein-coupled receptors (GPCR), has low similarity to C. elegans GAR-1, which is a g protein-linked acetylcholine receptor with three alternatively spliced forms	3	F47D12.1	F47D12.1	F47D12.1	1029	77	952	755	107	648	910	129	781	0	1.219	0.285698
1657	Protein containing a RhoGEF (GTPase exchange factor) domain and a Src homology 3 (SH3) domain, has low similarity to pak3 binding protein (mouse Arhgef7), which is a putative GTPase exchange factor for Rho GTPases that recruits Pak to focal complexes	X	K11E4.4	K11E4.4	K11E4.4	911	80	831	791	100	691	953	120	833	0	0.998	-0.00288828
1658	Component of a levamisole-gated channel	X	acr-3/K11G12.7	K11G12.7	K11G12.7	121	71	50	149	94	55	180	113	66	0	0.755	-0.405451
1659	Putative ortholog of C. elegans K11H12.4 gene product	4	K11H12.3	K11H12.3	K11H12.3	251	67	184	256	98	158	308	118	190	0	0.967	-0.0484122
1660		5		no_gene	K12B6.7	474	71	403	342	94	248	412	113	299	0	1.349	0.43189
1661	Protein of unknown function, has high similarity to uncharacterized C. elegans M7.8	4	M7.12	M7.12	M7.12	1568	75	1493	900	109	791	1084	131	953	0	1.567	0.648005
1662	Protein containing one CAP-Gly domain, which is predicted to be in an alpha-helical coiled-coil conformation	3	M01A8.2	M01A8.2	M01A8.2	1753	75	1678	1540	114	1426	1855	137	1718	0	0.977	-0.0335695
1663	Protein of unknown function	3	M88.4	M88.4	M88.4	561	79	482	501	108	393	604	130	473	0	1.018	0.0257376
1664	Member of the 4 TM potassium channel protein family	2	twk-14/M110.2	M110.2	M110.2	330	76	254	273	113	160	329	136	193	0	1.318	0.39835
1665	Protein containing a von Willebrand factor (vWF) type A domain, has a region of moderate similarity to a region of cuticulin component (C. elegans CUT-1)	3	M142.2	M142.2	M142.2	384	71	313	400	99	301	482	119	363	0	0.863	-0.212568
1666	Protein of unknown function, has high similarity to uncharacterized C. elegans F36G9.3	X	M153.2	M153.2	M153.2	275	64	211	233	99	134	281	119	161	0	1.307	0.386259
1667	Protein of unknown function	2	M176.4	M176.4	M176.4	3665	67	3598	2548	99	2449	3070	119	2951	0	1.219	0.285698
1668	Protein containing six uncharacterized DUF139 cysteine repeat domains, has low similarity to uncharacterized C. elegans R09B5.5	2	M195.2	M195.2	M195.2	359	67	292	314	90	224	378	108	270	0	1.082	0.1137
1669	Protein with weak similarity to C. elegans T13A10.5	X	T18D3.1	T18D3.1	T18D3.1	4239	68	4171	5651	101	5550	6808	122	6687	0	0.624	-0.680382
1670	Protein with high similarity to zinc transporter 2 (rat Slc30a2), which transports zinc into vesicles and may protect cells from zinc toxicity by inducing zinc accumulation in a lysosomal or endosomal compartment, member of the cation efflux family	X	T18D3.3	T18D3.3	T18D3.3	2169	73	2096	2598	106	2492	3130	128	3002	0	0.698	-0.518701
1671	Member of the C. elegans putative membrane protein family 8, has moderate similarity to a region of bestrophin (human VMD2), which functions in vision and may be associated with vitelliform macular dystrophy and bull's eye maculopathy	3	T19C3.1	T19C3.1	T19C3.1	1289	77	1212	1615	119	1496	1946	143	1802	0	0.672	-0.573467
1672	Protein of unknown function, has high similarity to uncharacterized C. elegans C51F7.2	5	T19C4.3	T19C4.3	T19C4.3	200	75	125	153	122	31	184	147	37	0	3.347	1.74287
1673	Protein with moderate similarity to C. elegans T27E9.9 gene product	X	T19D7.1	T19D7.1	T19D7.1	978	72	906	1277	107	1170	1539	129	1410	0	0.643	-0.637109
1674	Protein of unknown function	2	T19D12.7	T19D12.7	T19D12.7	1038	74	964	930	105	825	1120	127	994	0	0.97	-0.0439433
1675	Putative coiled-coil protein, has weak similarity to S. cerevisiae Uso1p, required for protein transport from ER to Golgi	1	T22C1.6	T22C1.6	T22C1.6	1985	69	1916	2303	96	2207	2775	116	2659	0	0.721	-0.471929
1676	Protein containing two C2H2 type zinc finger domains, which bind nucleic acids, has moderate similarity to uncharacterized C. elegans T22C8.3	2	T22C8.4	T22C8.4	T22C8.4	453	66	387	454	94	360	547	113	434	0	0.892	-0.164884
1677	Protein with high similarity to excitatory amino acid transporter 1 (human SLC1A3), which is a high affinity glutamate-aspartate transporter important for glutamate reuptake in excitatory neurotransmissions	X	T22E5.2	T22E5.2	T22E5.2	256	66	190	208	97	111	251	117	134	0	1.421	0.506907
1678	Member of the 7-transmembrane chemoreceptor family of G-protein coupled receptors (GPCR), has high similarity to uncharacterized C. elegans T22F3.5	5	T22F3.6	T22F3.6	T22F3.6	1138	68	1070	580	96	484	699	116	583	0	1.835	0.87578
1679	Member of the sugar (and other) transporter family, has weak similarity to solute carrier family 17 member 1 (mouse Slc17a1), which is involved in sodium-dependent phosphate transport and mediates hepatic and renal anion drug transport	5	T22F3.8	T22F3.8	T22F3.8	883	67	816	561	90	471	676	108	567	0	1.438	0.524064
1680	Member of the 7-transmembrane chemoreceptor family of G-protein coupled receptors (GPCR), has high similarity to uncharacterized C. elegans T22H2.1	1	T22H2.3	T22H2.3	T22H2.3	313	68	245	252	86	166	304	104	200	0	1.225	0.292782
1681	Member of an uncharacterized protein family	5	F21D9.5	F21D9.5	F21D9.5	205	70	135	187	85	102	225	102	123	0	1.099	0.136191
1682	Member of the flavin containing amine oxidase family, has moderate similarity to uncharacterized C. elegans F55C5.6	5	F25C8.2	F25C8.2	F25C8.2	890	70	820	859	96	763	1035	116	919	0	0.892	-0.164884
1683	Member of the AMP-binding enzyme family, has weak similarity to S. cerevisiae Fat2p, which is a peroxisomal AMP-binding protein	5	F25C8.4	F25C8.4	F25C8.4	1346	69	1277	1462	94	1368	1761	113	1648	0	0.775	-0.367732
1684	G protein-coupled receptor of unknown function, no homolog found in human or D. melanogaster	5	F26D2.9	F26D2.9	F26D2.9	207	74	133	188	91	97	227	110	117	0	1.138	0.186501
1685	Member of an uncharacterized protein family	5	F26D2.13	F26D2.13	F26D2.13	281	72	209	207	96	111	249	116	134	0	1.563	0.644318
1686	Member of the short-chain dehydrogenase-reductase family, which are NAD- or NADP-dependent oxidoreductases, has low similarity to human HSA250303, which is a peroxisomal trans 2-enoyl CoA reductase that catalyzes the reduction of trans 2-enoyl CoAs	5	F26D2.15	F26D2.15	F26D2.15	305	75	230	316	113	203	381	136	245	0	0.94	-0.0892673
1687	Member of an uncharacterized protein family	5	F47H4.4	F47H4.4	F47H4.4	545	73	472	405	110	295	488	133	355	0	1.328	0.409255
1688	Member of the 7-transmembrane chemoreceptor family of G protein-coupled receptors (GPCR), has high similarity to uncharacterized C. elegans F21H7.11	5	F49H6.4	F49H6.4	F49H6.4	213	79	134	225	118	107	271	142	129	0	1.039	0.0551957
1689	Protein containing a DUF216 domain of unknown function, has high similarity to uncharacterized C. elegans Y102A5C.33	5	F49H6.11	F49H6.11	F49H6.11	218	75	143	179	111	68	216	134	82	0	1.745	0.803227
1690	Member of an uncharacterized protein family	4	F52B11.3	F52B11.3	F52B11.3	4091	76	4015	3938	110	3828	4745	133	4612	0	0.871	-0.199255
1691	Protein containing two GATA-type zinc finger domains, has moderate similarity to C. elegans EGL-18, which is required for establishing the identity of hypodermal seam cells	4	elt-6/F52C12.5	F52C12.5	F52C12.5	1515	68	1447	1282	95	1187	1545	114	1430	0	1.012	0.0172093
1692	Protein containing a protein kinase domain, has low similarity to casein kinase 1 delta (human CSNK1D), which is a serine/threonine protein kinase involved in DNA repair and found in neurofibrillary tangles of some neurodegenerative diseases	2	F53C3.1	F53C3.1	F53C3.1	351	66	285	441	94	347	531	113	418	0	0.682	-0.552156
1693	Protein of unknown function, has low similarity to a region of immunoglobulin mu binding protein 2 (human IGHMBP2), which is a DNA binding protein that functions as a transcriptional regulator and may be involved in viral defense mechanisms	1	Y106G6D.5	Y106G6D.5	Y106G6D.5	1450	74	1376	1631	104	1527	1965	125	1840	0	0.748	-0.41889
1694	TcA transposase	1	ZC334.4	ZC334.4	ZC334.4	617	74	543	457	110	347	551	133	418	0	1.299	0.377401
1695	Two cadherin isoforms; HMR-1A required for epithelial morphogenesis and HMR-1B required for axonal guidance	1	hmr-1/ZK39.1/Y52B11B.2/W02B9.1	ZK39.1	ZK39.1	313	71	242	261	106	155	314	128	187	0	1.296	0.374066
1696	Member of the Tc3 Transposase protein family	5	ZK262.5	ZK262.5	ZK262.5	1072	69	1003	797	103	694	960	124	836	0	1.2	0.263034
1697	Member of the 7-transmembrane chemoreceptor family of G-protein coupled receptors (GPCR), has high similarity to uncharacterized C. elegans ZK262.1	5	ZK262.11	ZK262.11	ZK262.11	254	75	179	240	113	127	289	136	153	0	1.17	0.226509
1698	Member of an uncharacterized protein family	1	ZK1025.4	ZK1025.4	ZK1025.4	303	70	233	285	110	175	343	133	211	0	1.105	0.144046
1699	Protein of unknown function	1	K05C4.7	K05C4.7	K05C4.7	2861	70	2791	4315	104	4211	5199	125	5073	0	0.55	-0.862496
1700	Protein containing a DUF138 domain of unknown function, has moderate similarity to uncharacterized C. elegans T06A1.1	5	K08D9.2	K08D9.2	K08D9.2	250	69	181	368	114	254	443	137	306	0	0.591	-0.75877
1701	Member of the short-chain dehydrogenase-reductase family, which are NAD- or NADP-dependent oxidoreductases, has low similarity to short-chain dehydrogenase-reductase 1 (human SDR1), which catalyzes the reduction of all-trans-retinal to retinol	1	T05F1.10	T05F1.10	T05F1.10	958	68	890	1103	104	999	1329	125	1204	0	0.739	-0.436354
1702	Putative coiled-coil protein, has similarity to S. cerevisiae Zip1p, a structural protein of the synaptonemal complex	1	T05F1.7	T05F1.7	T05F1.7	261	69	192	245	105	140	295	127	169	0	1.138	0.186501
1703	Protein containing a DUF38 domain of unknown function and an F-box domain, which serve as a link between a target protein and a ubiquitin-conjugating enzyme, has low similarity to C. elegans FOG-2, which is required for the sexual identity of germ cells	5	T09F5.11	T09F5.11	T09F5.11	382	66	316	291	100	191	351	120	230	0	1.373	0.457332
1704	Member of the 7-transmembrane chemoreceptor family of G-protein coupled receptors (GPCR), has high similarity to uncharacterized C. elegans ZC204.5	2	T10D4.5	T10D4.5	T10D4.5	354	67	287	316	96	220	381	116	265	0	1.083	0.115033
1705		2		F41G3.10	F41G3.10	1795	70	1725	2053	96	1957	2473	116	2358	-100	0.732	-0.450084
1706	Protein of unknown function, has high similarity to uncharacterized C. elegans R13D11.1	5	F41H8.2	F41H8.2	F41H8.2	209	67	142	218	90	128	263	108	154	0	0.921	-0.118727
1707	Protein with strong similarity to heterogeneous nuclear ribonucleoprotein (hnRNP) proteins, contains RNA recognition motif (RRM) domains	4	rbp-1/F42A6.7/CehnRNPA1/hrp-1	F42A6.7	F42A6.7	6833	66	6767	7965	89	7876	9596	107	9489	0	0.713	-0.488026
1708	Protein of unknown function, has low similarity to uncharacterized C. elegans C35A5.7	X	F42D1.3	F42D1.3	F42D1.3	487	75	412	381	102	279	459	123	336	0	1.226	0.293959
1709	Mitogen-activated protein kinase that may be involved in response to osmotic and other cellular stresses	4	pmk-2/F42G8.3	F42G8.3	F42G8.3	2200	75	2125	1647	105	1542	1984	127	1858	0	1.144	0.194087
1710	Protein with moderate similarity to solute carrier family 35 member 3 (UDP-N-acetylglucosamine(UDP-GlcNAc) transporter, human SLC35A3), which transports nucleotide sugars	5	F44C8.7	F44C8.7	F44C8.7	325	78	247	322	109	213	388	131	257	0	0.962	-0.0558912
1711					F56F11.3	1661	75	1586	1157	107	1050	1394	129	1265	0	1.254	0.326537
1712	Protein of unknown function	3	F57B9.9	F57B9.9	F57B9.9	1268	75	1193	1335	106	1229	1608	128	1481	0	0.806	-0.311148
1713	Member of the C. elegans Sre G protein-coupled chemoreceptor family, which are putative chemosensory receptors, has high similarity to uncharacterized C. elegans F57G9.2	2	F57G9.1	F57G9.1	F57G9.1	302	81	221	296	103	193	357	124	233	0	0.95	-0.0740006
1714	Member of the rhodopsin family of G protein-coupled receptors (GPCR), has a region of weak similarity to a region of growth hormone secretagogue receptor (rat Ghsr), which binds ghrelin (rat LOC59301) and regulates growth hormone release	4	F57H12.4	F57H12.4	F57H12.4	435	77	358	339	104	235	408	125	283	0	1.264	0.337996
1715	Member of the lipase class 3 family, which are a subset of lipolytic enzymes that hydrolyze ester linkages of triglycerides, has high similarity to uncharacterized C. elegans T10B5.7	3	F58B6.1	F58B6.1	F58B6.1	310	75	235	280	109	171	337	131	206	0	1.141	0.190299
1716	Protein of unknown function, has strong similarity to C. elegans K07G6.A	2	F58E1.7	F58E1.7	F58E1.7	251	78	173	256	111	145	308	134	175	0	0.99	-0.0144996
1717	Member of the lipase class 3 family, which are a subset of lipolytic enzymes that hydrolyze ester linkages of triglycerides	X	C14E2.6	C14E2.6	C14E2.6	199	71	128	212	103	109	255	124	131	0	0.975	-0.0365259
1718	Protein of unknown function, has moderate similarity to uncharacterized C. elegans Y67A6A.1	1	C15A11.2	C15A11.2	C15A11.2	458	70	388	441	99	342	531	119	412	0	0.942	-0.086201
1719	Protein of unknown function	X	C15B12.3	C15B12.3	C15B12.3	232	77	155	161	99	62	194	119	75	0	2.075	1.05311
1720	Protein of unknown function	X	C15C7.4	C15C7.4	C15C7.4	2348	69	2279	1512	98	1414	1822	118	1704	0	1.338	0.420078
1721	Protein of unknown function, has low similarity to a region of peroxisomal biogenesis factor 3 (peroxin 3, rat Pex3), which is an integral peroxisomal membrane protein required for peroxisome biogenesis	X	C15H9.8	C15H9.8	C15H9.8	1344	67	1277	1329	97	1232	1601	117	1484	0	0.86	-0.217591
1722	Protein of unknown function, has high similarity to uncharacterized C. elegans F32B6.4	2	C16A11.7	C16A11.7	C16A11.7	449	68	381	836	102	734	1007	123	884	0	0.431	-1.21424
1723	Protein of unknown function	1	C17H1.2	C17H1.2	C17H1.2	178	72	106	193	106	87	233	128	105	0	1.011	0.015783
1724	Protein of unknown function	X	C17H11.5	C17H11.5	C17H11.5	278	70	208	252	107	145	304	129	175	0	1.191	0.252173
1725	Protein of unknown function	X	C18A11.2	C18A11.2	C18A11.2	3427	73	3354	2085	105	1980	2512	127	2386	0	1.406	0.491597
1726	Protein containing a DUF40 domain of unknown function, which contain four conserved cysteines, has high similarity to uncharacterized C. elegans C04E12.1	5	C18B10.3	C18B10.3	C18B10.3	194	68	126	183	102	81	220	123	98	0	1.291	0.368489
1727	Protein of unknown function	3	C18D11.3	C18D11.3	C18D11.3	710	64	646	735	116	619	886	140	746	0	0.866	-0.207561
1728	Protein of unknown function	1	C18E3.4	C18E3.4	C18E3.4	301	73	228	272	124	148	328	149	178	0	1.279	0.355016
1729	Protein containing a C-type lectin domain, which mediate calcium-dependent carbohydrate recognition, has high similarity to uncharacterized C. elegans F49H6.1	5	F49H6.2	F49H6.2	F49H6.2	1047	75	972	678	135	543	817	163	654	0	1.486	0.571434
1730	Protein of unknown function, has moderate similarity to uncharacterized C. elegans Y41C4A.13	1	F52A8.1	F52A8.1	F52A8.1	1835	69	1766	2239	118	2121	2698	142	2555	0	0.691	-0.533242
1731	Member of the ribosomal protein L25 protein family	1	F52B5.6	F52B5.6	F52B5.6	7248	75	7173	12871	116	12755	15507	140	15367	0	0.467	-1.09851
1732	Protein with strong similarity to C. elegans F52C6.3 gene product	2	F52C6.2	F52C6.2	F52C6.2	1339	70	1269	2317	111	2206	2792	134	2658	0	0.477	-1.06794
1733	Protein of unknown function, putative paralog of C. elegans C36C9.1	X	F52D2.4	F52D2.4	F52D2.4	1492	68	1424	1663	102	1561	2004	123	1881	0	0.757	-0.401635
1734	Member of the Hsp20 or alpha crystallin family, has low similarity to alpha-B crystallin (mouse Cryab), which functions as a molecular chaperone and modulates components of cell remodeling and apoptosis	5	F52E1.7/hsp17.5	F52E1.7	F52E1.7	2259	74	2185	1663	108	1555	2004	130	1873	0	1.166	0.221568
1735	Protein of unknown function	X	F54B11.9	F54B11.9	F54B11.9	524	81	443	490	102	388	590	123	467	0	0.948	-0.077041
1736	Protein containing four EF hand domains, has moderate similarity to calmodulin 1 (human CALM1), which regulates the calcium-dependent activity of proteins and enzymes including ion channels, kinases, phosphatases, and phosphodiesterases	1	tnc-1/pat-10/F54C1.7	F54C1.7	F54C1.7	6424	76	6348	9654	109	9545	11631	131	11500	0	0.552	-0.85726
1737	Protein with high similarity to suppressor of Ty (S.cerevisiae) 4 homolog 1 (human SUPT4H1), which is part of the DRB sensitivity inducing factor that binds RNA Pol II, regulates transcription elongation, and may modulate chromatin assembly and activity	3	F54C4.2	F54C4.2	F54C4.2	1345	72	1273	1604	107	1497	1933	129	1804	0	0.706	-0.50226
1738	Member of the Skp1 family, has a region of low similarity to a region of S. cerevisiae Skp1p, which is a component (subunit D) of Cbf3 kinetochore and SCF (Skp1p-cullin-F-box) complexes and is involved in ubiquitin-dependent degradation	2	skr-15/F54D10.1	F54D10.1	F54D10.1	997	69	928	874	103	771	1053	124	929	0	0.999	-0.00144342
1739	Protein with moderate similarity to C. elegans F54D12.7 gene product	2	F54D12.2	F54D12.2	F54D12.2	168	75	93	165	100	65	199	120	78	0	1.188	0.248535
1740	Protein of unknown function, has high similarity to uncharacterized C. elegans T09F5.7	3	F54D8.5	F54D8.5	F54D8.5	263	76	187	200	97	103	241	117	124	0	1.507	0.591679
1741	Protein of unknown function, has moderate similarity to uncharacterized C. elegans T02H6.9	2	Y54E2A.9	Y54E2A.9	Y54E2A.9	475	76	399	991	111	880	1194	134	1060	0	0.376	-1.4112
1742		2		multiple	Y57A10C.1	380	77	303	315	109	206	380	131	248	0	1.221	0.288063
1743	Member of the ADP-ribosylation factor (ARF) family, has low similarity to human ARF1, which is a GTP-binding protein that regulates the binding of coat protein complex proteins to endosomes	4	Y57G11C.13	Y57G11C.13	Y57G11C.13	2302	72	2230	3279	99	3180	3951	119	3831	0	0.582	-0.780909
1744	Protein of unknown function	2	Y57G7A.2	Y57G7A.2	Y57G7A.2	551	75	476	463	106	357	558	128	430	0	1.107	0.146655
1745	Member of the transthyretin-like family, has high similarity to uncharacterized C. elegans Y5F2A.2	4	Y5F2A.1	Y5F2A.1	Y5F2A.1	9211	71	9140	11914	102	11812	14354	123	14231	0	0.642	-0.639355
1746	Protein of unknown function	X	Y62H9A.2	Y62H9A.2	Y62H9A.2	174	66	108	162	89	73	195	107	88	0	1.228	0.296311
1747	Protein of unknown function, has weak similarity to C. elegans Y37D8A.19	X	ZC373.2	ZC373.2	ZC373.2	1129	65	1064	924	87	837	1113	105	1008	0	1.055	0.077243
1748	Protein of unknown function	3	ZC395.5	ZC395.5	ZC395.5	8398	71	8327	8342	102	8240	10051	123	9928	0	0.839	-0.253257
1749	Protein of unknown function, has weak similarity to C. elegans ZC412.7	5	ZC412.6	ZC412.6	ZC412.6	585	77	508	1303	117	1186	1570	141	1429	0	0.356	-1.49005
1750	Member of the ribosomal protein S7 protein family	1	rps-7/ZC434.2	ZC434.2	ZC434.2	5497	73	5424	8060	113	7947	9711	136	9575	0	0.566	-0.821126
1751	Protein of unknown function	X	ZC449.4	ZC449.4	ZC449.4	1199	69	1130	1012	102	910	1219	123	1096	0	1.031	0.0440443
1752	Protein of unknown function, has very strong similarity to uncharacterized C. elegans T28H11.7	4	ZC477.7	ZC477.7	ZC477.7	1070	65	1005	2692	96	2596	3243	116	3128	0	0.321	-1.63935
1753		2		K02617-1.F09C12	F09C12.7	1268	65	1203	4195	98	4097	5054	118	4936	0	0.244	-2.03505
1754		5		multiple	F09C6.10	488	69	419	600	104	496	723	125	598	0	0.701	-0.512514
1755	Protein of unknown function	X	F09E10.1	F09E10.1	F09E10.1	1245	77	1168	1362	120	1242	1641	145	1496	0	0.781	-0.356606
1756	Member of an uncharacterized protein family	5	F19F10.3	F19F10.3	F19F10.3	906	76	830	782	118	664	942	142	800	0	1.038	0.0538064
1757	Protein of unknown function	5	F19F10.8	F19F10.8	F19F10.8	725	78	647	734	120	614	884	145	740	0	0.875	-0.192645
1758	Protein of unknown function	X	F19G12.4	F19G12.4	F19G12.4	790	75	715	727	115	612	876	139	737	0	0.97	-0.0439433
1759		X		multiple	F23A7.1	345	74	271	376	108	268	453	130	323	0	0.839	-0.253257
1760	Protein of unknown function	5	F23B12.4	F23B12.4	F23B12.4	1048	75	973	1158	109	1049	1395	131	1264	0	0.77	-0.37707
1761	Member of the RRM domain protein family	4	F23B2.6	F23B2.6	F23B2.6	4260	72	4188	9752	106	9646	11749	128	11622	0	0.36	-1.47393
1762	Protein of unknown function, has strong similarity to C. elegans F58E10.7	X	F23D12.3	F23D12.3	F23D12.3	239	77	162	298	109	189	359	131	228	0	0.711	-0.492079
1763	Protein of unknown function	2	F23F1.7	F23F1.7	F23F1.7	1734	70	1664	1534	98	1436	1848	118	1730	0	0.962	-0.0558912
1764	Small protein with similarity to organic cation transporters	3	F23F12.3	F23F12.3	F23F12.3	421	65	356	275	98	177	331	118	213	0	1.669	0.738984
1765	Protein of unknown function	1	T20F5.1	T20F5.1	T20F5.1	138	70	68	136	97	39	164	117	47	0	1.447	0.533065
1766	Protein of unknown function	1	T20F5.5	T20F5.5	T20F5.5	523	72	451	650	94	556	783	113	670	0	0.673	-0.571322
1767	Protein of unknown function, has strong similarity to uncharacterized C. elegans T20G5.8	3	T20G5.7	T20G5.7	T20G5.7	5868	76	5792	4175	111	4064	5030	134	4896	0	1.183	0.24245
1768	Protein of unknown function, has weak similarity to C. elegans E04D5.1	3	T20G5.9	T20G5.9	T20G5.9	178	71	107	173	99	74	208	119	89	0	1.2	0.263034
1769	Protein of unknown function	X	T21B6.4	T21B6.4	T21B6.4	239	74	165	212	108	104	255	130	125	0	1.317	0.397255
1770	Protein with strong similarity to C. elegans T21C9.13 gene product	5	T21C9.11	T21C9.11	T21C9.11	494	74	420	421	97	324	507	117	390	0	1.076	0.105678
1771	Protein with high similarity to A. niger SrgA, which is a putative GTPase with a role in secretion, member of the Ras superfamily of GTP binding proteins	1	T23H2.5	T23H2.5	T23H2.5	7091	70	7021	8729	91	8638	10517	110	10407	0	0.675	-0.567041
1772	Protein containing two DUF40 domains of unknown function, which contain four conserved cysteines, has high similarity to uncharacterized C. elegans T24A6.13	5	T24A6.12	T24A6.12	T24A6.12	236	72	164	244	99	145	294	119	175	0	0.939	-0.0908029
1773	Protein with moderate similarity to C. elegans F40C5.2 gene product	m	T24A6.17	T24A6.17	T24A6.17	181	64	117	220	89	131	265	107	158	0	0.741	-0.432455
1774	Protein of unknown function, has weak similarity to C. elegans F49F1.7	2	T24B8.5	T24B8.5	T24B8.5	1126	65	1061	793	95	698	955	114	841	0	1.262	0.335712
1775	Protein of unknown function, has weak similarity to C. elegans F43C11_37.B and T01C3.9	X	T24C2.2	T24C2.2	T24C2.2	470	71	399	457	102	355	551	123	428	0	0.933	-0.100051
1776	Protein with very strong similarity to C. elegans MED-1, which is a GATA-type transcription factor, contains a GATA-type zinc finger domain	X	T24D3.1	T24D3.1	T24D3.1	753	77	676	367	116	251	442	140	302	0	2.235	1.16027
1777	Protein containing a trypsin inhibitor-like cysteine rich domain	5	C04E6.12	C04E6.12	C04E6.12	345	70	275	298	96	202	359	116	243	0	1.13	0.176323
1778	Member of the transthyretin-like family	4	C04G2.1	C04G2.1	C04G2.1	2112	66	2046	1741	93	1648	2098	112	1986	0	1.03	0.0426443
1779	Putative FMRF-amide neurotransmitter	X	flp-12/C05E11.8	C05E11.8	C05E11.8	5263	67	5196	4596	95	4501	5537	114	5423	0	0.958	-0.0619024
1780	Protein of unknown function	3	C05H8.2	C05H8.2	C05H8.2	646	68	578	493	98	395	594	118	476	0	1.215	0.280956
1781	Member of the 7-transmembrane chemoreceptor family of G protein-coupled receptors (GPCR), has low similarity to uncharacterized C. elegans W02H5.6	2	C06A8.7	C06A8.7	C06A8.7	785	71	714	388	102	286	467	123	345	0	2.072	1.05102
1782	Protein containing a UBA (ubiquitin associated) or TS-N domain, has low similarity to uncharacterized C. elegans F40G9.3	X	C06E2.7	C06E2.7	C06E2.7	722	76	646	534	112	422	643	135	508	0	1.271	0.345964
1783	Protein of unknown function	1	C15C6.1	C15C6.1	C15C6.1	1042	74	968	832	107	725	1002	129	873	0	1.108	0.147958
1784	Protein of unknown function	X	C15C7.5	C15C7.5	C15C7.5	4565	70	4495	4227	103	4124	5093	124	4969	0	0.905	-0.14401
1785	Protein of unknown function, has weak similarity to uncharacterized C. elegans C31E10.6	2	C16A11.2	C16A11.2	9C16A11.2	1313	70	1243	1861	93	1768	2242	112	2130	0	0.584	-0.77596
1786	Protein with similarity to mouse LYAR protein, a cell growth regulating nucleolar protein	3	C16C10.8	C16C10.8	8C16C10.8	4291	70	4221	3687	101	3586	4442	122	4320	0	0.977	-0.0335695
1787	Protein containing a DUF19 domain of unknown function, which contain twelve conserved cysteines, has strong similarity to uncharacterized C. elegans T28A11.18	5	C17B7.9	C17B7.9	C17B7.9	471	74	397	594	104	490	716	125	590	0	0.672	-0.573467
1788	Protein of unknown function	1	C17D12.5	C17D12.5	C17D12.5	386	76	310	455	105	350	548	127	422	0	0.735	-0.444184
1789	Protein of unknown function	1	F28B3.4	F28B3.4	F28B3.4	277	68	209	238	101	137	287	122	165	0	1.266	0.340277
1790	Protein of unknown function	4	F28D1.6	F28D1.6	F28D1.6	991	67	924	703	95	608	847	114	733	0	1.261	0.334568
1791	Protein of unknown function	5	F32D1.8	F32D1.8	F32D1.8	974	71	903	833	103	730	1004	124	880	0	1.027	0.0384362
1792	Protein containing AADGAPLIRF-amide neuromodulator	4	flp-13/FaRP_II/F33D4.3	F33D4.3	F33D4.3	2671	72	2599	2568	98	2470	3094	118	2976	0	0.873	-0.195946
1793	Protein with similarity to serine protease inhibitor-like proteins, has strong similarity to C. elegans F35B12.4	5	F35B12.6	F35B12.6	F35B12.6	2151	74	2077	1372	108	1264	1653	130	1523	0	1.364	0.447844
1794	Protein containing a DB module domain, has high similarity to uncharacterized C. elegans C42D4.3	X	F35B3.4	F35B3.4	F35B3.4	1962	77	1885	1632	105	1527	1966	127	1840	0	1.025	0.0356239
1795		3		F43D9.5	F43D9.5	1041	68	973	1813	98	1715	2184	118	2066	0	0.471	-1.0862
1796	Protein of unknown function	X	F44A6.3	F44A6.3	F44A6.3	260	72	188	225	97	128	271	117	154	0	1.219	0.285698
1797	Member of the Ser/Thr protein phosphatase protein family	3	F44B9.9	F44B9.9	F44B9.9	311	68	243	290	98	192	349	118	231	0	1.05	0.0703893
1798	Protein of unknown function	5	F44E7.9	F44E7.9	F44E7.9	1526	70	1456	2312	98	2214	2786	118	2667	0	0.546	-0.873027
1799	Protein of unknown function	2	F44G4.6	F44G4.6	F44G4.6	1705	70	1635	1109	96	1013	1336	116	1220	0	1.34	0.422233
1800	Protein with low similarity to purine rich element binding protein beta (mouse Purb), which binds single-stranded DNA and mouse Pura, represses vascular smooth muscle alpha-actin transcription, and may act in DNA replication initiation and mRNP formation	4	F45E4.2	F45E4.2	F45E4.2	4552	68	4484	8326	98	8228	10031	118	9913	0	0.452	-1.14561
1801	Member of the mitochondrial carrier protein family of membrane transporters	4	T20D3.5	T20D3.5	T20D3.5	3499	65	3434	4164	95	4069	5017	114	4902	0	0.7	-0.514573
1802	Putative ortholog of C. elegans F35F10.1 gene product	5	T20D4.13	T20D4.13	T20D4.13	422	68	354	930	101	829	1120	122	999	0	0.354	-1.49818
1803	Protein containing a DB module domain, has high similarity to uncharacterized C. elegans C56C10.4	3	T20G5.12	T20G5.12	T20G5.12	372	66	306	365	93	272	440	112	328	0	0.934	-0.0985055
1804	Putative 23 kDa subunit of NADH-coenzyme Q reductase, possible ortholog of human NDUFS8, 23 kDa subunit of NADH dehydrogenase (ubiquinone) Fe-S complex	3	T20H4.5	T20H4.5	T20H4.5	3197	63	3134	5184	94	5090	6246	113	6133	0	0.511	-0.968605
1805	Member of the matrixin family, which are extracellular matrix metalloproteases that may be involved in tissue remodeling, has a region of moderate similarity to a region of matrix metalloproteinase 28 (epilysin, human MMP28)	3	T21D11.1	T21D11.1	T21D11.1	303	67	236	347	98	249	418	118	300	0	0.787	-0.345564
1806	Protein of unknown function, has weak similarity to C. elegans ZC581.6	1	T21E12.3	T21E12.3	T21E12.3	174	65	109	201	90	111	242	108	134	0	0.815	-0.295128
1807	Protein of unknown function	5	T27E4.7	T27E4.7	T27E4.7	3016	67	2949	2723	96	2627	3281	116	3165	0	0.932	-0.101598
1808	Contains a baculovirus IAP repeat and is required for chromosome alignment, separation/segregation, and condensation	5	bir-1/T27F2.3	T27F2.3	0T27F2.3	1323	72	1251	1509	102	1407	1818	123	1695	0	0.738	-0.438307
1809	Member of the glutathione S-transferase protein family, has similarity to human and D. melanogaster glutathione S-transferases	5	T28A11.11	T28A11.11	8T28A11.11	553	75	478	440	102	338	530	123	407	0	1.174	0.231432
1810	Protein containing a DUF19 domain of unknown function, which contain twelve conserved cysteines, has strong similarity to uncharacterized C. elegans C17B7.9	5	T28A11.18	T28A11.18	T28A11.18	515	70	445	747	101	646	900	122	778	0	0.572	-0.805913
1811	Protein containing a DUF40 domain of unknown function, which contain four conserved cysteines, has strong similarity to uncharacterized C. elegans F35F10.9	5	T28A11.7	T28A11.7	3T28A11.7	313	69	244	271	92	179	327	111	216	0	1.131	0.177599
1812	Member of an uncharacterized protein family	3	T28A8.2	T28A8.2	2T28A8.2	223	71	152	227	98	129	273	118	155	0	0.978	-0.0320936
1813	Protein of unknown function	X	F15A8.1	F15A8.1	F15A8.1	7301	77	7224	4918	94	4824	5925	113	5812	-100	1.243	0.313826
1814	Member of an uncharacterized protein family	5	F15B9.1	F15B9.1	F15B9.1	2962	76	2886	6530	101	6429	7867	122	7746	0	0.373	-1.42275
1815	Protein of unknown function, has weak similarity to C. elegans C33F10.8	4	F15E6.5	F15E6.5	F15E6.5	344	74	270	282	101	181	340	122	218	0	1.238	0.308011
1816	Protein of unknown function	5	F16B4.7	F16B4.7	F16B4.7	1391	68	1323	2038	98	1940	2455	118	2337	0	0.566	-0.821126
1817	Protein with strong similarity to C. elegans F18E3.5 gene product	5	F18E3.8	F18E3.8	F18E3.8	159	70	89	167	101	66	201	122	80	0	1.119	0.16221
1818	Protein of unknown function, has weak similarity to C. elegans F21D9.2	4	F19C7.5	F19C7.5	F19C7.5	569	75	494	506	102	404	610	123	487	0	1.015	0.0214797
1819	Member of the ribosomal protein S26 protein family	1	F39B2.6	F39B2.6	F39B2.6	4977	77	4900	5421	103	5318	6531	124	6407	0	0.765	-0.386468
1820	Protein of unknown function	5	F41E6.10	F41E6.10	F41E6.10	376	75	301	344	99	245	414	119	295	0	1.02	0.0285692
1821	Member of the Hsp20 or alpha crystallin family, has moderate similarity to C. elegans HSP-16, which is involved in the heat shock response	3	sip-1/F43D9.4	F43D9.4	F43D9.4	7389	66	7323	9614	94	9520	11583	113	11470	0	0.638	-0.648372
1822	Protein containing a major sperm protein (MSP) domain, which are involved in sperm motility, has very strong similarity to uncharacterized C. elegans F44D12.3	4	F44D12.7	F44D12.7	F44D12.7	1708	68	1640	6409	94	6315	7722	113	7608	0	0.216	-2.2109
1823	Protein with high similarity to ADP-ribosylation factor 1 (human ARF1), which is a small guanine nucleotide-binding protein, member of the ADP-ribosylation factor (ARF) family, which are GTP-binding proteins involved in protein trafficking	m	arl-6/F45E4.1	F45E4.1	F45E4.1	990	77	913	873	106	767	1052	128	924	0	0.988	-0.0174171
1824	Protein with moderate similarity to C. elegans Y116F11.X gene product	2	F46F5.8	F46F5.8	F46F5.8	216	89	127	192	124	68	231	149	82	0	1.55	0.632268
1825	Member of the C. elegans Sre G protein-coupled chemoreceptor family, which are putative chemosensory receptors	5	C47A10.4	C47A10.4	C47A10.4	279	75	204	292	112	180	352	135	217	0	0.941	-0.0877334
1826	Protein with high similarity to UDP-galactose-4-epimerase (human GALE), which catalyzes the interconversion of UDP galactose and UDP glucose in the galactose metabolic pathway, member of the NAD-dependent epimerase or dehydratase family	1	C47B2.6	C47B2.6	C47B2.6	10020	91	9929	8920	121	8799	10747	146	10601	0	0.937	-0.093879
1827	Member of the galactosyltransferase family, which transfer galactose to GlcNAc termini of growing oligosaccharide chains, has a region of low similarity to a region of UDP-GlcNAc:betaGal beta-1-3-N-acetylglucosaminyltransferase 5 (human B3GNT5)	1	C47F8.5	C47F8.5	C47F8.5	221	78	143	232	108	124	280	130	149	0	0.957	-0.0634092
1828	Aspartate-specific cysteine protease; involved in induction of apoptosis; similar to mammalian interleukin-1-beta-converting enzyme	4	ced-3/C48D1.2	C48D1.2	C48D1.2	386	65	321	389	99	290	469	119	349	0	0.919	-0.121863
1829	Protein containing a DUF23 domain of unknown function, has strong similarity to uncharacterized C. elegans ZK381.2	1	C49A1.5	C49A1.5	C49A1.5	157	69	88	151	100	51	182	120	61	0	1.432	0.518031
1830	Protein containing two DUF33 domains of unknown function	2	C49D10.5	C49D10.5	C49D10.5	446	69	377	428	105	323	516	127	389	0	0.969	-0.0454314
1831	Protein containing a DHHC-type zinc finger (NEW1) domain, has a region of low similarity to a region of huntingtin interacting protein H (human HYPH), which interacts with human HD and this interaction may be altered in Huntington's disease	X	D2021.2	D2021.2	D2021.2	1286	67	1219	990	104	886	1193	125	1067	0	1.142	0.191563
1832	Member of the 2-hydroxychromene-2-carboxylate isomerase protein family, which are involved in prokaryotic polyaromatic hydrocarbon (PAH) catabolism, has low similarity to uncharacterized C. elegans ZK1320.1	4	D2024.7	D2024.7	D2024.7	1218	69	1149	743	100	643	895	120	775	0	1.483	0.568519
1833	Protein of unknown function	2	D2089.3	D2089.3	D2089.3	114	71	43	133	109	24	160	131	29	0	1.487	0.572405
1834	Protein with moderate similarity to gamma-butyrobetaine hydroxylase (rat Bbox), which catalyzes the conversion of gamma butyrobetaine to carnitine	2	D2089.5	D2089.5	D2089.5	979	76	903	1055	118	937	1271	142	1129	0	0.8	-0.321928
1835	Protein of unknown function	2	DH11.5	DH11.5	DH11.5	2149	70	2079	1462	98	1364	1761	118	1643	0	1.265	0.339137
1836	Protein of unknown function	2	E01G4.4	E01G4.4	E01G4.4	534	70	464	614	96	518	740	116	624	0	0.743	-0.428566
1837	Protein with low similarity to solute carrier family 35 member 3 (UDP-N-acetylglucosamine(UDP-GlcNAc) transporter, human SLC35A3), which transports nucleotide sugars	4	M02B1.1	M02B1.1	M02B1.1	305	73	232	271	95	176	327	114	212	0	1.094	0.129613
1838	Protein of unknown function, has moderate similarity to uncharacterized C. elegans F41H10.5	4	M02B1.3	M02B1.3	M02B1.3	1979	74	1905	1715	102	1613	2066	123	1943	0	0.98	-0.0291463
1839		2		no_gene	M03A1.5	949	82	867	889	99	790	1071	119	952	0	0.911	-0.134477
1840	Protein containing two low-density lipoprotein (LDL) receptor class A domains and a chitin binding peritrophin-A domain, has a region of low similarity to a region of sortilin-related receptor (human SORL1), which is a mosaic receptor	5	M03E7.4	M03E7.4	M03E7.4	2850	77	2773	3169	99	3070	3818	119	3699	0	0.75	-0.415037
1841	Member of the G protein alpha subunit family	1	gpa-15/M04C7.1	M04C7.1	M04C7.1	430	74	356	346	105	241	417	127	290	0	1.226	0.293959
1842	Protein of unknown function	1	M04F3.5	M04F3.5	M04F3.5	1179	71	1108	914	105	809	1101	127	975	0	1.137	0.185232
1843	Protein of unknown function	3	R107.5	R107.5	R107.5	203	70	133	160	106	54	193	128	65	0	2.044	1.0314
1844	Protein with similarity to aminopeptidase	1	R119.2	R119.2	R119.2	181	75	106	178	107	71	214	129	86	0	1.239	0.309176
1845	Member of the 7-transmembrane chemoreceptor family of G-protein coupled receptors (GPCR), has low similarity to C. elegans ODR-10, which is involved in odorant response	5	R11D1.6	R11D1.6	R11D1.6	861	75	786	743	106	637	895	128	767	0	1.024	0.0342157
1846	Protein containing a nuclear hormone receptor C4-type zinc finger domain, which bind DNA and may regulate transcription, and a nuclear hormone receptor ligand-binding domain, has weak similarity to hepatocyte nuclear factor 4 gamma (mouse Hnf4g)	4	R11E3.5	R11E3.5	R11E3.5	1706	73	1633	1157	101	1056	1394	122	1272	0	1.284	0.360645
1847		5		multiple	R11G10.1	427	74	353	355	104	251	428	125	302	0	1.167	0.222805
1848	Putative ortholog of C. elegans C25H3.8 gene product	2	R12C12.8	R12C12.8	R12C12.8	706	73	633	700	102	598	843	123	720	0	0.879	-0.186065
1849	Protein with strong similarity to C. elegans W04A8.4 gene product	5	Y43F8B.7	Y43F8B.7	Y43F8B.7	1281	78	1203	1177	111	1066	1418	134	1284	0	0.937	-0.093879
1850	Protein of unknown function	5	Y43F8C.15	Y43F8C.15	Y43F8C.15	184	79	105	245	122	123	295	147	148	-100	0.709	-0.496142
1851		3		Y47D3B.6	Y47D3B.6	831	75	756	559	107	452	673	129	545	0	1.388	0.473008
1852	Protein with strong similarity to mouse Atp6a2, which is a vacuolar H+-ATPase alpha subunit that is involved in the maintenance of cytoplasmic pH, contains ATP synthase alpha or beta family beta-barrel, nucleotide-binding, and C-terminal domains	5	Y49A3A.2/Y49A3A.B	Y49A3A.2	Y49A3A.2	506	67	439	478	94	384	576	113	463	0	0.949	-0.07552
1853		3		Y49E10.1	Y49E10.1	5309	69	5240	6543	95	6448	7883	114	7769	0	0.675	-0.567041
1854		3		Y49E10.17	Y49E10.17	222	71	151	278	106	172	335	128	207	0	0.729	-0.456009
1855	Protein with moderate similarity to C. elegans F46A9.1 gene product	1	Y18D10A.21/Y18D10A.U	Y18D10A.21	Y18D10A.21	264	68	196	395	99	296	476	119	357	0	0.55	-0.862496
1856	Member of the sodium or hydrogen exchanger family, which maintain the pH of actively metabolizing cells, has a region of moderate similarity to a region of S. cerevisiae Nhx1p, which is a Na+/H+ antiporter required for endosomal protein trafficking	1	Y18D10A.6/Y18D10A.G	Y18D10A.6	Y18D10A.6	120	70	50	138	109	29	166	131	35	0	1.431	0.517024
1857		2		Y38F1A.3	Y38F1A.3	2171	69	2102	1680	104	1576	2024	125	1899	0	1.107	0.146655
1858		2		Y38F1A.9	Y38F1A.9	1242	77	1165	1467	116	1351	1767	140	1628	0	0.716	-0.481969
1859	Member of the rhodopsin family of G protein-coupled receptors (GPCR), has moderate similarity to muscarinic m3 acetylcholine receptor (human CHRM3), which is a G protein-coupled receptor that plays a variety of roles in the nervous system	5	Y40H4A.1/Y40H4A.A	Y40H4A.1	Y40H4A.1	971	77	894	858	121	737	1034	146	888	0	1.007	0.0100637
1860	Protein of unknown function, has high similarity to uncharacterized C. elegans F07C4.5	4	Y40H7A.5/Y40H7.F	Y40H7A.5	Y40H7A.5	484	78	406	457	118	339	551	142	408	0	0.994	-0.00868224
1861	Protein of unknown function, has weak similarity to uncharacterized C. elegans F18E3.5	5	F38E1.6	F38E1.6	F38E1.6#2	147	68	79	159	103	56	192	124	67	0	1.171	0.227741
1862	Protein of unknown function	4	F44D12.6	F44D12.6	F44D12.6#2	407	66	341	552	97	455	665	117	548	0	0.622	-0.685014
1863	Member of the aldehyde dehydrogenase protein family	2	F45H10.1	F45H10.1	F45H10.1#2	1518	77	1441	1259	107	1152	1517	129	1388	0	1.038	0.0538064
1864	Protein of unknown function, has weak similarity to C. elegans T27B7.7	5	F48G7.4	F48G7.4	F48G7.4#2	1025	75	950	1900	98	1802	2289	118	2171	0	0.438	-1.191
1865					F52B5.5#2	2704	74	2630	3524	95	3429	4246	114	4131	0	0.637	-0.650635
1866					F53C11.7#2	2732	74	2658	2348	99	2249	2829	119	2710	0	0.981	-0.027675
1867	Protein containing an F-box domain, which serve as a link between a target protein and a ubiquitin-conjugating enzyme, has high similarity to uncharacterized C. elegans F21D9.1	3	Y39A1A.16	Y39A1A.16	Y39A1A.16#2	217	76	141	190	100	90	229	120	108	0	1.3	0.378512
1868	Protein of unknown function, has weak similarity to C. elegans Y71A12B.D	2	Y57G7A.8	Y57G7A.8	Y57G7A.8#2	346	77	269	294	100	194	354	120	234	0	1.151	0.202888
1869	Protein containing a nuclear hormone receptor ligand-binding and C4-type zinc finger domain, and a DUF 227 domain of unknown function, has a region of low similarity to a region of hepatocyte nuclear factor 4 gamma (human HNF4G)	5	ZK1037.4	ZK1037.4	ZK1037.4#2	218	79	139	191	110	81	230	133	98	0	1.424	0.509949
1870	Member of the domain of unknown function DUF13 family, has high similarity to uncharacterized C. elegans T15D6.8	X	ZK1086.3	ZK1086.3	ZK1086.3#2	105	73	32	123	106	17	148	128	20	0	1.562	0.643394
1871	Member of the 7-transmembrane chemoreceptor family of G-protein coupled receptors (GPCR), has high similarity to uncharacterized C. elegans ZK228.5	5	ZK228.6	ZK228.6	ZK228.6#2	496	66	430	400	105	295	482	127	355	0	1.21	0.275007
1872	Protein with high similarity to C. elegans W09C3.6, which is a phosphatase involved in cell growth and maintenance, member of the serine or threonine protein phosphatase family	4	ZK354.9	ZK354.9	ZK354.9#2	573	64	509	551	97	454	664	117	547	0	0.931	-0.103147
1873	Protein of unknown function, has low similarity to uncharacterized autophagy 12-like (human APG12L)	3	B0336.8	B0336.8	B0336.8	1396	71	1325	1647	98	1549	1984	118	1866	0	0.71	-0.494109
1874		5		Y39B6B.bb	B0413.1	3651	67	3584	4117	95	4022	4960	114	4846	0	0.74	-0.434403
1875	Protein of unknown function	5	B0554.1	B0554.1	B0554.1	626	74	552	670	106	564	807	128	680	0	0.812	-0.300448
1876	Protein with high similarity to ribosomal protein L14 (S. cerevisiae Rpl14ap), which binds RNA and is a structural ribosomal protein, member of the ribosomal L14e family, which are part of the large ribosomal subunit	1	C04F12.4	C04F12.4	C04F12.4	10141	77	10064	16497	115	16382	19876	139	19737	0	0.51	-0.971431
1877	Protein containing two protein kinase domains and two adenylate and guanylate cyclase catalytic domains, has moderate similarity to a region of natriuretic peptide receptor A (mouse Npr1), which is a membrane-bound guanylate cyclase	2	C04H5.4/C04H5.4A	C04H5.4	C04H5.4	213	75	138	195	105	90	235	127	108	0	1.273	0.348232
1878	Protein of unknown function, has weak similarity to C. elegans C06E1.5	3	C06E1.2	C06E1.2	C06E1.2	289	67	222	239	98	141	288	118	170	0	1.307	0.386259
1879	Protein of unknown function	2	D1022.2	D1022.2	D1022.2	252	71	181	212	105	107	255	127	129	0	1.404	0.489543
1880	Protein with high similarity to somatic cytochrome c (mouse Cycs), which is involved in mitochondrial respiration, contains a cytochrome c family heme-binding site domain	4	E04A4.7	E04A4.7	E04A4.7	5008	67	4941	5459	98	5361	6577	118	6459	0	0.765	-0.386468
1881	Member of an uncharacterized protein family	5	F08E10.7	F08E10.7	F08E10.7	340	76	264	231	96	135	278	116	163	0	1.623	0.698663
1882	Protein with high similarity to ribosomal protein L35a (rat Rpl35a), which is a component of the 60S ribosomal subunit that binds RNA, member of the ribosomal L35Ae family	2	F10E7.7	F10E7.7	F10E7.7	6924	80	6844	7534	102	7432	9077	123	8954	0	0.764	-0.388355
1883	Protein with moderate similarity to T-complex testis expressed 1 (rat Tctex1), which is a cytoplasmic dynein light chain that may play a role in vesicle targeting, spermatogenesis, and protein recruitment during cytokinesis	1	F13G3.4	F13G3.4	F13G3.4	3662	75	3587	4088	98	3990	4925	118	4807	0	0.746	-0.422752
1884	Protein with moderate similarity to C. elegans F17E9.4 gene product	4	F17E9.2	F17E9.2	F17E9.2	1455	73	1382	1071	98	973	1290	118	1172	0	1.179	0.237564
1885	Protein of unknown function, has weak similarity to C. elegans T11A5.5	3	B0303.8	B0303.8	B0303.8	248	72	176	235	111	124	283	134	149	0	1.178	0.23634
1886	Protein with strong similarity to C. elegans Y19D10A.3 gene product	5	C01B4.2	C01B4.2	C01B4.2	243	74	169	200	110	90	241	133	108	0	1.559	0.640621
1887	Member of the 7-transmembrane chemoreceptor family of G protein-coupled receptors (GPCR), has high similarity to uncharacterized C. elegans K02H11.3	5	C06B3.1	C06B3.1	C06B3.1	1676	69	1607	1904	101	1803	2294	122	2172	0	0.74	-0.434403
1888	Member of the Hsp20 or alpha crystallin family, has moderate similarity to a region of alpha B crystallin (human CRYAB), which is a molecular chaperone that prevents protein aggregation in the lens and cardiac and skeletal muscle	3	C14B9.1/(hsp12.3)	C14B9.1	C14B9.1	102	67	35	105	91	14	127	110	17	0	2.075	1.05311
1889	Protein containing glutathione S-transferase N-terminal and C-terminal domains, has low similarity to glutathione-S-transferase like (human GSTTLp28), which has thiol transferase and dehydroascorbate reductase activities and modulates ryanodine receptors	3	C29E4.7	C29E4.7	C29E4.7	3433	70	3363	7902	95	7807	9520	114	9406	0	0.358	-1.48197
1890	Protein of unknown function, has moderate similarity to uncharacterized human LOC51673	1	C32E8.3	C32E8.3	C32E8.3	2317	70	2247	2149	104	2045	2589	125	2464	0	0.912	-0.132894
1891	Protein with high similarity to poly A polymerase beta (mouse Papolb), which is a testis specific poly(A) polymerase that catalyzes the addition of polyadenosine to the 3' end of messenger RNAs	2	F43G6.5	F43G6.5	F43G6.5	820	74	746	712	106	606	858	128	730	0	1.022	0.0313952
1892	Protein of unknown function	1	F56F4.4	F56F4.4	F56F4.4	765	74	691	548	107	441	660	129	531	0	1.301	0.379621
1893	Protein of unknown function, has low similarity to uncharacterized C. elegans C49C8.1	4	F56H11.6	F56H11.6	F56H11.6	3677	75	3602	6808	105	6703	8202	127	8076	0	0.446	-1.16488
1894	Member of an uncharacterized protein family	5	F59D6.7	F59D6.7	F59D6.7	1327	75	1252	841	107	734	1013	129	884	0	1.416	0.501821
1895	Protein containing glutathione S-transferase N-terminal and C-terminal domains, has low similarity to prostaglandin D2 synthase (human PGDS), which is a prostaglandin D synthase and glutathione S-transferase that regulates non-rapid eye movement sleep	4	gst-2/CeGST2/K08F4.6	K08F4.6	K08F4.6	1508	75	1433	679	113	566	818	136	682	0	2.101	1.07108
1896	Protein of unknown function	2	K10H10.4	K10H10.4	K10H10.4	1164	70	1094	787	105	682	948	127	822	0	1.331	0.412511
1897	Protein of unknown function	1	C17D12.7	C17D12.7	C17D12.7	528	68	460	517	100	417	623	120	502	0	0.916	-0.12658
1898	Protein containing a homeobox (homeodomain) domain, has a region of low similarity to a region of C. elegans VAB-3, which is a homeodomain transcription factor required for morphogenesis of the head and gonads	X	C18B12.3	C18B12.3	C18B12.3	368	65	303	305	94	211	367	113	254	0	1.192	0.253384
1899	Protein containing a GATA-type zinc finger domain, has low similarity to a region of C. elegans ELT-3, which is a GATA-binding factor required for hypodermal cell differentiation	5	C18G1.2	C18G1.2	C18G1.2	772	65	707	738	89	649	889	107	782	0	0.904	-0.145605
1900	Protein containing an ETS domain, which bind promoter DNA, has a region of moderate similarity to a region of new Ets related factor 2 (E74-like factor 2) human ELF2, which is an ETS transcriptional activator	3	C24A1.2	C24A1.2	C24A1.2	268	66	202	342	98	244	412	118	294	0	0.687	-0.541618
1901		4		multiple	C25G4.8	201	78	123	209	118	91	252	142	110	0	1.122	0.166073
1902	Protein of unknown function	X	C31H2.3	C31H2.3	C31H2.3	430	71	359	343	108	235	413	130	283	0	1.268	0.342555
1903	Putative ortholog of C. elegans F11D11.3 gene product	5	F11D11.4	F11D11.4	F11D11.4	261	69	192	230	94	136	277	113	164	0	1.172	0.228973
1904	Protein containing two DUF148 domains of unknown function	4	F13E9.8	F13E9.8	F13E9.8	278	74	204	273	100	173	329	120	208	0	0.979	-0.0306192
1905	Protein containing a DUF18 domain of unknown function, has high similarity to uncharacterized C. elegans F26D2.13	5	F16H6.3	F16H6.3	F16H6.3	309	73	236	329	110	219	396	133	264	0	0.894	-0.161653
1906		2		multiple	F18C5.6	171	83	88	141	116	25	170	140	30	0	2.922	1.54696
1907	Protein containing two Src homology 3 (SH3) domains, which bind proline-rich peptides	4	F19C7.8	F19C7.8	F19C7.8	828	80	748	515	97	418	620	117	504	0	1.485	0.570463
1908	Homeodomain transcription factor, has similarity over the homeodomain to many human and D. melanogaster homeodomain transcription factors	4	ceh-19/pceh16-1/F20D12.6	F20D12.6	F20D12.6	3648	102	3546	2961	103	2858	3567	124	3443	-100	1.03	0.0426443
1909		5		F10C2.1	F10C2.1	22945	99	22846	22092	111	21981	26617	134	26483	-100	0.863	-0.212568
1910	Protein of unknown function	X	F10D7.4	F10D7.4	F10D7.4	496	78	418	705	98	607	849	118	731	0	0.572	-0.805913
1911		X		multiple	F12D9.1	408	72	336	314	102	212	378	123	255	0	1.315	0.395063
1912	Protein of unknown function	X	F13C5.5	F13C5.5	F13C5.5	1649	77	1572	1337	106	1231	1611	128	1483	0	1.06	0.0840643
1913	Putative ortholog of C. elegans F13C5.7 gene product	X	F13C5.6	F13C5.6	F13C5.7	465	69	396	346	100	246	417	120	296	0	1.336	0.41792
1914	Member of the malate or L-lactate dehydrogenase family, which are involved in sugar metabolism, has high similarity to uncharacterized C. elegans F36A2.3	2	VF13D12L.3/VF13D12L.C	VF13D12L.3	F13D12.1	1178	69	1109	1179	95	1084	1420	114	1306	0	0.849	-0.236164
1915	Protein containing a beta-ketoacyl synthase N-terminal domain, which are involved in dimer formation, has moderate similarity to a region of fatty acid synthase (rat Fasn), which is a multifunctional enzyme with beta-ketoacyl synthase and other activities	1	F32H2.6	F32H2.6	F32H2.6	419	70	349	405	95	310	488	114	373	0	0.934	-0.0985055
1916	Protein with weak similarity to C. elegans hch-1 (Putative zinc-dependent metalloprotease, putative paralog of C. elegans K04E7.3, a member of the CUB domain protein family)	X	F33C8.4	F33C8.4	F33C8.4	1100	70	1030	951	99	852	1146	119	1027	0	1.003	0.00432161
1917	Protein of unknown function	2	F35C5.12	F35C5.12	F35C5.12	565	73	492	550	105	445	663	127	536	0	0.918	-0.123434
1918	Protein containing a DUF19 domain of unknown function, which contain twelve conserved cysteines, has high similarity to uncharacterized C. elegans C04E12.5	5	F35F10.4	F35F10.4	F35F10.3	341	75	266	414	104	310	499	125	373	0	0.712	-0.490051
1919	Protein of unknown function	4	F35G2.5	F35G2.5	F35G2.5	266	77	189	249	106	143	300	128	172	0	1.097	0.133564
1920	Protein of unknown function	4	F35H10.3	F35H10.3	F35H10.3	1821	77	1744	958	108	850	1154	130	1024	0	1.703	0.768078
1921	Protein of unknown function, has weak similarity to C. elegans Y4C6B.C	4	Y57G11B.2	Y57G11B.2	Y57G11B.2	524	81	443	443	125	318	534	151	383	0	1.156	0.209141
1922	PKC alpha-binding protein	4	pick1-like/Y57G11C.22	Y57G11C.22	Y57G11C.22	1792	71	1721	1362	107	1255	1641	129	1512	0	1.138	0.186501
1923	Protein of unknown function	4	Y65A5A.2	Y65A5A.2	Y65A5A.2	553	74	479	303	103	200	365	124	241	0	1.988	0.991318
1924	Protein with weak similarity to C. elegans Y69H2.J gene product	5	Y69H2.7/Y69H2.K	Y69H2.7	Y69H2.7	1586	74	1512	1621	100	1521	1953	120	1833	0	0.825	-0.277534
1925		3		AF172090-1.Y75B8A	Y75B8A.2	815	70	745	1078	98	980	1299	118	1181	0	0.631	-0.664288
1926	Protein of unknown function	3	Y75B8A.11/Y75B8A.O	Y75B8A.11	Y75B8A.11	247	72	175	234	111	123	282	134	148	0	1.181	0.240009
1927	Protein with moderate similarity to C. elegans C08B6.5	X	ZK867.2	ZK867.2	ZK867.2	242	72	170	231	109	122	278	131	147	0	1.157	0.210389
1928	Putative transcriptional repressor; required for normal programmed cell death	1	ces-2/ZK909.4	ZK909.4	ZK909.4	537	68	469	493	98	395	594	118	476	0	0.985	-0.0218044
1929	Protein containing a DX module domain	3	ZK1010.6	ZK1010.6	ZK1010.6	258	66	192	283	90	193	341	108	233	0	0.826	-0.275786
1930	Member of the Hsp20 or alpha crystallin family	3	ZK1128.7	ZK1128.7	ZK1128.7	514	69	445	393	100	293	473	120	353	0	1.261	0.334568
1931	LxDxamide neurotransmitter	2	nlp-11/ZK1320.10	ZK1320.10	ZK1320.10	1738	74	1664	1233	106	1127	1486	128	1358	0	1.225	0.292782
1932	Protein of unknown function	1	F15D3.5	F15D3.5	F15D3.5	440	74	366	712	104	608	858	125	733	0	0.5	-1
1933	Putative ortholog of C. elegans Y5H2B.A gene product	5	Y5H2B.7	Y5H2B.7	Y5H2B.A	287	72	215	242	107	135	292	129	163	0	1.322	0.402722
1934	Member of the cytochrome P450 family, has low similarity to cytochrome P450 subfamily 2J polypeptide 4 (rat Cyp2j4), which is a monooxygenase that converts arachidonic acid to hydroxyeicosatetraenoic and epoxyeicosatrienoic acids	5	C45H4.17	C45H4.17	Y5H2B.F	329	82	247	331	93	238	399	112	287	0	0.861	-0.215915
1935	Protein of unknown function, has moderate similarity to C. elegans Y6D1A.D	2	Y6D1A.1	Y6D1A.1	Y6D1A.C	674	81	593	772	96	676	930	116	814	0	0.728	-0.45799
1936	Protein of unknown function, has strong similarity to C. elegans F47H4.6	4	Y9C9A.8	Y9C9A.8	Y9C9A_52.A	1951	70	1881	1100	92	1008	1325	111	1214	0	1.549	0.631337
1937	Putative paralog of C. elegans F02H6.5	4	Y9C9A.16	Y9C9A.16	Y9C9A_54.A	388	68	320	398	100	298	480	120	359	0	0.891	-0.166503
1938	Protein of unknown function, putative paralog of C. elegans Y40B10B.B	4	Y9C9A.1	Y9C9A.1	Y9C9A_54.I	1893	66	1827	1348	96	1252	1624	116	1508	0	1.211	0.276199
1939	Protein with a region of low similarity to a region of monocarboxylate cotransporter 2, (rat Slc16a7), which mediates the transport of lactate and pyruvate across plasma membranes	5	Y19D10A.12/Y19D10A.E	Y19D10A.12	Y19D10A.	1505	63	1442	760	92	668	916	111	805	0	1.792	0.841571
1940	Member of the aldose 1-epimerase family, which interconvert aldoses between their alpha- and beta-forms, has a region of low similarity to a region of S. cerevisiae Gal10p, which is an UDP-glucose 4-epimerase that catalyzes a step in galactose metabolism	5	Y19D10A.4/Y19D10A.N	Y19D10A.4	Y19D10A.N	3081	69	3012	1006	97	909	1212	117	1095	0	2.75	1.45943
1941	Protein of unknown function	4	Y24D9A.7/Y24D9A_29.A	Y24D9A.7	Y24D9A.A	429	72	357	404	104	300	487	125	361	0	0.988	-0.0174171
1942	Protein of unknown function	4	Y24D9A.5/Y24D9A_29.C	Y24D9A.5	Y24D9A.C	1739	72	1667	1504	101	1403	1812	122	1690	0	0.986	-0.0203404
1943	Putative ortholog of C. elegans Y24D9A_29.G gene product	4	Y24D9A.2	Y24D9A.2	Y24D9A.G	534	72	462	701	105	596	845	127	718	0	0.643	-0.637109
1944	Protein with weak similarity to H. sapiens Hs.5881 (Human ELL mRNA, complete cds)	4	Y24D9A.1/Y24D9A_29.I	Y24D9A.1	Y24D9A.I	3845	76	3769	4740	110	4630	5711	133	5578	0	0.676	-0.564905
1945		4		no_gene	Y55F3A_747.A	879	73	806	1180	105	1075	1422	127	1295	0	0.622	-0.685014
1946	Protein with weak similarity to C. elegans unc-89, a muscle cell protein of the immunoglobulin-like protein family that is required for coordinated locomotion	4	Y55F3AM.13	Y55F3AM.13	Y55F3A_748.B	4576	73	4503	5932	104	5828	7147	125	7022	0	0.641	-0.641604
1947	Possible mitochondrial ribosomal small subunit protein	4	Y55F3AM.1	Y55F3AM.1	Y55F3A_748.G	4829	76	4753	5646	108	5538	6802	130	6672	0	0.712	-0.490051
1948	Putative ortholog of C. elegans F30H5.3 gene product	4	Y55F3BR.3/Y55F3BR.J	Y55F3BR.3	Y55F3A_749.A	439	74	365	348	92	256	419	111	308	0	1.183	0.24245
1949		4		Y55F3C.8	Y55F3C.B	367	69	298	301	101	200	363	122	241	0	1.237	0.306846
1950		4		Y55F3C.5	Y55F3C.D	261	69	192	201	103	98	242	124	118	0	1.626	0.701327
1951	Putative paralog of C. elegans Y59E9AR.3	4	Y59E9AR.5	Y59E9AR.5	Y59E9_120.A	171	73	98	161	98	63	194	118	76	0	1.291	0.368489
1952	Protein with strong similarity to C. elegans msp-51	4	Y59E9AR.7	Y59E9AR.7	Y59E9_120.C	2460	72	2388	6519	98	6421	7854	118	7736	0	0.309	-1.69432
1953		n		no_gene	Y60A9A.A	321	69	252	272	94	178	328	113	214	0	1.175	0.232661
1954	Protein of Unknown function	5	Y61A9LA.8	Y61A9LA.8	Y61A9LA_68.A	1712	67	1645	1494	89	1405	1800	107	1693	0	0.972	-0.0409718
1955		5		Y61A9LA.3	Y61A9LA_69.B	559	69	490	471	87	384	567	105	463	0	1.059	0.0827026
1956		5		Y61A9LA.3	Y61A9LA_71.A	1552	70	1482	1376	102	1274	1658	123	1535	0	0.966	-0.0499049
1957		4		Y105C5A.5	Y105C5A.D	848	73	775	527	107	420	635	129	506	0	1.532	0.615416
1958		m		Y105C5A.7	Y105C5A.F	718	72	646	566	98	468	682	118	564	0	1.146	0.196607
1959		4		Y105C5A.12	Y105C5A.K	1837	66	1771	1515	99	1416	1825	119	1706	0	1.038	0.0538064
1960	Protein of unknown function, putative paralog of C. elegans Y105C5.N	4	Y105C5A.14	Y105C5A.14	Y105C5A.M	1944	67	1877	1685	95	1590	2030	114	1916	0	0.98	-0.0291463
1961		4		no_gene	Y105C5A.Q	500	68	432	381	91	290	459	110	349	0	1.236	0.305679
1962		1		Y105E8A.oo	Y105E8A.E	220	66	154	377	92	285	454	111	343	0	0.448	-1.15843
1963	Putative ortholog of C. elegans B0035.6 gene product	3	Y111B2A.3	Y111B2A.3	Y111B2A.B	1987	64	1923	2397	88	2309	2888	106	2782	0	0.691	-0.533242
1964	Protein containing a DUF41 domain of unknown function, has high similarity to uncharacterized C. elegans ZC482.3	3	ZC482.2	ZC482.2	Y111B2B.B	251	62	189	199	85	114	240	102	137	0	1.376	0.46048
1965		3		no_gene	Y111B2C.C	1694	62	1632	1273	90	1183	1534	108	1425	0	1.145	0.195348
1966		3		no_gene	Y111B2D.D	315	67	248	296	91	205	357	110	247	0	1.004	0.00575927
1967	Putative ortholog of C. elegans Y111B2D.f gene product	3	Y111B2A.18	Y111B2A.18	Y111B2D.H	11344	73	11271	11634	103	11531	14017	124	13893	0	0.811	-0.302226
1968	Protein of unknown function	5	F55C9.5	F55C9.5	Y116F11A.B	405	69	336	368	102	266	443	123	320	0	1.048	0.0676387
1969	Protein with moderate similarity to C. elegans Y54G2A.13 gene product	4	Y69A2AR.9/Y69A2AR.Y	Y69A2AR.9	Y69A2A_7278.B	263	69	194	319	106	213	384	128	257	0	0.756	-0.403542
1970	Putative paralog of C. elegans F58G6.4	3	Y71D11A.5	Y71D11A.5	Y71D11A.A	362	73	289	287	107	180	346	129	217	0	1.333	0.414677
1971		1		Y71F9B.5	Y71F9B_299.B	746	76	670	606	101	505	730	122	608	0	1.101	0.138814
1972	Protein of unknown function	1	Y71G12B.9	Y71G12B.9	Y71G12A_201.B	999	96	903	1174	130	1044	1414	157	1258	0	0.718	-0.477944
1973	Protein of unknown function	1	Y71G12B.7/Y71G12B.BB	Y71G12B.7	Y71G12A_203.D	345	84	261	288	111	177	347	134	213	0	1.224	0.291604
1974	Putative ortholog of C. elegans Y54F10AR.1 gene product	1	Y71G12B.17	Y71G12B.17	Y71G12A_205.C	936	81	855	729	100	629	878	120	758	0	1.128	0.173767
1975		1		Y105E8A.mm	Y105E8A.C	339	76	263	321	92	229	387	111	276	0	0.953	-0.0694519
1976		1		Y105E8A.w	Y105E8C.D	919	73	846	1091	108	983	1314	130	1184	0	0.714	-0.486004
1977		1		Y105E8A.m	Y105E8C.N	877	70	807	745	100	645	898	120	777	0	1.038	0.0538064
1978		1		Y105E8A.h	Y105E8C.S	1167	70	1097	1122	87	1035	1352	105	1247	0	0.88	-0.184425
1979		1		Y105E8A.cc	Y105E8D.A	220	64	156	198	89	109	239	107	131	0	1.188	0.248535
1980		1		Y105E8A.ff	Y105E8D.E	761	62	699	811	86	725	977	104	873	0	0.8	-0.321928
1981	Protein of unknown function	2	F43C11.6	F43C11.6	F43C11_37.D	995	69	926	769	91	678	927	110	817	0	1.134	0.181421
1982	Putative ortholog of C. elegans F54A3.G gene product	2	F54A3.2	F54A3.2	F54A3_31.F	141	70	71	170	95	75	205	114	90	0	0.786	-0.347399
1983	Putative paralog of C. elegans F56A4.11	5	F56A4.12	F56A4.12	F56A4.A	659	68	591	306	99	207	369	119	249	0	2.37	1.24489
1984	Protein with weak similarity to C. elegans W08F4.10 gene product	X	T13G4.5	T13G4.5	T13G4.C	250	72	178	243	102	141	293	123	170	0	1.048	0.0676387
1985	Putative ortholog of C. elegans F31F4.17 gene product	5	Y5H2B.1	Y5H2B.1	Y5H2B.I	524	75	449	484	106	378	583	128	455	0	0.986	-0.0203404
1986		4		multiple	Y17G9A.F	346	72	274	316	100	216	381	120	260	0	1.053	0.0745054
1987		4		Y69A2AR.29	Y69A2A_7278.I	457	66	391	356	89	267	429	107	322	0	1.215	0.280956
1988	Protein with weak similarity to C. elegans F23H12.5 gene product	1	Y73E7A.8	Y73E7A.8	Y71G12A_205.A	412	64	348	360	88	272	434	106	328	0	1.062	0.0867838
1989		4		multiple	Y73F8A.M	328	64	264	556	91	465	670	110	560	0	0.471	-1.0862
1990	Protein with weak similarity to C. elegans T23H4.2 (Member of the nuclear hormone receptor/Zinc finger protein family)	4	Y77E11A.5	Y77E11A.5	Y77E11A_3443.A	197	63	134	186	89	97	224	107	117	0	1.147	0.197865
1991		1		Y34D9B.1	Y95B8A_85.A	1327	66	1261	1161	97	1064	1399	117	1282	0	0.984	-0.0232698
1992		2		multiple	Y110A2A_54.	238	73	165	200	98	102	241	118	123	0	1.343	0.425459
1993	Protein with strong similarity to C. elegans ZK546.4	4	Y40C5A.3	Y40C5A.3	Y40C5A.G	325	69	256	338	99	239	407	119	288	0	0.889	-0.169745
1994	Protein with moderate similarity to C. elegans K09F5.5 gene product	4	Y41D4B.12/Y41D4B.Q	Y41D4B.12	Y41D4A_2615.A	560	71	489	517	100	417	623	120	502	0	0.973	-0.0394883
1995	Putative ortholog of C. elegans Y41D4B.F gene product	4	Y41D4B.19	Y41D4B.19	Y41D4A_3073.B	347	74	273	358	105	253	431	127	305	0	0.896	-0.158429
1996		4		multiple	Y41D4A_3457.B	889	74	815	895	110	785	1078	133	946	0	0.862	-0.21424
1997	Putative ortholog of C. elegans Y41D4B.F gene product	4	Y41D4B.19	Y41D4B.19	Y41D4A_3457.D	605	78	527	692	109	583	834	131	702	0	0.75	-0.415037
1998	Protein with strong similarity to C. elegans T11F9.1 gene product	4	Y41D4B.24/Y41D4B.A	Y41D4B.24	Y41D4B_3805.B	628	78	550	622	108	514	749	130	619	0	0.888	-0.171368
1999	Protein of unknown function	2	Y48C3A.5	Y48C3A.5	Y48C3A.C	1530	75	1455	1167	101	1066	1406	122	1284	0	1.133	0.180148
2000	Protein with weak similarity to S. cerevisiae FLO8 (Putative transcriptional activator of FLO1, required for diploid filamentous growth)	2	Y48C3A.8/Y48C3A.J	Y48C3A.8	Y48C3A.J	2638	77	2561	2445	97	2348	2946	117	2829	0	0.905	-0.14401
2001	Protein with moderate similarity to C. elegans F57B7.1	2	Y48C3A.11	Y48C3A.11	Y48C3A.M	853	74	779	768	95	673	925	114	811	0	0.961	-0.0573917
2002	Protein containing SVPGVLRF-amide neuromodulator	X	flp-18/FaRP_I/Y48D7A.2	Y48D7A.2	Y48D7A.A	1654	69	1585	1353	99	1254	1630	119	1511	0	1.049	0.0690147
2003	Putative ortholog of C. elegans Y48G1BL.H gene product	1	Y48G1BL.1	Y48G1BL.1	Y48G1C_55.F	1237	73	1164	1283	104	1179	1546	125	1420	0	0.819	-0.288065
2004		1		Y48G8AL.13	Y48G8A_3051.A	1059	73	986	1073	96	977	1293	116	1177	0	0.838	-0.254978
2005		?		no_gene	NL4L	5439	66	5373	1696	89	1607	2043	107	1936	0	2.775	1.47249
2006	Member of the ATP synthase A chain family	?	ATP6/ATPase6	ATP6	ATP6	19175	67	19108	17243	94	17149	20775	113	20661	0	0.925	-0.112475
2007		?		CYTB	CYTB	140	73	67	187	105	82	225	127	99	0	0.678	-0.560643
2008	Member of the NADH-Ubiquinone or plastoquinone (complex I) family, which catalyze transfer of two electrons from NADH to ubiquinone, has low similarity to mitochondrial NADH dehydrogenase 4 (human MTND4), which is a NADH-ubiquinone oxidoreductase subunit	?	ND4/NU4M	ND4	ND4	20255	73	20182	17759	105	17654	21396	127	21270	0	0.949	-0.07552
2009		?		COII	COII	26967	73	26894	53163	103	53060	64052	124	63928	0	0.421	-1.24811
2010	Member of the NADH-Ubiquinone or plastoquinone (complex I) family, which catalyze transfer of two electrons from NADH to ubiquinone, has a region of moderate similarity to a region of NADH dehydrogenase subunit 5 (human MTND5)	?	ND5/NU5M	ND5	ND5	413	76	337	474	106	368	571	128	443	0	0.76	-0.395929
2011					EMPTY	85	72	13	132	105	27	159	127	33	0	0.4	-1.32193
2012					EMPTY	78	67	11	124	94	30	149	113	36	0	0.304	-1.71786
2013					EMPTY	77	65	12	113	83	30	136	100	36	0	0.332	-1.59074
2014					EMPTY	108	65	43	115	88	27	139	106	33	0	1.322	0.402722
2015					EMPTY	79	67	12	120	97	23	145	117	28	0	0.433	-1.20756
2016					EMPTY	79	64	15	110	92	18	133	111	22	0	0.692	-0.531156
2017	Member of an uncharacterized protein family	2	K09F6.7	K09F6.7	K09F6.7#2	828	65	763	778	98	680	937	118	819	0	0.931	-0.103147
2018	Protein of unknown function containing a Ground-like domain, has moderate similarity to C. elegans F42C5.7	X	K10C2.5	K10C2.5	K10C2.5#2	518	70	448	419	104	315	505	125	380	0	1.18	0.238787
2019	Protein containing two DUF38 domains of unknown function and an F-box domain, which serve as a link between a target protein and a ubiquitin-conjugating enzyme, has weak similarity to uncharacterized C. elegans T06E6.5	5	K10G4.1	K10G4.1	K10G4.1#2	261	71	190	241	105	136	290	127	164	0	1.16	0.214125
2020		4		R11A8.4	R11A8.4#2	375	73	302	300	102	198	361	123	239	0	1.266	0.340277
2021	Protein with high similarity to glycine dehydrogenase (P-protein) (human GLDC), which catalyzes the decarboxylation of glycine and is associated with nonketotic hyperglycinemia, member of the glycine cleavage P-protein family	2	R12C12.1	R12C12.1	R12C12.1#2	2935	70	2865	3551	102	3449	4278	123	4155	0	0.689	-0.537424
2022	Serine/threonine protein phosphatase	3	R13A5.11	R13A5.11	R13A5.11#2	237	77	160	234	111	123	282	134	148	0	1.08	0.111031
2023	Cytoplasmic zinc-finger protein involved in regulation of early morphogenesis	5	pos-1/F52E1.1	F52E1.1	F52E1.1#2	4929	74	4855	5657	108	5549	6816	130	6686	0	0.726	-0.461959
2024	Protein of unknown function, has moderate similarity to uncharacterized C. elegans C12D5.9	5	R13D7.2	R13D7.2	R13D7.2#2	113	73	40	124	107	17	149	129	20	0	1.953	0.965692
2025	Protein with low similarity to S. cerevisiae Muc1p, which is a cell surface flocculin required for invasive and pseudohyphal growth	5	ZC178.2	ZC178.2	ZC178.2#2	169	73	96	143	103	40	172	124	48	0	1.992	0.994218
2026	Protein of unknown function	2	C09H10.8	C09H10.8	C09H10.8#2	1107	70	1037	942	94	848	1135	113	1022	0	1.015	0.0214797
2027	Protein containing a lipopolysaccharide-binding protein, bactericidal permeability-increasing protein, or cholesteryl ester transfer protein C-terminal domain	5	ZC513.1	ZC513.1	ZC513.1#2	576	69	507	547	101	446	659	122	537	0	0.944	-0.0831412
2028	Member of the rhodopsin family of G protein-coupled receptors (GPCR), has low similarity to uncharacterized C. elegans C48C5.3	X	C25B8.5	C25B8.5	C25B8.5#2	340	64	276	243	96	147	293	116	177	0	1.558	0.639695
2029	Protein containing two helix-loop-helix DNA-binding domains, which mediate protein dimerization, has a region of low similarity to a region of transcription factor AP4 (human TFAP4), which is a transcriptional coactivator and repressor	3	F58A4.7/F48A4.7	F58A4.7	F58A4.7#2	5981	70	5911	4527	93	4434	5454	112	5342	0	1.106	0.145351
2030	Protein of unknown function	4	F58H7.1	F58H7.1	F58H7.1#2	282	73	209	239	102	137	288	123	165	0	1.266	0.340277
2031	Required, possibly maternally for centrosome separation and possibly duplication	2	zyg-1/F59E12.2	F59E12.2	F59E12.2#2	742	71	671	911	104	807	1098	125	972	0	0.69	-0.535332
2032	G protein-coupled receptor of unknown function; has similarity to C. elegans H05B21.3 and H05B21.4, has weak similarity to human proteinase-activated receptor	5	H27D07.2	H27D07.2	H27D07.2#2	193	69	124	201	101	100	242	122	120	0	1.029	0.041243
2033	Putative paralog of C. elegans K02B9.1 which encodes a putative isocitrate lyase	X	K02B9.2	K02B9.2	K02B9.2#2	654	71	583	712	105	607	858	127	731	0	0.797	-0.327348
2034	Histone H4 in the HIS3 gene cluster	X	his-10/his-38/K03A1.6	K03A1.6	K03A1.6#2	995	70	925	975	103	872	1175	124	1051	0	0.88	-0.184425
2035	Protein of unknown function	X	T01B6.4	T01B6.4	T01B6.4#2	481	68	413	455	96	359	548	116	433	0	0.955	-0.0664274
[truncated: 19,889 more rows]
