# Supplementary material for: Genetic Analysis of Pathways Regulated by the von Hippel-Lindau Tumor Suppressor in Caenorhabditis elegans
Source: PLoS Biol. 2004 Sep 7;2(10):e289. doi: 10.1371/journal.pbio.0020289 (PMC515368; doi:10.1371/journal.pbio.0020289)
Supplement: Table S3 — Continuation of Table S2. (6.6 MB XLS). [file pbio.0020289.st003.xls]

## Sheet: CePJRS~F2B.xls
Spot	Description	Chromosome	Gene name	Orfname	Name	Ch1 Intensity (Mean)	Ch1 Background (Median)	Ch1 Net (Mean)	Ch2 Intensity (Mean)	Ch2 Background (Median)	Ch2 Net (Mean)	Ch2 Normalized Intensity (Mean)	Ch2 Normalized Background (Median)	Ch2 Normalized Net (Mean)	Spot Flag	G/R Normalized (Mean)	Log(base2) of Green/Red Normalized Ratio (Mean)
1	Member of the M1 peptidase family of aminopeptidases, has weak similarity to leucine aminopeptidase (oxytocinase, human LNPEP), which is an insulin-regulated zinc aminopeptidase that degrades oxytocin and vasopressin	5	AC3.5	AC3.5	AC3.5	7385	98	7287	5250	170	5080	7095	230	6865	0	1.061	0.0854247
2	Protein containing a UDP-glucoronosyl and UDP-glucosyl transferase domain, which transfer glycosyl groups to small hydrophobic molecules, has weak similarity to UDP glycosyltransferase 1 family polypeptide A6 (mouse Ugt1a6)	5	AC3.8	AC3.8	AC3.8	3455	90	3365	3048	169	2879	4119	228	3891	0	0.865	-0.209228
3	Member of the 7TM receptor protein family	2	sra-2/AH6.6	AH6.6	AH6.6	277	86	191	370	164	206	500	222	278	0	0.686	-0.54372
4	Protein with moderate similarity to C. elegans B0001.5 gene product	4	B0001.3	B0001.3	B0001.3	3131	85	3046	2830	161	2669	3824	218	3607	0	0.845	-0.242977
5	Protein containing two collagen triple helix repeats, which are found in some extracellular proteins, and a nematode cuticle collagen N-terminal domain, has moderate similarity to a region of C. elegans BLI-1	5	B0024.1	B0024.1	B0024.1	7586	85	7501	1839	161	1678	2485	218	2268	0	3.308	1.72596
6	Protein of unknown function, has moderate similarity to uncharacterized C. elegans ZK6.10	5	B0024.4	B0024.4	B0024.4	928	82	846	979	168	811	1323	227	1096	0	0.772	-0.373327
7	Protein containing an F-box domain, which serve as a link between a target protein and a ubiquitin-conjugating enzyme, and a DUF38 domain of unknown function, has weak similarity to C. elegans FOG-2, which is required for the sexual identity of germ cells	5	C06H5.1	C06H5.1	C06H5.1	4631	91	4540	5095	166	4929	6885	224	6661	0	0.682	-0.552156
8	Protein containing an EF hand domain, which are found in signaling, buffering or transport proteins, has weak similarity to a region of alpha actinin 2 (mouse Actn2), which may play a role in muscle cell fusion	3	C07A9.5	C07A9.5	C07A9.5	163	86	77	291	163	128	393	220	173	0	0.445	-1.16812
9	Protein containing three chitin binding peritrophin-A domains, which contain six conserved cysteines that probably form three disulfide bridges	3	cej-1/C07G2.1	C07G2.1	C07G2.1	15178	94	15084	13706	179	13527	18522	242	18280	0	0.825	-0.277534
10	Member of the plant chitinase class I family, which hydrolyze the beta-1,4-N-acetyl-D-glucosamine bonds in chitin polymers destroying chitin-containing cell walls of pathogens, has strong similarity to uncharacterized C. elegans R10D12.15	5	C08B6.4	C08B6.4	C08B6.4	1288	90	1198	2164	178	1986	2924	241	2684	0	0.446	-1.16488
11	Protein containing 14 KH domains, which may bind RNA, has moderate similarity to high density lipoprotein binding protein (human HDLBP), which binds high density lipoproteins, mRNA and tRNA, and is involved in mRNA stability	2	C08H9.2	C08H9.2	C08H9.2	5460	84	5376	3405	160	3245	4601	216	4385	0	1.226	0.293959
12	Member of the glycosyl hydrolase 18 family, has a region of weak similarity to a region of chitinase 1 (chitotriosidase, human CHIT1), which catalyzes the hydrolysis of chitin and is elevated in patients with Gaucher disease	2	C08H9.7	C08H9.7	C08H9.7	610	84	526	1062	158	904	1435	214	1222	0	0.431	-1.21424
13	Protein of unknown function	5	F53C11.4	F53C11.4	F53C11.4	3753	91	3662	3843	163	3680	5193	220	4973	0	0.736	-0.442222
14	Member of the 7-transmembrane chemoreceptor family of G protein-coupled receptors (GPCR), has strong similarity to uncharacterized C. elegans Y38A10A.1	5	F53F1.11	F53F1.11	F53F1.11	315	93	222	332	154	178	449	208	241	0	0.923	-0.115597
15	Member of the glycosyl hydrolases family 31, which are involved in carbohydrate metabolism, contains a P-type trefoil domain, has low similarity to lysosomal acid alpha-glucosidase (human GAA), which acts in glycogen catabolism	5	F53F4.8	F53F4.8	F53F4.8	359	90	269	370	166	204	500	224	276	0	0.976	-0.0350469
16	Protein containing two SNF2 related N-terminal domains and a helicase conserved C-terminal domain, has a region of low similarity to a region of Cockayne's syndrome complementation group B (human ERCC6), which is a transcription-coupled DNA repair protein	X	F53H4.1	F53H4.1	F53H4.1	670	92	578	720	170	550	973	230	743	0	0.778	-0.362158
17	Member of the ATPase family associated with various cellular activities, has weak similarity to S. cerevisiae Rpt5p, which is an ATPase component of 26S proteasome complex that functions in RNA polymerase II transcription elongation	2	F54B3.3	F54B3.3	F54B3.3	8003	85	7918	5631	156	5475	7609	211	7399	0	1.07	0.0976108
18	Protein with strong similarity to C. elegans T23B12.10 gene product	X	F54B11.7	F54B11.7	F54B11.7	995	84	911	941	153	788	1272	207	1065	0	0.856	-0.224317
19	Protein containing five PDZ, DHR, or GLGF domains, which are found in signaling proteins, and two WW domains, has low similarity to activin receptor-interacting protein 1 (mouse Acvrip1), which inhibits activin-induced transcriptional activity	4	K01A6.1	K01A6.1	K01A6.1	1887	93	1794	2101	168	1933	2839	227	2612	0	0.687	-0.541618
20	Protein containing two pyridoxal-dependent group II decarboxylase conserved domains, which bind pyridoxal-phosphate groups, has a region of high similarity to dopa decarboxylase (aromatic L-amino acid decarboxylase, mouse Ddc)	2	K01C8.3	K01C8.3	K01C8.3	3459	87	3372	3594	164	3430	4857	222	4635	0	0.727	-0.459973
21	Member of the mitochondrial carrier protein family of membrane transporters, has moderate similarity to human LOC81034, which is a mitochondrial folate transporter that facilitates the transport of folates from the cytosol into the mitochondrial matrix	2	K01C8.7	K01C8.7	K01C8.7	2066	89	1977	2161	159	2002	2920	215	2705	0	0.731	-0.452057
22		3		multiple	K01G5.1	2885	98	2787	3208	178	3030	4335	241	4095	0	0.681	-0.554273
23	Member of the reverse transcriptase protein family, which are RNA-dependent DNA polymerases, has high similarity to uncharacterized C. elegans T19C9.7	4	R05A10.1	R05A10.1	K01G12.1	284	100	184	324	185	139	438	250	188	0	0.98	-0.0291463
24	Protein of unknown function	X	K02B9.3	K02B9.3	K02B9.3	340	98	242	317	183	134	428	247	181	0	1.336	0.41792
25	Protein with high similarity to threonyl-tRNA synthetase (human TARS), which is a class II aminoacyl tRNA synthetase, contains anticodon binding, tRNA synthetase class II core and TGS (ThrRS, GTPase and SpoT) domains	2	C47D12.6	C47D12.6	C47D12.6	4209	106	4103	3046	188	2858	4116	254	3862	0	1.062	0.0867838
26	Protein with high similarity to solute carrier family 25 member 4 (mouse Slc25a4), which is an adenine nucleotide translocator required for metabolism that can induce apoptosis, member of the mitochondrial carrier protein family of membrane transporters	4	C47E12.2	C47E12.2	C47E12.2	8818	107	8711	9716	193	9523	13130	261	12869	0	0.677	-0.562772
27	Protein with high similarity to S. cerevisiae Ipp1p, which is a cytoplasmic inorganic pyrophosphatase, member of the inorganic pyrophosphatase family, which catalyze hydrolysis of pyrophosphate formed as product of biosynthetic reactions utilizing ATP	4	C47E12.4	C47E12.4	C47E12.4	5035	94	4941	6530	171	6359	8824	231	8593	0	0.575	-0.798366
28	Protein of unknown function, has weak similarity to uncharacterized C. elegans E04D5.2	5	C47E8.3	C47E8.3	C47E8.3	985	91	894	1361	176	1185	1839	238	1601	0	0.558	-0.841663
29		5		multiple	C47E8.6	1151	86	1065	1213	167	1046	1639	226	1414	0	0.753	-0.409278
30	Member of the galactosyltransferase family, which transfer galactose to GlcNAc termini of growing oligosaccharide chains, has low similarity to UDP-galactose:beta-N-acetylglucosamine beta 1,3-galactosyltransferase (mouse B3galt1)	1	C47F8.3	C47F8.3	C47F8.3	1779	85	1694	1678	168	1510	2268	227	2041	0	0.83	-0.268817
31	Protein of unknown function, has low similarity to uncharacterized C. elegans K06B9.4	5	C54E10.1	C54E10.1	C54E10.1	289	92	197	287	186	101	388	251	136	0	1.443	0.529071
32	Protein with weak similarity to S. cerevisiae Paf1p (protein associated with RNA polymerase II), has similarity to human HS.152894	5	C55A6.9	C55A6.9	C55A6.9	215	96	119	452	210	242	611	284	327	0	0.364	-1.45799
33	Putative ortholog of C. elegans D1053.4 gene product	X	C40H5.3	C40H5.3	D1053.4	261	84	177	449	165	284	607	223	384	0	0.461	-1.11716
34	Protein of unknown function, has moderate similarity to uncharacterized human FLJ14936	5	D1054.14	D1054.14	D1054.14	4372	90	4282	5889	173	5716	7958	234	7724	0	0.554	-0.852042
35	Putative ortholog of C. elegans F54H5.5 gene product	1	D1081.5	D1081.5	D1081.5	1612	119	1493	1161	233	928	1569	315	1254	0	1.191	0.252173
36	Protein containing an N-terminal dynamin family domain, which bind GTP, has a region of low similarity to a region of S. cerevisiae Mgm1p, which is a peripheral membrane protein that mediates mitochondrial inheritance	2	D2013.5	D2013.5	D2013.5	5024	86	4938	4550	170	4380	6149	230	5919	0	0.834	-0.261881
37	Member of the acyl-CoA dehydrogenase protein family	2	F54D5.7	F54D5.7	F54D5.7	8353	83	8270	7760	160	7600	10486	216	10270	0	0.805	-0.312939
38	Protein containing a C3HC4 type (RING) zinc finger, which may mediate protein-protein interactions, and six NHL repeats, has weak similarity to ring finger protein 22 (tripartite motif 3 protein, human TRIM3), which interacts with myosin V molecular motor	3	F54G8.4	F54G8.4	F54G8.4	704	85	619	630	162	468	851	219	632	0	0.979	-0.0306192
39	Protein containing a glutathione S-transferase C-terminal domain, which may be involved in conjugation of reduced glutathione to various targets	5	F55A11.6	F55A11.6	F55A11.6	1623	90	1533	1367	171	1196	1847	231	1616	0	0.949	-0.07552
40	Member of the 7-transmembrane chemoreceptor family of G protein-coupled receptors (GPCR), has low similarity to C. elegans ODR-10, which is involved in odorant response	5	F55B12.6	F55B12.6	F55B12.6	323	101	222	343	210	133	464	284	180	0	1.235	0.304511
41	Protein containing a DUF23 domain of unknown function, has high similarity to uncharacterized C. elegans F22F7.4	5	F55C10.4	F55C10.4	F55C10.4	967	90	877	404	173	231	546	234	312	0	2.809	1.49006
42		5		D87850-1.F55C5	F55C5.5	6094	92	6002	4341	169	4172	5866	228	5638	0	1.065	0.0908534
43	Acyl-CoA:diacylglycerol acyltransferase	5	H19N07.4/DGAT	H19N07.4	H19N07.4	2430	93	2337	3105	166	2939	4196	224	3972	0	0.588	-0.766112
44	Protein of unknown function	3	K01B6.3	K01B6.3	K01B6.3	619	92	527	727	165	562	982	223	759	0	0.694	-0.526992
45	Member of the EGF-repeat protein family	2	K01C8.2	K01C8.2	K01C8.2	593	92	501	647	175	472	874	236	638	0	0.785	-0.349235
46	Protein containing a nuclear hormone receptor C4-type zinc finger domain, has a region of moderate similarity to a region of nuclear receptor subfamily 5 group A member 2 (rat Nr5a2), which is a transcriptional activator of several liver specific genes	4	nhr-38/K01H12.3	K01H12.3	K01H12.3	319	94	225	393	169	224	531	228	303	0	0.743	-0.428566
47	Protein of unknown function, has strong similarity to uncharacterized C. elegans W03G1.3	2	K02B7.2	K02B7.2	K02B7.2	1327	95	1232	1705	174	1531	2304	235	2069	0	0.595	-0.749038
48	Protein containing a LIM domain, which may mediate protein-protein interactions, has a region of low similarity to a region of kyphoscoliosis (mouse Ky), which is critical for muscle growth and function and for neuromuscular junction maturation	2	K02C4.4	K02C4.4	K02C4.4	1769	104	1665	1803	190	1613	2436	257	2180	0	0.764	-0.388355
49	Member of the M13 peptidase family of zinc metalloproteases, has low similarity to Mel transforming oncogene-like 1 (soluble secreted endopeptidase, mouse Mell1), which is a protease that may be involved in cleavage of intra- and extracellular peptides	5	T16A9.4	T16A9.4	T16A9.4	1188	105	1083	1385	188	1197	1872	254	1618	0	0.67	-0.577767
50	Putative aminopeptidase (SANGER), has strong similarity to H. sapiens ANPEP gene product [aminopeptidase]	3	T16G12.1	T16G12.1	T16G12.1	806	96	710	385	177	208	520	239	281	0	2.526	1.33685
51	PP1-type serine/threonine protein phosphatase	3	T16G12.7	T16G12.7	T16G12.7	632	95	537	477	181	296	645	245	400	0	1.343	0.425459
52	Protein containing a meprin and TRAF homology (MATH) domain, and a BTB (BR-C, ttk and babor) or POZ (Pox virus and zinc finger) domain, has low similarity to C. elegans MEL-26, which is a negative regulator of the meiotic-spindle protein C. elegans MEI-1	3	T16H12.5	T16H12.5	T16H12.5	5898	108	5790	8007	194	7813	10820	262	10558	0	0.548	-0.867752
53	Member of the cytochrome P450 family, has moderate similarity to cytochrome P450 4B1 (human CYP4B1), which is a putative risk factor for bladder cancer that is involved in the detoxification response and metabolism of drugs and lipids	5	T19B10.1	T19B10.1	T19B10.1	2860	89	2771	2894	175	2719	3911	236	3674	0	0.754	-0.407364
54	Member of the glycosyl hydrolases family 35 of beta-galactosidases, has moderate similarity to beta galactosidase 1 (mouse Glb1), which catalyzes cleavage of the terminal galactose from gangliosides, glycoproteins, and glycosaminoglycans	5	T19B10.3	T19B10.3	T19B10.3	3999	91	3908	3449	186	3263	4661	251	4409	0	0.886	-0.174621
55	Junctophilin; member of the junctophilin family; component of the junctional membrane complexes that mediate physiological coupling between the plasma membrane and intracellular membrane channels found in excitable cells	1	jp/T22C1.7	T22C1.7	T22C1.7	134	88	46	351	180	171	474	243	231	0	0.199	-2.32916
56	Protein containing two C2H2 type zinc finger domains, which bind nucleic acids, has moderate similarity to uncharacterized C. elegans T22C8.4	2	T22C8.3	T22C8.3	T22C8.3	203	84	119	526	165	361	711	223	488	0	0.244	-2.03505
57	Protein of unknown function	2	T22C8.8	T22C8.8	T22C8.8	216	87	129	654	176	478	884	238	646	0	0.2	-2.32193
58	Protein containing two DUF33 domains of unknown function, has high similarity to uncharacterized C. elegans F35E2.7	1	T22H2.2	T22H2.2	T22H2.2	123	85	38	330	169	161	446	228	218	0	0.175	-2.51457
59	Member of the 7-transmembrane chemoreceptor family of G-protein coupled receptors (GPCR), has low similarity to C. elegans ODR-10, which is a G protein-coupled receptor involved in odorant response	X	T22H6.4	T22H6.4	T22H6.4	155	84	71	297	158	139	401	214	188	0	0.378	-1.40354
60	Member of the 7-transmembrane chemoreceptor family of G-protein coupled receptors (GPCR), has very strong similarity to uncharacterized C. elegans T23D5.12	5	T23D5.10	T23D5.10	T23D5.10	947	85	862	609	154	455	823	208	615	-100	1.402	0.487486
61	Protein containing three Src homology 3 (SH3) domains, which bind proline-rich peptides, has a region of low similarity to a region of arg binding protein 2 (human ARGBP2), which may act as a cytoskeletal adaptor protein	3	B0303.7	B0303.7	B0303.7	1852	93	1759	2053	177	1876	2774	239	2535	0	0.694	-0.526992
62	Protein containing a CCCH-type zinc finger domain, which bind DNA or RNA	3	B0336.3	B0336.3	B0336.3	3550	88	3462	3483	180	3303	4707	243	4464	0	0.776	-0.365871
63	Putative ortholog of C. elegans Y108G3B.A gene product	5	B0348.5	B0348.5	B0348.5	1120	91	1029	903	167	736	1220	226	995	0	1.035	0.0496308
64	Protein containing one uncharacterized ACR domain, has low similarity to uncharacterized human HSPC109	3	B0361.6	B0361.6	B0361.6	4627	85	4542	4097	172	3925	5536	232	5304	0	0.856	-0.224317
65	Member of the ubiquitin-conjugating enzyme (E2) family, which catalyze the covalent attachment of ubiquitin to target proteins, has a region of low similarity to a region of baculoviral IAP repeat-containing 6 (human BIRC6)	X	B0403.2	B0403.2	B0403.2	1582	92	1490	1670	178	1492	2257	241	2016	0	0.739	-0.436354
66	Protein with high similarity to protein disulfide isomerase-related protein (rat Rn.2685), which catalyzes disulfide isomerization and the formation of disulfide bonds during protein folding, member of the thioredoxin family	X	B0403.4	B0403.4	B0403.4	4697	104	4593	4253	197	4056	5747	266	5481	0	0.838	-0.254978
67	Protein of unknown function, has weak similarity to human dentin phosphoryn and S. cerevisiae Aga1p (a-Agglutinin anchor subunit)	1	C01G8.6	C01G8.6	C01G8.6	2899	96	2803	2470	195	2275	3338	264	3074	0	0.912	-0.132894
68	Putative ortholog of C. elegans C01G8.7 gene product	1	C01G8.9	C01G8.9	C01G8.8	1720	96	1624	1479	185	1294	1999	250	1749	0	0.929	-0.106249
69	Protein containing two DUF40 domains of unknown function, which contain four conserved cysteines, has moderate similarity to uncharacterized C. elegans C02A12.3	5	C02A12.5	C02A12.5	C02A12.5	299	102	197	304	199	105	411	269	142	0	1.388	0.473008
70	Protein of unknown function, contains proline-rich domains, has weak similarity in the C-terminal portion to the human glutamine rich protein KIAA0181 (Hs.159613)	4	C02B10.5	C02B10.5	C02B10.5	4069	104	3965	3365	183	3182	4547	247	4300	0	0.922	-0.117161
71	Protein containing a neurotransmitter-gated ion-channel ligand binding domain, has weak similarity to muscle cholinergic receptor nicotinic alpha subunit 1 (mouse Chrna1), which contains major binding sites for acetylcholine	3	C02C2.3	C02C2.3	C02C2.3	2176	93	2083	2090	172	1918	2824	232	2592	0	0.804	-0.314733
72	Protein of unknown function, has high similarity to uncharacterized C. elegans C02E7.4	5	C02E7.2	C02E7.2	C02E7.2	279	97	182	363	179	184	491	242	249	0	0.732	-0.450084
73	Member of an uncharacterized protein family	1	C34G6.6	C34G6.6	C34G6.6	2145	94	2051	1539	170	1369	2080	230	1850	0	1.109	0.149259
74	Protein predicted to contain a glycosylphosphatidylinositol (GPI) lipid anchor	4	C34H4.1	C34H4.1	C34H4.1	1451	92	1359	959	170	789	1296	230	1066	0	1.275	0.350497
75	Protein of unknown function, has low similarity to uncharacterized C. elegans K11H12.4	4	C34H4.3	C34H4.3	C34H4.3	1337	90	1247	1323	168	1155	1788	227	1561	0	0.799	-0.323733
76	Putative paralog of C. elegans F44D12.4 gene product	3	C35D10.2	C35D10.2	C35D10.2	6602	93	6509	4208	164	4044	5686	222	5465	0	1.191	0.252173
77	Protein with moderate similarity to C. elegans C35E7.3 gene product	1	C35E7.2	C35E7.2	C35E7.2	938	91	847	1187	157	1030	1604	212	1392	0	0.609	-0.715486
78	Protein with strong similarity to C. elegans C35E7.5 gene product	1	C35E7.4	C35E7.4	C35E7.4	1610	98	1512	2024	159	1865	2735	215	2520	0	0.6	-0.736966
79	Member of the protein-tyrosine phosphatase family, which are involved in control of cell growth, proliferation, differentiation and transformation, has very strong similarity to uncharacterized C. elegans C50F2.5	1	C43E11.5	C43E11.5	C43E11.5	3734	90	3644	2057	184	1873	2780	249	2531	0	1.44	0.526069
80	Member of the Exo70 exocyst complex subunit family, has weak similarity to exocyst component protein 70 kDa homolog (rat Exo70), which is involved in exocytic vesicle targeting and neuronal differentiation and outgrowth	1	C43E11.8	C43E11.8	C43E11.8	3623	96	3527	3540	187	3353	4784	253	4531	0	0.778	-0.362158
81	Protein with high similarity to ATP-binding cassette subfamily D (ALD) member 3 (human ABCD3), which mediates peroxisomal import of fatty acids and fatty acyl-CoAs and is associated with Zellweger syndrome, member of the ATP-binding cassette superfamily	2	C44B7.8	C44B7.8	C44B7.8	5668	91	5577	3009	184	2825	4066	249	3818	0	1.461	0.546956
82	Member of the adenosine and AMP deaminase and cetyl-CoA hydrolases or transferase families, has a region of low similarity to a region of S. cerevisiae Ach1p, which is an acetyl-CoA hydrolase involved in acetate utilization and sporulation	2	C44B7.10	C44B7.10	C44B7.10	3253	88	3165	3268	170	3098	4416	230	4186	0	0.756	-0.403542
83	Member of the reverse transcriptase protein family, which are RNA-dependent DNA polymerases, has strong similarity to uncharacterized C. elegans Y51H4A.14	4	C44B12.7/(ost-1)	C44B12.7	C44B12.7	426	88	338	451	171	280	609	231	378	0	0.893	-0.163268
84	Protein of unknown function, has high similarity to uncharacterized C. elegans C44C3.6	5	C44C3.5	C44C3.5	C44C3.5	268	86	182	442	165	277	597	223	374	0	0.486	-1.04097
85	Protein of unknown function, has moderate similarity to C. elegans C56A3.2	5	C14C10.2	C14C10.2	C14C10.2	2689	83	2606	2813	166	2647	3801	224	3577	0	0.729	-0.456009
86	Member of the RNA helicase, DEAD-box protein family involved in RNA interference and gene silencing by antisense RNAs	5	mut-14/C14C11.6	C14C11.6	C14C11.6	2787	83	2704	2531	167	2364	3420	226	3195	0	0.846	-0.24127
87	Member of the seven-transmembrane receptor odorant receptor family, which function in olfaction, has moderate similarity to uncharacterized C. elegans GUR-3	X	gur-2/C14F11.3	C14F11.3	C14F11.3	784	88	696	1317	180	1137	1780	243	1536	0	0.453	-1.14242
88	Member of the Hsp20 or alpha crystallin family, has a region of low similarity to heat shock 27kD protein 1 (human HSPB1), which plays a role in thermotolerance and functions as a chaperone and negative regulator of apoptosis	X	hsp43/C14F11.5	C14F11.5	C14F11.5	5792	90	5702	5675	179	5496	7669	242	7427	0	0.768	-0.380822
89	Protein containing two neurotransmitter-gated ion-channel ligand binding domains, has a region of weak similarity to a region of alpha 7 subunit of the neuronal nicotinic acetylcholine receptor (human CHRNA7), which is highly permeable to calcium	X	C15A7.1	C15A7.1	C15A7.1	1946	85	1861	1738	161	1577	2349	218	2131	0	0.873	-0.195946
90	Member of the cation efflux family, which may be membrane divalent cation transporters, has low similarity to zinc transporter 1 (rat Slc30a1), which lowers intracellular zinc by stimulating zinc efflux and reduces vulnerability to Zn2+ induced toxicity	X	cdf-1/C15B12.7	C15B12.7	C15B12.7	2697	91	2606	2470	174	2296	3338	235	3103	0	0.84	-0.251539
91	Member of the amiloride-sensitive sodium channel family, which are involved in sodium reabsorption, has weak similarity to neuronal amiloride-sensitive cation channel 1 (degenerin, rat Accn1), which is a non-voltage-dependent H+-gated sodium channel	X	C18B2.6	C18B2.6	C18B2.6	254	100	154	361	207	154	488	280	208	0	0.74	-0.434403
92	Protein containing a DUF38 domain of unknown function	5	C18D4.2	C18D4.2	C18D4.2	549	106	443	830	212	618	1122	286	835	0	0.53	-0.915936
93	Member of an uncharacterized protein family	5	C18D4.8	C18D4.8	C18D4.8	1247	101	1146	1377	210	1167	1861	284	1577	0	0.727	-0.459973
94	Piwi-related protein with similarity over the C-terminal region to human and D. melanogaster PIWI proteins and C. elegans PRG-1/PRG-2, all of which are involved in germ-line proliferation	1	C18E3.7	C18E3.7	C18E3.7	6274	105	6169	4684	197	4487	6330	266	6064	0	1.017	0.0243197
95	Protein of unknown function, has high similarity to uncharacterized C. elegans E03H4.5	5	C18G1.6	C18G1.6	C18G1.6	578	93	485	581	184	397	785	249	536	0	0.904	-0.145605
96	Protein containing two BRCA1 (breast cancer type 1) C terminus (BRCT) domains, which are found in some cell cycle checkpoint proteins and one WSN domain of unknown function, has low similarity to uncharacterized C. elegans F37A4.4	3	C18H2.4	C18H2.4	C18H2.4	266	105	161	244	164	80	330	222	108	0	1.489	0.574344
97	Member of the acyl-CoA dehydrogenase protein family	1	C55B7.4	C55B7.4	C55B7.4	12702	88	12614	4859	163	4696	6566	220	6346	0	1.988	0.991318
98	Protein with moderate similarity to sulfate transporters	1	C55B7.6	C55B7.6	C55B7.6	894	89	805	1044	164	880	1411	222	1189	0	0.677	-0.562772
99	Functional ortholog of S. cerevisiae Dbr1p, lariat RNA debranching enzyme	1	dbr-1/Ce-dbr1/C55B7.8	C55B7.8	C55B7.8	3035	88	2947	3511	162	3349	4745	219	4526	0	0.651	-0.619271
100	Protein of unknown function, has low similarity to uncharacterized C. elegans C55C2.4	1	C55C2.3	C55C2.3	C55C2.3	464	87	377	354	172	182	478	232	246	0	1.533	0.616358
101	Protein containing a protein kinase domain and a Src homology 2 (SH2) domain, has moderate similarity to fer (fps/fes related) tyrosine kinase (mouse Fert2), which may mediate cell-cell signaling and cell size-dependent cytoskeletal reorganization	m	C55C3.4	C55C3.4	C55C3.4	3106	93	3013	2017	166	1851	2726	224	2501	0	1.205	0.269033
102	Protein of unknown function, has low similarity to uncharacterized C. elegans T14C1.1	5	C56A3.3	C56A3.3	C56A3.3	1792	91	1701	1386	159	1227	1873	215	1658	0	1.026	0.0370307
103	Member of the 7-transmembrane chemoreceptor family of G protein-coupled receptors (GPCR), has moderate similarity to uncharacterized C. elegans K08G2.5	5	D1054.12	D1054.12	D1054.12	257	91	166	314	163	151	424	220	204	0	0.814	-0.296899
104	Protein containing a WSN domain of unknown function	5	D1065.3	D1065.3	D1065.3	246	85	161	267	148	119	361	200	161	0	1.001	0.00144197
105	Large protein of unknown function, has weak similarity over the C-terminus to a number of S. cerevisiae and C. elegans proteins, has weak similarity to several proteins of the human pathogen Plasmodium falciparum	1	D2005.4	D2005.4	D2005.4	1738	86	1652	1746	179	1567	2359	242	2118	0	0.78	-0.358454
106	Protein containing five WD domains (WD-40 repeat), which may mediate protein-protein interactions, and a FYVE zinc finger domain, which bind phosphatidylinositol 3-phosphate, has moderate similarity to uncharacterized human WDF2	2	D2013.2	D2013.2	D2013.2	4974	91	4883	5580	192	5388	7541	259	7281	0	0.671	-0.575615
107	Protein with high similarity to C. elegans ROL-6, which is involved in cuticle synthesis, contains two collagen triple helix repeats, which are found in some extracellular proteins, and a nematode cuticle collagen N-terminal domain	5	D2023.7	D2023.7	D2023.7	3786	91	3695	4089	193	3896	5526	261	5265	0	0.702	-0.510457
108	Member of the GNS1 or SUR4 family of integral membrane proteins, has a region of moderate similarity to polyunsaturated fatty acid (PUFA) elongase (C. elegans CEEl01), which contains the condensation activity required for fatty acid elongation	4	D2024.3	D2024.3	D2024.3	9657	96	9561	6440	187	6253	8703	253	8450	0	1.131	0.177599
109	Protein containing one molybdopterin binding, one [2Fe-2S] binding, one a-b hammerhead, and one 2Fe-2S iron-sulfur cluster binding domain, has low similarity to xanthine dehydrogenase (rat Xdh), which converts xanthine to uric acid in purine catabolism	4	F15E6.6	F15E6.6	F15E6.6	1350	90	1260	903	188	715	1220	254	966	0	1.304	0.382944
110		5		F15E11.2	F15E11.2	453	89	364	494	184	310	668	249	419	0	0.869	-0.202572
111		5		F15E11.6	F15E11.6	3081	91	2990	3837	182	3655	5185	246	4939	0	0.605	-0.724993
112	Protein involved in recombination and in uterine cell adhesion, putative member of the Immunoglobulin superfamily	X	him-4/hemicentin/F15G9.4	F15G9.4	F15G9.4	569	84	485	524	173	351	708	234	474	0	1.023	0.0328061
113	Member of a protein family	5	F15H10.7	F15H10.7	F15H10.7	586	98	488	516	214	302	697	289	408	0	1.196	0.258217
114	Member of the nuclear hormone receptor/Zinc finger protein family	5	F16B4.1	F16B4.1	F16B4.1	2581	95	2486	2496	195	2301	3373	264	3109	0	0.799	-0.323733
115	Protein with moderate similarity to stromal antigen 1 (human STAG1), which is a component of a 14S cohesin complex that binds to chromatin before and after mitosis and may play a role in organizing interphase chromatin	5	F18E2.3	F18E2.3	F18E2.3	2650	87	2563	3109	154	2955	4201	208	3993	0	0.642	-0.639355
116	Putative coiled-coil protein, has weak similarity to myosins	X	F18H3.4	F18H3.4	F18H3.4	1556	91	1465	1528	167	1361	2065	226	1839	0	0.797	-0.327348
117	Member of the ABC transporter family, has low similarity to white protein (Drosophila) (ATP-binding cassette subfamily G member 1) (mouse Abcg1), which is an ABC transporter involved in cellular sterol homeostasis	4	F19B6.4	F19B6.4	F19B6.4	624	94	530	506	193	313	684	261	423	0	1.253	0.325386
118	Putative coiled-coil protein, has weak similarity to myosins	2	F19B10.4	F19B10.4	F19B10.4	410	89	321	431	162	269	582	219	364	0	0.883	-0.179515
119	Protein containing a T-box domain, which bind DNA, has weak similarity to a region of T-box 22 (human TBX22), which plays a role in palatogenesis and is associated with X-linked cleft palate	2	F19B10.9	F19B10.9	F19B10.9	2029	94	1935	1841	176	1665	2488	238	2250	0	0.86	-0.217591
120	Member of the M13 peptidase family of zinc metalloproteases, has high similarity to uncharacterized C. elegans C17B7.10	X	F19C6.4	F19C6.4	F19C6.4	1055	95	960	846	174	672	1143	235	908	0	1.057	0.0799754
121	Protein of unknown function, has low similarity to uncharacterized C. elegans F35E12.10	5	F35E12.2	F35E12.2	F35E12.2	259	121	138	309	193	116	418	261	157	0	0.88	-0.184425
122	Protein of unknown function, has low similarity to uncharacterized C. elegans F20G2.5	5	F35E12.8	F35E12.8	F35E12.8	1125	88	1037	1050	157	893	1419	212	1207	0	0.859	-0.21927
123	Protein of unknown function, has low similarity to uncharacterized C. elegans Y116A8A.6	1	F35E2.5	F35E2.5	F35E2.5	450	87	363	407	157	250	550	212	338	0	1.074	0.102994
124	Protein containing nuclear hormone receptor C4-type zinc finger and ligand-binding domains, has low similarity to estrogen-related receptor beta (mouse Esrrb), which is a putative transcription factor that is required for placental development	5	F35E8.12	F35E8.12	F35E8.12	967	85	882	1027	165	862	1388	223	1165	0	0.757	-0.401635
125	Member of an uncharacterized protein family	5	F35E8.6	F35E8.6	F35E8.6	359	86	273	366	161	205	495	218	277	0	0.985	-0.0218044
126	Protein of unknown function, has low similarity to uncharacterized C. elegans T20D4.5	5	F35F10.1	F35F10.1	F35F10.1	2222	87	2135	2676	164	2512	3616	222	3395	0	0.629	-0.668868
127	Member of the alpha or beta hydrolase fold family, has low similarity to uncharacterized mouse AI326074	3	F37A4.1	F37A4.1	F37A4.1	6340	92	6248	7039	157	6882	9512	212	9300	0	0.672	-0.573467
128	Protein with high similarity to 26S proteasome-associated Pad1 homolog (human POH1), which is a subunit of the 26S proteasome that confers multidrug resistance and resistance to ultraviolet light, member of the Mov34, MPN or PAD-1 family	3	F37A4.5	F37A4.5	F37A4.5	1438	85	1353	1042	150	892	1408	203	1205	0	1.122	0.166073
129	Protein containing ten C2 domains, which may be involved in calcium-dependent phospholipid binding, and five Rabphilin-3A effector domains, which are involved in protein transport in synaptic vesicles, has low similarity to rabphilin-3A (mouse Rph3a)	3	rbf-1/F37A4.7	F37A4.7	F37A4.7	1079	89	990	1387	156	1231	1874	211	1664	0	0.595	-0.749038
130	Protein containing a BTB (BR-C, ttk and babor) or POZ (Pox virus and zinc finger) domain and a meprin and TRAF homology (MATH) domain, has weak similarity to uncharacterized speckle-type POZ protein (mouse Spop)	3	F37A4.9	F37A4.9	F37A4.9	4482	91	4391	5094	158	4936	6884	214	6670	0	0.658	-0.603841
131	Putative intermediate filament protein	5	ifc-1/Cel-IF-C1/F37B4.2	F37B4.2	F37B4.2	4026	88	3938	3997	184	3813	5401	249	5153	0	0.764	-0.388355
132	Member of the aldo-keto reductase family, which include some related monomeric NADPH-dependent oxidoreductases	3	F37C12.12	F37C12.12	F37C12.12	361	91	270	439	196	243	593	265	328	0	0.822	-0.28279
133	Member of the reverse transcriptase protein family, which are RNA-dependent DNA polymerases, has moderate similarity to uncharacterized C. elegans F38E9.3	m	ZK250.1	ZK250.1	ZK250.1	294	94	200	349	196	153	472	265	207	0	0.967	-0.0484122
134		2		multiple	ZK250.3	183	95	88	260	194	66	351	262	89	0	0.987	-0.018878
135	Protein containing two meprin and TRAF homology (MATH) domains, two DUF38 domains of unknown function, and an F-box domain, which link a target protein with a ubiquitin-conjugating enzyme, has high similarity to uncharacterized C. elegans T08E11.1	2	ZK250.5	ZK250.5	ZK250.5	2287	93	2194	2215	189	2026	2993	255	2738	0	0.801	-0.320126
136	Protein containing three meprin and TRAF homology (MATH) domains, has high similarity to uncharacterized C. elegans C16C4.13	2	ZK250.7	ZK250.7	ZK250.7	493	87	406	461	184	277	623	249	374	0	1.085	0.117695
137	Putative paralog of C. elegans F59H6.I, has similarity at the C-terminus of S. cerevisiae PIF1, mitochondrial DNA repair and recombination protein	2	ZK250.9/Y16E11A.2	ZK250.9	ZK250.9	206	96	110	263	191	72	355	258	97	0	1.131	0.177599
138	Protein with weak similarity to C. elegans B0244.8	5	ZK287.1	ZK287.1	ZK287.1	2052	85	1967	2916	180	2736	3941	243	3697	0	0.532	-0.910502
139	Protein with high similarity to C. elegans F10G8.1, which is a putative tyrosine protein phosphatase involved in embryogenesis and morphogenesis, member of the protein-tyrosine phosphatase family	1	ZK484.7	ZK484.7	ZK484.7	854	85	769	577	171	406	780	231	549	0	1.402	0.487486
140	Protein containing a DUF138 domain of unknown function, has high similarity to uncharacterized C. elegans ZK488.6	5	ZK488.5	ZK488.5	ZK488.5	205	86	119	267	169	98	361	228	132	0	0.899	-0.153607
141	Protein of unknown function, has weak similarity to human protein KIAA0590 (Hs.111862)	3	ZK520.1	ZK520.1	ZK520.1	699	85	614	907	158	749	1226	214	1012	0	0.607	-0.720232
142		3		U58084-1.ZK520	ZK520.4	1901	85	1816	1805	161	1644	2439	218	2222	0	0.817	-0.291592
143	Putative coiled-coil protein, has weak similarity to S. cerevisiae Uso1p, required for protein transport from ER to Golgi	2	ZK546.1	ZK546.1	ZK546.1	3270	88	3182	2512	162	2350	3395	219	3176	0	1.002	0.00288251
144	Member of the trypsin family of serine proteases, has low similarity to proprostasin (human PRSS8), which is a precursor of active membrane-bound serine protease secreted into seminal fluid that may be a suppressor of invasive prostate and breast cancer	2	ZK546.15	ZK546.15	ZK546.15	2413	85	2328	2124	160	1964	2870	216	2654	0	0.877	-0.189351
145	Protein with weak similarity to syntaxin 18 (human STX18), which functions in transport between the endoplasmic reticulum and Golgi and causes endoplasmic reticulum aggregation when overexpressed	5	T10H9.3	T10H9.3	T10H9.3	5002	89	4913	5864	174	5690	7924	235	7689	0	0.639	-0.646112
146	Protein containing an AT-hook motif, which bind DNA with a preference for A-T rich regions, and a ubiquitin interaction motif	5	T11A5.1	T11A5.1	T11A5.1	363	86	277	471	173	298	636	234	403	0	0.688	-0.53952
147	Putative coiled-coil protein, has weak similarity to myosins	4	T11B7.1	T11B7.1	T11B7.1	1972	87	1885	1939	157	1782	2620	212	2408	0	0.783	-0.352916
148	Putative ortholog of C. elegans T11F8.1 gene product	4	T11F8.2	T11F8.2	T11F8.2	782	87	695	697	158	539	942	214	728	0	0.954	-0.0679388
149	Protein containing two protein kinase domains, has weak similarity to S. cerevisiae Yck1p, which is a casein kinase I isoform involved in protein amino acid phosphorylation	4	T11F8.4	T11F8.4	T11F8.4	718	86	632	513	148	365	693	200	493	0	1.281	0.35727
150	Protein of unknown function	5	T11F9.12	T11F9.12	T11F9.12	1823	91	1732	2072	162	1910	2800	219	2581	0	0.671	-0.575615
151	Member of the RNA methyltransferase family, which may be 2'-O-methyltransferases, has a region of low similarity to a region of TAR (HIV) RNA-binding protein 1 (human TARBP1), which is an RNA-binding protein involved in regulating HIV gene expression	2	T14B4.1	T14B4.1	T14B4.1	2396	94	2302	2383	170	2213	3220	230	2991	0	0.77	-0.37707
152	Member of the core-2 or I-branching enzyme family, which form blood group I-antigens or O-glycan side-chains, has weak similarity to human GCNT1, which forms O-glycan branched structures and is involved in Wiskott-Aldrich syndrome and multiple sclerosis	2	T14B4.9	T14B4.9	T14B4.9	253	87	166	375	160	215	507	216	291	0	0.571	-0.808437
153	Protein containing two protein kinase domains, has a region of moderate similarity to a region of met protooncogene (rat Met), which may function in cell proliferation, differentiation, and migration and in organ development	X	T14E8.1	T14E8.1	T14E8.1	2171	89	2082	2264	151	2113	3059	204	2855	0	0.729	-0.456009
154	Protein of unknown function, has high similarity to uncharacterized human CGI-11	X	T14F9.1	T14F9.1	T14F9.1	7279	87	7192	6106	150	5956	8251	203	8049	0	0.894	-0.161653
155	Protein containing glycosyl hydrolase family 20 domain 2 and catalytic domains, has moderate similarity to hexosaminidase B (mouse Hexb), which is a subunit of an enzyme that catalyzes the degradation of ganglioside GM2 and blocks polyspermy	X	T14F9.3	T14F9.3	T14F9.3	6370	92	6278	12747	159	12588	17226	215	17011	0	0.369	-1.43831
156	Protein of unknown function, has low similarity to uncharacterized C. elegans W06H3.1	X	T14G11.3	T14G11.3	T14G11.3	4377	95	4282	3248	162	3086	4389	219	4170	0	1.027	0.0384362
157	Protein with strong similarity to C. elegans W04G3.8 gene product	X	W04G3.3	W04G3.3	W04G3.3	9317	89	9228	4974	174	4800	6722	235	6486	0	1.423	0.508936
158	Member of the sulfate transporter family, has moderate similarity to a region of solute carrier family 26 member 4 (pendrin, human SLC26A4), which is an anion transporter that may transport bicarbonate and iodide and is associated with Pendred syndrome	X	W04G3.6	W04G3.6	W04G3.6	1213	93	1120	1247	198	1049	1685	268	1418	0	0.79	-0.340075
159	Putative receptor tyrosine protein kinase, has similarity to human and D. melanogaster fibroblast growth factorreceptor-related protein kinases	1	kin-23/Cehd-7/W04G5.6	W04G5.6	W04G5.6	553	99	454	567	203	364	766	274	492	0	0.923	-0.115597
160	Protein of unknown function, has strong similarity to uncharacterized C. elegans W03G9.3	1	W05F2.2	W05F2.2	W05F2.2	4107	87	4020	3568	183	3385	4822	247	4574	0	0.879	-0.186065
161	Protein with moderate similarity to C. elegans hpl-2 gene product	1	W05F2.7	W05F2.7	W05F2.7	1443	86	1357	1567	171	1396	2118	231	1886	0	0.719	-0.475936
162	Member of the calpain family of cysteine proteases, has a region of low similarity to a region of mouse Capn9, which is a calcium-dependent non-lysosomal protease that suppresses neoplastic transformation	3	W05G11.4	W05G11.4	W05G11.4	911	84	827	598	186	412	808	251	557	0	1.485	0.570463
163	Member of the intermediate filament family, which are components of the cytoskeleton and nuclear envelope, contains an intermediate filament tail domain, has low similarity to lamin B1 (mouse Lmnb1), which may be a structural member of the nuclear lamina	X	ifa-2/W10G6.3/Cel-IF-A2	W10G6.3	W10G6.3	3748	89	3659	2568	175	2393	3470	236	3234	0	1.131	0.177599
164	Protein of unknown function	3	Y102E9.2	Y102E9.2	Y102E9.2	6686	85	6601	6978	168	6810	9430	227	9203	0	0.717	-0.479955
165	Protein containing a nuclear hormone receptor C4-type zinc finger domain, which bind DNA and may be involved in regulation of transcription, has weak similarity to C. elegans NHR-58, which is involved in embryogenesis and morphogenesis	5	Y17D7B.1	Y17D7B.1	Y17D7B.1	721	82	639	767	170	597	1036	230	807	0	0.792	-0.336428
166	Putative ortholog of C. elegans Y67D8C.2 gene product	5	Y20C6A.3	Y20C6A.3	Y20C6A.3	295	81	214	407	161	246	550	218	332	0	0.644	-0.634867
167	Member of an uncharacterized protein family with weak similarity to Entemeba histolytica N-acetylmuraminidase	5	Y22F5A.4	Y22F5A.4	Y22F5A.4	8683	84	8599	7043	153	6890	9518	207	9311	0	0.924	-0.114035
168	Protein with high similarity to cysteinyl-tRNA synthetase (human CARS), which aminoacylates tRNA with cysteine for protein biosynthesis and interacts with elongation factor 1 gamma (human EEF1G), member of the class I cysteinyl (C) tRNA synthetase family	1	Y23H5A.7	Y23H5A.7	Y23H5A.7	3943	85	3858	3621	164	3457	4893	222	4672	0	0.826	-0.275786
169	Protein with high similarity to C. elegans F10G8.1, which is involved in embryogenesis or morphogenesis, member of the protein-tyrosine phosphatase family, which are involved in control of cell growth, proliferation, differentiation and transformation	4	K07F5.8	K07F5.8	K07F5.8	848	92	756	687	171	516	928	231	697	0	1.084	0.116365
170	Protein of unknown function, has a region of low similarity to nucleoporin p54 (rat Nup54), which is a component of the p62 complex that is localized on both sides of the nuclear pore complex and binds to nuclear import factors rat Impnb and rat Rn.7345	4	K07F5.13	K07F5.13	K07F5.13	3084	87	2997	2749	171	2578	3715	231	3484	0	0.86	-0.217591
171	Protein with weak similarity to S. cerevisiae YAL035W (Translation initiation factor 2 (eIF2))	1	K07G5.3	K07G5.3	K07G5.3	641	85	556	641	162	479	866	219	647	0	0.859	-0.21927
172	Member of the divalent cation transporter family, which may transport Mg2+ or other divalent cations into the cell, has high similarity to uncharacterized human DKFZP434K0427	4	K07H8.2	K07H8.2	K07H8.2	5220	87	5133	4835	162	4673	6534	219	6315	0	0.813	-0.298673
173	Yolk proteins yp115 and yp88	4	vit-6/K07H8.6	K07H8.6	K07H8.6	23680	87	23593	29359	163	29196	39674	220	39454	0	0.598	-0.741783
174	Protein containing two RNA recognition motifs (RRM, RBD, or RNP)	4	K07H8.10	K07H8.10	K07H8.10	14080	85	13995	9023	161	8862	12193	218	11976	0	1.169	0.225275
175	Putative paralog of C. elegans K11G12.1, has similarity to C. elegans TOH-2, a member of the CUB domain protein family	X	K09C8.3	K09C8.3	K09C8.3	412	92	320	534	175	359	722	236	485	0	0.66	-0.599462
176	Protein of unknown function, has high similarity to uncharacterized C. elegans C08A9.9	X	K09E3.5	K09E3.5	K09E3.5	523	92	431	552	176	376	746	238	508	0	0.848	-0.237864
177	Putative ortholog of C. elegans T23C6.3 gene product	X	K09E3.7	K09E3.7	K09E3.7	657	89	568	685	167	518	926	226	700	0	0.811	-0.302226
178	Protein containing a DUF33 domain of unknown function, has high similarity to uncharacterized C. elegans K09E10.2	4	K09E10.1	K09E10.1	K09E10.1	378	92	286	546	164	382	738	222	516	0	0.554	-0.852042
179	Protein of unknown function, has high similarity to uncharacterized C. elegans F54H12.4	2	K09F6.1	K09F6.1	K09F6.1	502	91	411	631	150	481	853	203	650	0	0.632	-0.662004
180	Protein containing a WSN domain of unknown function	2	K09F6.4	K09F6.4	K09F6.4	641	95	546	462	157	305	624	212	412	0	1.325	0.405992
181					EMPTY	87	87	0	141	155	-14	191	209	-19	0
182					EMPTY	94	88	6	144	151	-7	195	204	-9	0
183					EMPTY	85	86	-1	177	174	3	239	235	4	0
184					EMPTY	91	87	4	172	173	-1	232	234	-1	0
185					EMPTY	98	91	7	175	180	-5	236	243	-7	0
186					EMPTY	91	86	5	165	170	-5	223	230	-7	0
187					EMPTY	95	84	11	215	165	50	291	223	68	0	0.163	-2.61706
188					EMPTY	85	84	1	178	175	3	241	236	4	0	0.247	-2.01742
189					EMPTY	84	82	2	169	170	-1	228	230	-1	0
190					EMPTY	98	81	17	183	157	26	247	212	35	0	0.484	-1.04692
191					EMPTY	86	80	6	144	153	-9	195	207	-12	0
192					EMPTY	84	81	3	161	151	10	218	204	14	0	0.222	-2.17137
193	Protein containing six TPR (tetratrico peptide repeat) domains, which may mediate protein-protein interactions, has weak similarity to human TOMM34, which is a subunit of the mitochondrial translocase that is involved in mitochondrial protein import	5	R09E12.3	R09E12.3	R09E12.3	12137	82	12055	8509	156	8353	11499	211	11288	0	1.068	0.0949116
194	Protein of unknown function, has very strong similarity to uncharacterized C. elegans K02E7.3	m	R09E12.6	R09E12.6	R09E12.6	2100	84	2016	2092	161	1931	2827	218	2609	0	0.773	-0.37146
195	Protein of unknown function, has moderate similarity to uncharacterized C. elegans C38D9.3	X	R09H3.1	R09H3.1	R09H3.1	312	94	218	398	193	205	538	261	277	0	0.787	-0.345564
196	G protein-coupled receptor, member of an unnamed subfamily, no homolog in human or D. melanogaster	5	R10D12.4	R10D12.4	R10D12.4	418	84	334	451	171	280	609	231	378	0	0.883	-0.179515
197	Protein containing a CX module domain, has high similarity to uncharacterized C. elegans F53C3.6	5	B0222.1	B0222.1	B0222.1	1098	84	1014	1370	159	1211	1851	215	1636	0	0.62	-0.68966
198	Member of the phosphate transporter family, has moderate similarity to sodium inorganic phosphate cotransporter (solute carrier family 20 member 1, rat Slc20a1), which is a high-affinity sodium-inorganic phosphate cotransporter	5	B0222.3	B0222.3	B0222.3	1576	83	1493	2273	161	2112	3072	218	2854	0	0.523	-0.935117
199	Member of the troponin family, which regulate calcium-induced muscle contraction	X	C14F5.3	C14F5.3	C14F5.3	2341	87	2254	1688	170	1518	2281	230	2051	0	1.099	0.136191
200	Protein containing three fibronectin type III domains, which are involved in cell surface binding, and two protein kinase domains, has weak similarity to mouse Ros1, which is a proto-oncogene and protein tyrosine kinase with transformation potential	5	C16D9.2	C16D9.2	C16D9.2	642	87	555	574	162	412	776	219	557	0	0.997	-0.00433459
201	Protein containing a DUF235 domain of unknown function, has high similarity to uncharacterized C. elegans F22E5.1	5	C16D9.5	C16D9.5	C16D9.5	1012	91	921	771	167	604	1042	226	816	0	1.128	0.173767
202	Protein containing a DUF32 domain of unknown function, has high similarity to uncharacterized C. elegans C24B9.2	5	C16D9.7	C16D9.7	C16D9.7	294	86	208	344	165	179	465	223	242	0	0.86	-0.217591
203	Protein of unknown function	X	C17H11.2	C17H11.2	C17H11.2	1296	96	1200	1168	171	997	1578	231	1347	0	0.891	-0.166503
204	Putative member of immunoglobulin superfamily of proteins	X	dim-1/C18A11.7	C18A11.7	C18A11.7	13009	92	12917	8068	160	7908	10903	216	10686	0	1.209	0.273814
205	Tryptophan hydroxylase involved in serotonin biosynthesis	2	tph-1/ZK1290.2	ZK1290.2	ZK1290.2	391	92	299	468	155	313	632	209	423	0	0.707	-0.500218
206	Member of the CCAAT box-binding transcription factor or nuclear factor I family, which bind DNA, has a region of high similarity to a region of nuclear factor I-C (mouse Nfic), which is a CCAAT-binding cellular and viral transcription factor	2	nfi-1/ZK1290.4	ZK1290.4	ZK1290.4	4134	94	4040	3517	162	3355	4753	219	4534	0	0.891	-0.166503
207	Beta tubulin expressed specifically in touch receptor neurons	X	mec-7/mec-11/tub-2/ZK154.3	ZK154.3	ZK154.3	3640	86	3554	4323	156	4167	5842	211	5631	0	0.631	-0.664288
208	Protein with low similarity to A disintegrin and metalloproteinase domain 17 (tumor necrosis factor alpha converting enzyme, human ADAM17), which stimulates TNF release and may be associated with cardiomyopathy, osteoarthritis, and Alzheimer's disease	X	adm-4/ZK154.7	ZK154.7	ZK154.7	1530	85	1445	1192	150	1042	1611	203	1408	0	1.026	0.0370307
209	Protein containing ten leucine rich repeats, which mediate protein-protein interactions, has low similarity to a region of C. elegans SYM-1, which is required for attachment of body muscle to cuticle in absence of MEC-8	5	ZK682.5	ZK682.5	ZK682.5	1361	95	1266	875	190	685	1182	257	926	0	1.368	0.452068
210	Protein with high similarity to exportin 1 (human XPO1), which is a cell cycle-regulated nuclear export receptor that mediates NES-containing protein export from the nucleus and may be required for autophagy	5	ZK742.1	ZK742.1	ZK742.1	2186	90	2096	1765	184	1581	2385	249	2136	0	0.981	-0.027675
211	Protein containing six Pumilio-family (Puf) RNA binding domains, has moderate similarity to a region of C. elegans FBF-2, which is an RNA-binding protein involved in sex determination	4	puf-7/B0273.2	B0273.2	B0273.2	8823	88	8735	7778	173	7605	10511	234	10277	0	0.85	-0.234465
212	Member of the ligand-gated ion channel protein family	3	glr-2/B0280.12	B0280.12	B0280.12	427	87	340	518	164	354	700	222	478	0	0.711	-0.492079
213	Protein of unknown function, has moderate similarity to uncharacterized C. elegans B0284.2	3	B0284.4	B0284.4	B0284.4	313	86	227	446	169	277	603	228	374	0	0.606	-0.72261
214	Putative leucine carboxyl methyltransferase, has similarity to human LCMT	3	B0285.4	B0285.4	B0285.4	5961	88	5873	6340	184	6156	8568	249	8319	0	0.706	-0.50226
215	Member of the choline or ethanolamine kinase family, which catalyze formation of phosphatidylcholine by the CDP-choline pathway, has low similarity to a region of choline-ethanolamine kinase (rat Chkl), which is involved in phosphatidylcholine synthesis	3	B0285.10	B0285.10	B0285.10	320	87	233	392	170	222	530	230	300	0	0.777	-0.364013
216	Protein of unknown function, has moderate similarity to a region of carbon catabolite repressor negative regulator of transcription complex subunit 2 (human CNOT2), which is a component of the CCR4-NOT global transcriptional regulator complex	2	B0286.4	B0286.4	B0286.4	4710	85	4625	4779	159	4620	6458	215	6243	0	0.741	-0.432455
217	Protein with moderate similarity to phospholipid scramblase 2 (mouse Plscr2), which mediates the calcium-dependent transbilayer movement of phospholipids and may be responsible for the redistribution of membrane phospholipids in damaged or apoptotic cells	1	ZK1053.5	ZK1053.5	ZK1053.5	589	86	503	612	160	452	827	216	611	0	0.823	-0.281036
218	Protein with high similarity to galactose-1-phosphate uridylyltransferase (human GALT), which catalyzes the conversion of UDP-glucose and galactose-1-phosphate to glucose-1-phosphate and UDP-galactose and is associated with galactosemia	3	ZK1058.3	ZK1058.3	ZK1058.3	2032	85	1947	2152	156	1996	2908	211	2697	0	0.722	-0.469929
219	Protein of unknown function	3	ZK1058.9	ZK1058.9	ZK1058.9	6058	82	5976	4717	159	4558	6374	215	6159	0	0.97	-0.0439433
220	Member of the oxysterol-binding protein (OSBP) family, which are involved in sterol biosynthesis, contains a pleckstrin homology (PH) domain, has a region of moderate similarity to S. cerevisiae Osh7p, which functions in sterol metabolism	X	ZK1086.1	ZK1086.1	ZK1086.1	2205	88	2117	2006	163	1843	2711	220	2491	0	0.85	-0.234465
221		2		multiple	ZK1127.1	5612	96	5516	7241	184	7057	9785	249	9536	0	0.578	-0.790859
222		X		multiple	ZK1193.2	971	91	880	667	177	490	901	239	662	0	1.329	0.410341
223	Protein with composite TRIAD zinc finger domain, has similarity to human Hs.78894 gene product, protein KIAA0161 isolated from human cell line KG-1 cDNA library, and D. melanogaster ARI2	X	C17H11.6	C17H11.6	C17H11.6	1340	86	1254	1284	159	1125	1735	215	1520	0	0.825	-0.277534
224	Protein of unknown function, has high similarity to uncharacterized C. elegans F08G5.6	4	C17H12.8	C17H12.8	C17H12.8	8587	89	8498	6913	169	6744	9342	228	9114	0	0.932	-0.101598
225	Protein of unknown function, has low similarity to uncharacterized C. elegans W01D2.5	2	C18A3.4	C18A3.4	C18A3.4	2430	103	2327	2386	185	2201	3224	250	2974	0	0.782	-0.354759
226	Protein containing one helix-loop-helix DNA-binding domain, which mediate protein dimerization	2	C18A3.8	C18A3.8	C18A3.8	598	99	499	656	180	476	886	243	643	0	0.776	-0.365871
227	Protein of unknown function, has moderate similarity to uncharacterized C. elegans C18B2.2	X	C18B2.1	C18B2.1	C18B2.1	465	96	369	523	175	348	707	236	470	0	0.785	-0.349235
228	Member of the 7-transmembrane chemoreceptor family of G protein-coupled receptors (GPCR), has low similarity to C. elegans ODR-10, which is a G protein-coupled receptor involved in odorant response	5	C18B10.7	C18B10.7	C18B10.7	269	89	180	309	168	141	418	227	191	0	0.945	-0.0816138
229	Protein of unknown function	5	D1086.4	D1086.4	D1086.4	3394	91	3303	3369	165	3204	4553	223	4330	0	0.763	-0.390245
230	Protein with strong similarity to human eukaryotic translation initiation factor 3, subunit 5 (EIF3S5)	2	D2013.7	D2013.7	D2013.7	7617	90	7527	7258	152	7106	9808	205	9603	0	0.784	-0.351074
231	Protein of unknown function	4	D2024.4	D2024.4	D2024.4	1410	92	1318	748	148	600	1011	200	811	0	1.626	0.701327
232	Member of the 7-transmembrane chemoreceptor family of G protein-coupled receptors (GPCR), has very strong similarity to uncharacterized C. elegans SRI-39	2	D2062.8	D2062.8	D2062.8	267	93	174	402	154	248	543	208	335	0	0.519	-0.946194
233		2		multiple	D2089.1	3004	93	2911	2510	156	2354	3392	211	3181	0	0.915	-0.128156
234	Member of the reverse transcriptase family, which are RNA-dependent DNA polymerases	1	CeTERT/DY3.4	DY3.4	DY3.4	3200	88	3112	3032	154	2878	4097	208	3889	0	0.8	-0.321928
235	Protein of unknown function	2	F07F6.2	F07F6.2	F07F6.2	902	97	805	661	196	465	893	265	628	0	1.281	0.35727
236	Member of the 7-transmembrane chemoreceptor family of G protein-coupled receptors (GPCR), has a region of weak similarity to C. elegans ODR-10, which is a G protein-coupled receptor involved in odorant response	5	srj-32/F07G11.5	F07G11.5	F07G11.5	245	95	150	335	198	137	453	268	185	0	0.81	-0.304006
237	Member of an uncharacterized protein family	1	F08A8.5	F08A8.5	F08A8.5	328	85	243	354	171	183	478	231	247	0	0.983	-0.0247367
238	CTP:phosphocholine cytidyltransferase	X	CCt/F08C6.2	F08C6.2	F08C6.2	3909	87	3822	2584	170	2414	3492	230	3262	0	1.172	0.228973
239	Protein of unknown function	2	F08D12.12	F08D12.12	F08D12.12	537	86	451	589	174	415	796	235	561	0	0.804	-0.314733
240	NADH pyrophosphatase	4	F13H10.2	F13H10.2	F13H10.2	3853	91	3762	4200	188	4012	5676	254	5422	0	0.694	-0.526992
241	Protein containing an F-box domain, which serve as a link between a target protein and a ubiquitin-conjugating enzyme	X	F43C9.1	F43C9.1	F43C9.1	1645	89	1556	1264	180	1084	1708	243	1465	0	1.062	0.0867838
242	Weakly similar to D. melanogaster coracle;predicted to be membrane spanning	3	F43D9.1	F43D9.1	F43D9.1	605	90	515	724	173	551	978	234	745	0	0.692	-0.531156
243	Protein with a putative RING-type zinc finger domain, has moderate similarity to C. elegans Y6D1A.B	2	F43G6.8	F43G6.8	F43G6.8	1888	86	1802	2692	165	2527	3638	223	3415	0	0.528	-0.92139
244	Protein of unknown function	1	F43G9.4	F43G9.4	F43G9.4	5958	91	5867	6689	173	6516	9039	234	8805	0	0.666	-0.586406
245	Protein with moderate similarity to nucleobindin 2 (mouse Nucb2), which is a calcium binding protein that may play a role in calcium ion homeostasis	X	F44A6.1	F44A6.1	F44A6.1	6108	91	6017	4682	173	4509	6327	234	6093	0	0.987	-0.018878
246	Protein of unknown function	3	F44B9.2	F44B9.2	F44B9.2	2653	90	2563	1665	176	1489	2250	238	2012	0	1.274	0.349365
247	Protein of unknown function	X	F47B7.7	F47B7.7	F47B7.7	1821	92	1729	2102	179	1923	2841	242	2599	0	0.665	-0.588574
248	Protein containing a nuclear hormone receptor C4-type zinc finger domain, which bind DNA and may be involved in regulation of transcription, and a nuclear hormone receptor ligand-binding domain, has low similarity to C. elegans NHR-51	5	F47C10.1	F47C10.1	F47C10.1	277	96	181	339	182	157	458	246	212	0	0.853	-0.229382
249	Member of the nuclear hormone receptor/Zinc finger protein family	5	F47C10.8	F47C10.8	F47C10.8	376	99	277	382	181	201	516	245	272	0	1.02	0.0285692
250	Member of the 7-transmembrane chemoreceptor family of G protein-coupled receptors (GPCR), has high similarity to uncharacterized C. elegans F47C12.10	4	F47C12.5	F47C12.5	F47C12.5	335	102	233	391	193	198	528	261	268	0	0.871	-0.199255
251	Protein containing a DUF32 domain of unknown function, has very strong similarity to uncharacterized C. elegans F47D2.7	5	F47D2.1	F47D2.1	F47D2.1	426	105	321	505	209	296	682	282	400	0	0.803	-0.316528
252	Protein containing a DUF32 domain of unknown function, has strong similarity to uncharacterized C. elegans F47D2.5	5	F47D2.6	F47D2.6	F47D2.6	354	106	248	400	188	212	541	254	286	0	0.866	-0.207561
253	Protein containing a Src homology 3 (SH3) domain, which bind proline-rich peptides, and a protein kinase domain, has a region of low similarity to a region of human MAP3K9, which is an apoptosis activator involved in the JNK cascade	5	K11D12.10	K11D12.10	K11D12.10	1170	96	1074	1234	173	1061	1668	234	1434	0	0.749	-0.416962
254	Dicarboxylate carrier protein, member of the mitochondrial carrier (MCF) protein family	X	K11G12.5	K11G12.5	K11G12.5	5535	94	5441	4967	174	4793	6712	235	6477	0	0.84	-0.251539
255	Protein containing two GYF (glycine, tyrosine, phenylalanine) domains, which are proline-binding domains	3	K11H3.4	K11H3.4	K11H3.4	2258	97	2161	2141	191	1950	2893	258	2635	0	0.82	-0.286304
256	Protein of unknown function	4	K11H12.5	K11H12.5	K11H12.5	710	92	618	890	167	723	1203	226	977	0	0.633	-0.659723
257	Protein containing a forkhead associated (FHA) domain, which bind phosphopeptides	4	M4.1	M4.1	M4.1	691	90	601	722	151	571	976	204	772	0	0.779	-0.360305
258	Member of the 7-transmembrane chemoreceptor family of G protein-coupled receptors (GPCR), has low similarity to C. elegans ODR-10, which is involved in odorant response	4	str-3/M7.13	M7.13	M7.13	305	99	206	630	186	444	851	251	600	0	0.343	-1.54372
259	Protein containing a UDP-glucoronosyl and UDP-glucosyl transferase domain, has low similarity to UDP glycosyltransferase 2 family polypeptide B7 (human UGT2B7), which glucuronidates androgens, retinoids, lipids, and specific drugs	3	M88.1	M88.1	M88.1	8205	97	8108	1712	166	1546	2314	224	2089	0	3.881	1.95643
260	Protein containing two collagen triple helix repeats, which are found in some extracellular proteins, and a nematode cuticle collagen N-terminal domain, has a region of moderate similarity to a region of collagen type XI alpha 2 subunit (human COL11A2)	2	M110.1	M110.1	M110.1	3255	96	3159	2252	163	2089	3043	220	2823	0	1.119	0.16221
261	Protein of unknown function, has high similarity to uncharacterized C. elegans K09H9.4	2	M110.6	M110.6	M110.6	2065	97	1968	2342	190	2152	3165	257	2908	0	0.677	-0.562772
262	Putative ortholog of C. elegans M151.6 gene product	2	M151.5	M151.5	M151.5	467	92	375	666	185	481	900	250	650	0	0.577	-0.793357
263	Protein with weak similarity to C. elegans tra-1, which is a zinc-finger transcription factor involved in sex determination	X	M163.2	M163.2	M163.2	331	89	242	420	173	247	568	234	334	0	0.725	-0.463947
264	Protein of unknown function	2	M176.5	M176.5	M176.5	247	91	156	335	185	150	453	250	203	0	0.77	-0.37707
265	Putative ortholog of C. elegans T17H7.5 gene product	3	T17H7.4	T17H7.4	T17H7.4	176	89	87	322	183	139	435	247	188	0	0.463	-1.11092
266	Member of the zinc finger, C4 type (two domains) protein family, involved in AWA-mediated chemosensation of volatile odorants	X	odr-7/T18D3.2	T18D3.2	T18D3.2	2541	97	2444	1999	191	1808	2701	258	2443	0	1	0
267	Protein of unknown function	5	T18H9.6	T18H9.6	T18H9.6	4094	97	3997	3844	192	3652	5195	259	4935	0	0.81	-0.304006
268	Protein containing two N- and one C-terminal lipopolysaccharide-binding protein, bactericidal permeability-increasing protein, or cholesteryl ester transfer protein domains, has weak similarity to lipopolysaccharide (LPS)-binding protein (human LBP)	3	T19C3.5	T19C3.5	T19C3.5	748	91	657	982	196	786	1327	265	1062	0	0.619	-0.691989
269	Protein of unknown function	5	T19C4.5	T19C4.5	T19C4.5	1808	91	1717	2062	183	1879	2786	247	2539	0	0.676	-0.564905
270	Protein containing an extracellular laminin G domain, has weak similarity to a region of agrin (rat Agrn), which is a proteoglycan component of the basal lamina that stimulates acetylcholine receptor aggregation through the activation of rat Nsk1	2	T19D12.6	T19D12.6	T19D12.6	7799	98	7701	6685	194	6491	9034	262	8772	0	0.878	-0.187707
271	Protein containing a protein kinase domain, has low similarity to a region of fibroblast growth factor receptor 1 (mouse Fgfr1), which is a fibroblast growth factor receptor tyrosine kinase that is involved in cell proliferation and organ development	4	T22B11.3	T22B11.3	T22B11.3	268	97	171	297	185	112	401	250	151	0	1.13	0.176323
272	Member of the hyaluronidase family of glycosyl hydrolases, which hydrolyze glycosidic bonds, has low similarity to hyaluronidase 1 (mouse Hyal1), which degrades hyaluronan	2	T22C8.2	T22C8.2	T22C8.2	916	94	822	1024	179	845	1384	242	1142	0	0.72	-0.473931
273	Member of the rhodopsin family of G-protein coupled receptors (GPCR), has low similarity to pancreatic polypeptide receptor Y4 (human PPYR1), which is a neuropeptide Y receptor that inhibits adenylyl cyclase and stimulates intracellular calcium flux	4	T22D1.12	T22D1.12	T22D1.12	808	89	719	1020	179	841	1378	242	1136	0	0.633	-0.659723
274	Member of the 7-transmembrane chemoreceptor family of G-protein coupled receptors (GPCR), has high similarity to uncharacterized C. elegans T22F3.6	5	T22F3.5	T22F3.5	T22F3.5	488	102	386	582	191	391	786	258	528	0	0.731	-0.452057
275	Member of the sugar (and other) transporter family, has weak similarity to solute carrier family 17 member 1 (human SLC17A1), which is involved in sodium-dependent phosphate transport and mediates organic anion transport at the renal apical membrane	5	T22F3.7	T22F3.7	T22F3.7	506	111	395	588	206	382	795	278	516	0	0.765	-0.386468
276	Protein of unknown function, has high similarity to uncharacterized C. elegans R03H4.7	5	T22G5.4	T22G5.4	T22G5.4	296	116	180	548	211	337	741	285	455	0	0.395	-1.34008
277	Protein of unknown function	X	F21A10.4	F21A10.4	F21A10.4	404	100	304	432	191	241	584	258	326	0	0.933	-0.100051
278	Member of the acyl-CoA oxidase family, which convert acyl-CoA into trans-2-enoyl-CoA, has moderate similarity to peroxisomal acyl-coenzyme A oxidase (rat RATACOA1), which catalyzes the first step in very long chain fatty acid beta-oxidation	5	F25C8.1	F25C8.1	F25C8.1	222	98	124	213	184	29	288	249	39	0	3.164	1.66175
279	Protein of unknown function	5	F25C8.3	F25C8.3	F25C8.3	967	97	870	1072	188	884	1449	254	1195	0	0.728	-0.45799
280		5		F26D2.8	F26D2.8	321	111	210	301	217	84	407	293	114	0	1.85	0.887525
281	Protein containing a WSN domain of unknown function, an ankyrin (Ank) repeat, which may mediate protein-protein interactions, and a BRCA1 (breast cancer type 1) C terminus (BRCT) domain, has high similarity to uncharacterized C. elegans F36D3.5	5	F26D2.10	F26D2.10	F26D2.10	460	102	358	375	192	183	507	259	247	0	1.448	0.534062
282	Member of an uncharacterized protein family	5	F26D2.14	F26D2.14	F26D2.14	365	101	264	369	184	185	499	249	250	0	1.056	0.0786098
283	S-adenosylmethionine decarboxylase	1	smd-1/sam-1/samdc/F47G4.7	F47G4.7	F47G4.7	9221	92	9129	2715	152	2563	3669	205	3464	0	2.636	1.39835
284	Member of the protein-tyrosine phosphatase family, which are involved in control of cell growth, proliferation, and differentiation, has a region of low similarity to a region of human PTPN9, which is a non-receptor type protein tyrosine phosphatase	5	F48F5.1	F48F5.1	F48F5.1	406	95	311	427	165	262	577	223	354	0	0.878	-0.187707
285	Protein containing a DUF216 domain of unknown function, has high similarity to uncharacterized C. elegans Y102A5C.33	5	F49H6.10	F49H6.10	F49H6.10	170	95	75	243	158	85	328	214	115	0	0.653	-0.614845
286	Protein with high similarity to phosphomannomutase 2 (human PMM2), which participates in synthesis of the GDP-mannose required for protein glycosylation by converting mannose-1-phosphate to mannose-6-phosphate	4	F52B11.2	F52B11.2	F52B11.2	242	92	150	383	151	232	518	204	314	0	0.478	-1.06492
287	Protein with high similarity to C. elegans SQT-3, which is a collagen, contains two collagen triple helix repeats, which are found in some extracellular proteins, and a nematode cuticle collagen N-terminal domain	4	F52B11.4	F52B11.4	F52B11.4	15746	86	15660	5520	169	5351	7459	228	7231	0	2.166	1.11503
288	Member of the impB, mucB or samB family, which are involved in UV protection, has moderate similarity to a region of DNA polymerase eta (human POLH), which is a low fidelity and low processivity DNA polymerase	3	F53A3.2	F53A3.2	F53A3.2	4314	86	4228	4036	170	3866	5454	230	5224	0	0.809	-0.305788
289	Protein containing a protein kinase domain, has a region of low similarity to a region of glycogen synthase kinase-3 beta (mouse Gsk3b), which is a serine threonine protein kinase that is involved in embryonic development	1	Y106G6D.4	Y106G6D.4	Y106G6D.4	488	86	402	547	172	375	739	232	507	0	0.793	-0.334607
290	Protein containing an RNA recognition motif (RRM, RBD, or RNP), has weak similarity to uncharacterized human RBM12	1	Y106G6D.7	Y106G6D.7	Y106G6D.7	2404	85	2319	2130	172	1958	2878	232	2646	0	0.876	-0.190997
291	Protein of unknown function, has high similarity to uncharacterized C. elegans F47G4.2	1	ZC334.5	ZC334.5	ZC334.5	884	98	786	830	194	636	1122	262	859	0	0.915	-0.128156
292	Member of the 7-transmembrane chemoreceptor family of G-protein coupled receptors (GPCR), has high similarity to uncharacterized C. elegans ZK262.11	5	ZK262.1	ZK262.1	ZK262.1	271	107	164	263	200	63	355	270	85	0	1.926	0.945608
293	Putative ortholog of C. elegans C03A7.2 gene product	5	ZK262.8	ZK262.8	ZK262.8	449	100	349	481	196	285	650	265	385	0	0.906	-0.142417
294	Member of the domain of unknown function DUF13 family, has high similarity to uncharacterized C. elegans E03H4.2	1	ZK1025.3	ZK1025.3	ZK1025.3	4307	99	4208	1420	202	1218	1919	273	1646	0	2.557	1.35445
295	Beta-catenin required for body elongation and normal leading-cell migration and adhesion during embryonic ventral closure	1	hmp-2/K05C4.6	K05C4.6	K05C4.6	3154	91	3063	3432	179	3253	4638	242	4396	0	0.697	-0.520769
296	Protein containing a leucine rich repeat, which mediate protein-protein interactions, has weak similarity to C. elegans ZYG-11, which is required for zygote formation	1	K05C4.9	K05C4.9	K05C4.9	872	94	778	923	184	739	1247	249	999	0	0.779	-0.360305
297	Protein containing two DUF23 domains of unknown function, has high similarity to uncharacterized C. elegans C13A2.6	5	K08D9.6	K08D9.6	K08D9.6	283	97	186	309	180	129	418	243	174	0	1.067	0.0935602
298	Putative ortholog of C. elegans F17B5.1 gene product	1	T05F1.11	T05F1.11	T05F1.11	4173	96	4077	2919	177	2742	3945	239	3705	0	1.1	0.137504
299	Member of the mitochondrial carrier protein family of membrane transporters, has moderate similarity to mitochondrial import receptor (S. cerevisiae Mir1p), which is a phosphate transporter	1	T05F1.8	T05F1.8	T05F1.8	1981	101	1880	1333	187	1146	1801	253	1549	0	1.214	0.279768
300		2		T10D4.2	T10D4.2	625	106	519	710	192	518	959	259	700	0	0.741	-0.432455
301	Member of the sulfotransferase family, has moderate similarity to heparan sulfate D-glucosaminyl 3-O-sulfotransferase (human HS3ST1), which is a key enzyme in biosynthesis of the anticoagulant form of heparan sulfate	2	F40H3.5	F40H3.5	F40H3.5	1006	106	900	949	192	757	1282	259	1023	0	0.88	-0.184425
302	Protein of unknown function, has moderate similarity to uncharacterized axonemal dynein light intermediate chain (human P28)	X	F41G4.1	F41G4.1	F41G4.1	660	103	557	658	198	460	889	268	622	0	0.896	-0.158429
303	Protein of unknown function, has strong similarity to uncharacterized C. elegans Y55H10A.2	4	F42A6.1	F42A6.1	F42A6.1	346	94	252	379	177	202	512	239	273	0	0.923	-0.115597
304	Member of the protein-tyrosine phosphatase family, which are involved in control of cell growth, proliferation, differentiation and transformation	4	F42C5.5	F42C5.5	F42C5.5	1163	94	1069	736	163	573	995	220	774	0	1.381	0.465713
305	Protein containing two immunoglobulin (Ig) domains, which may be involved in protein-protein and protein-ligand interactions, has moderate similarity to uncharacterized C. elegans ZIG-3	X	zig-2/F42F12.2	F42F12.2	F42F12.2	994	97	897	950	190	760	1284	257	1027	0	0.873	-0.195946
306	Protein of unknown function	X	F43B10.1	F43B10.1	F43B10.1	686	104	582	829	195	634	1120	264	857	0	0.679	-0.558517
307	Member of the rhodopsin family of G protein-coupled receptors (GPCR), has low similarity to somatostatin receptor 5 (rat Sstr5), which suppresses adenylyl cyclase and mediates the inhibition of cell proliferation and secretion of pituitary growth hormone	X	uvt-6/F56B6.5	F56B6.5	F56B6.5	536	98	438	582	181	401	786	245	542	0	0.808	-0.307573
308	Protein with low similarity to activator of basal transcription 1 (mouse Abt1), which is a single- and double-stranded DNA binding protein that interacts with TATA-binding protein (Tbp) and functions as a basal transcriptional activator of class II genes	1	F57B10.8	F57B10.8	F57B10.8	134	93	41	329	164	165	445	222	223	0	0.184	-2.44222
309	Protein of unknown function	5	F57F5.3	F57F5.3	F57F5.3	1212	99	1113	1092	173	919	1476	234	1242	0	0.896	-0.158429
310	Member of the C. elegans Sre G protein-coupled chemoreceptor family, which are putative chemosensory receptors, has high similarity to uncharacterized C. elegans W05H5.6	2	F57G9.4	F57G9.4	F57G9.4	280	109	171	327	213	114	442	288	154	0	1.11	0.15056
311	Protein of unknown function, has weak similarity to C. elegans W06B11.1	4	F57H12.7	F57H12.7	F57H12.7	4869	98	4771	5466	171	5295	7386	231	7155	0	0.667	-0.584241
312	Protein containing a formin homology 2 domain, which are found in proteins that control rearrangements of the actin cytoskeleton, has a region of low similarity to a region of diaphanous homolog 1 (mouse Diap1), which induces focal contact formation	3	F58B6.2	F58B6.2	F58B6.2	247	81	166	493	144	349	666	195	472	0	0.352	-1.50635
313	Protein of unknown function	X	C14E2.3	C14E2.3	C14E2.3	481	86	395	515	164	351	696	222	474	0	0.833	-0.263612
314	Member of the dTDP-4-dehydrorhamnose 3,5-epimerase family, which catalyze isomerisation in lipopolysaccharide biosynthesis	X	C14F11.6	C14F11.6	C14F11.6	6991	87	6904	5629	167	5462	7607	226	7381	0	0.935	-0.0969617
315	Protein of unknown function	X	C15A7.3	C15A7.3	C15A7.3	270	86	184	328	175	153	443	236	207	0	0.89	-0.168123
316	Protein of unknown function	X	C15C7.3	C15C7.3	C15C7.3	177	89	88	259	171	88	350	231	119	0	0.74	-0.434403
317	Protein of unknown function	X	C15H9.10	C15H9.10	C15H9.10	5037	103	4934	3989	192	3797	5391	259	5131	0	0.962	-0.0558912
318	Protein of unknown function, has weak similarity to C. elegans K11H12.7	X	C15H9.9	C15H9.9	C15H9.9	11665	104	11561	11918	209	11709	16105	282	15823	0	0.731	-0.452057
319	Protein of unknown function	2	C17G10.7	C17G10.7	C17G10.7	156	101	55	323	197	126	436	266	170	0	0.323	-1.63039
320	Protein of unknown function, has high similarity to a region of ariadne ubiquitin-conjugating enzyme E2-binding protein homolog 1 (human ARIH1), which binds ubiquitin-conjugating enzyme E2-18 (human UBE2L3) and may play a role in protein ubiquitylation	X	C17H11.4	C17H11.4	C17H11.4	3819	105	3714	3779	229	3550	5107	309	4797	0	0.774	-0.369595
321	Protein of unknown function, has weak similarity to C. elegans T24C4.3	X	C18A11.1	C18A11.1	C18A11.1	6214	104	6110	7558	197	7361	10214	266	9947	0	0.614	-0.703689
322	Protein of unknown function, has weak similarity to C. elegans ZC581.6	2	C18A3.7	C18A3.7	C18A3.7	962	87	875	626	173	453	846	234	612	0	1.429	0.515006
323	Protein of unknown function	X	C18B12.1	C18B12.1	C18B12.1	232	90	142	280	174	106	378	235	143	0	0.991	-0.013043
324	Protein with strong similarity to C. elegans F28B1.6 gene product	5	C18D4.3	C18D4.3	C18D4.3	305	103	202	270	203	67	365	274	91	0	2.231	1.15769
325	Protein of unknown function, has high similarity to uncharacterized C. elegans T27C5.8	5	F49H6.13	F49H6.13	F49H6.13	544	104	440	879	183	696	1188	247	941	0	0.468	-1.09542
326	Protein of unknown function, has high similarity to uncharacterized C. elegans T27C5.8	5	F49H6.3	F49H6.3	F49H6.3	441	108	333	465	192	273	628	259	369	0	0.903	-0.147202
327	Protein with high similarity to glycine cleavage system protein H (human GCSH), which is the H-protein component of the glycine cleavage system that is associated with atypical nonketotic hyperglycinemia, member of the glycine cleavage H-protein family	1	F52A8.5	F52A8.5	F52A8.5	4188	111	4077	3508	206	3302	4741	278	4462	0	0.914	-0.129734
328	Protein containing a BTB (BR-C, ttk and babor) or POZ (Pox virus and zinc finger) domain, which are found in some DNA and actin binding proteins, and a meprin and TRAF homology (MATH) domain, has high similarity to uncharacterized C. elegans F40B1.1	2	F52C6.1	F52C6.1	F52C6.1	1014	110	904	1057	194	863	1428	262	1166	0	0.775	-0.367732
329	Protein containing a meprin and TRAF homology (MATH) domain	2	F52C6.6	F52C6.6	F52C6.6	301	98	203	306	200	106	414	270	143	0	1.417	0.50284
330	Protein of unknown function	X	F52D2.5	F52D2.5	F52D2.5	360	98	262	445	172	273	601	232	369	0	0.71	-0.494109
331	Protein containing an MYND finger domain, has moderate similarity to a region of adenovirus 5 E1A binding protein (human BS69), which represses human MYB and adenovirus E1A-activated transcription	X	bra-1/F54B11.6	F54B11.6	F54B11.6	1132	100	1032	1319	183	1136	1782	247	1535	0	0.672	-0.573467
332	Protein of unknown function, has strong similarity to uncharacterized C. elegans M01B2.8	5	F54B8.1	F54B8.1	F54B8.1	1023	105	918	1134	189	945	1532	255	1277	0	0.719	-0.475936
333	Protein with moderate similarity to C. elegans F59C6.3 gene product	1	F54C1.8	F54C1.8	F54C1.8	1378	95	1283	926	171	755	1251	231	1020	0	1.258	0.331132
334	Protein with high similarity to ADP-ribosylation factor 1 (rat Arl1), which is a GTP-binding protein and putative GTPase that may be involved in intracellular protein transport, member of the ADP-ribosylation factor (ARF) family	2	F54C9.10	F54C9.10	F54C9.10	4471	91	4380	4600	162	4438	6216	219	5997	0	0.73	-0.454032
335	Protein of unknown function, has moderate similarity to C. elegans F54D12.7	2	F54D12.1	F54D12.1	F54D12.1	168	97	71	238	180	58	322	243	78	0	0.906	-0.142417
336	Protein of unknown function	2	F54D12.4	F54D12.4	F54D12.4	1132	102	1030	1364	183	1181	1843	247	1596	0	0.645	-0.632629
337	Protein of unknown function	2	Y54E2A.4	Y54E2A.4	Y54E2A.4	407	94	313	441	170	271	596	230	366	0	0.855	-0.226004
338	Protein of unknown function, has moderate similarity to uncharacterized C. albicans Orf6.8403p	1	Y54E5A.5	Y54E5A.5	Y54E5A.5	4077	91	3986	4924	157	4767	6654	212	6442	0	0.619	-0.691989
339	Protein containing an RNA recognition motif (RRM, RBD, or RNP), has a region of moderate similarity to a region of splicing factor arginine serine rich 7 (human SFRS7), which is a splicing factor of the SR protein family	4	Y57G11A.5	Y57G11A.5	Y57G11A.5	394	87	307	457	175	282	618	236	381	0	0.806	-0.311148
340	Protein containing two CCCH-type zinc finger domains, which bind DNA or RNA, has a region of high similarity to a region of C. elegans POS-1, which is a zinc-finger protein involved in regulation of early morphogenesis	4	Y57G11C.25	Y57G11C.25	Y57G11C.25	1198	96	1102	1316	183	1133	1778	247	1531	0	0.72	-0.473931
341	Protein of unknown function, has high similarity to uncharacterized C. elegans C06C6.8	2	Y57G7A.3	Y57G7A.3	Y57G7A.3	453	97	356	439	181	258	593	245	349	0	1.021	0.0299829
342	Member of the transthyretin-like family, has high similarity to uncharacterized C. elegans Y5F2A.1	4	Y5F2A.2	Y5F2A.2	Y5F2A.2	10404	91	10313	14899	177	14722	20134	239	19895	0	0.518	-0.948976
343	Protein of unknown function, has high similarity to uncharacterized C. elegans ZC334.2	1	ZC334.3	ZC334.3	ZC334.3	680	94	586	1318	174	1144	1781	235	1546	0	0.379	-1.39973
344	Protein with low similarity to S. pombe Wos2p, which regulates Wee1p and Cdc2p in the cell cycle	3	ZC395.10	ZC395.10	ZC395.10	13928	93	13835	9879	185	9694	13350	250	13100	0	1.056	0.0786098
345	Protein of unknown function, has moderate similarity to uncharacterized C. elegans ZC412.3	5	ZC412.4	ZC412.4	ZC412.4	1459	95	1364	1301	179	1122	1758	242	1516	0	0.9	-0.152003
346	Protein with strong similarity to C. elegans H12D21.2 gene product	5	ZC412.9	ZC412.9	ZC412.9	1603	102	1501	1334	181	1153	1803	245	1558	0	0.963	-0.0543923
347	Protein of unknown function	5	ZC443.2	ZC443.2	ZC443.2	1043	102	941	1287	176	1111	1739	238	1501	0	0.627	-0.673463
348	Protein of unknown function	4	ZC477.4	ZC477.4	ZC477.4	278	89	189	320	163	157	432	220	212	0	0.891	-0.166503
349	Protein of unknown function, has moderate similarity to C. elegans C30B5.7	2	F09C12.6	F09C12.6	F09C12.6	315	94	221	419	181	238	566	245	322	0	0.687	-0.541618
350	Protein of unknown function, has strong similarity to C. elegans F40H7.4	5	F09C6.1	F09C6.1	F09C6.1	441	102	339	405	200	205	547	270	277	0	1.224	0.291604
351	Protein of unknown function, has strong similarity to C. elegans GRD-5	4	grd-10/F09D12.1	F09D12.1	F09D12.1	1584	102	1482	1790	186	1604	2419	251	2168	0	0.684	-0.547932
352	Protein of unknown function	4	F19C7.6	F19C7.6	F19C7.6	1000	103	897	1104	207	897	1492	280	1212	0	0.74	-0.434403
353	Protein of unknown function	5	F19F10.7	F19F10.7	F19F10.7	381	103	278	370	194	176	500	262	238	0	1.169	0.225275
354	Protein containing a PAZ (Piwi, Argonaut and Zwille) domain, which may mediate protein-protein interactions	X	F19G12.3	F19G12.3	F19G12.3	495	102	393	626	175	451	846	236	609	0	0.645	-0.632629
355	Protein of unknown function	X	F22H10.3	F22H10.3	F22H10.3	6509	104	6405	8808	179	8629	11903	242	11661	0	0.549	-0.865122
356	Protein of unknown function	X	F23A7.4	F23A7.4	F23A7.4	6714	101	6613	4378	164	4214	5916	222	5695	0	1.161	0.215368
357	Protein containing two PDZ, DHR, or GLGF domains, has weak similarity to solute carrier family 9 isoform 3 regulatory factor 1 (sodium-hydrogen exchanger-regulatory factor, human LOC59114), which is a cytoskeleton-linking protein	4	C01F6.6	C01F6.6	F23B2.2	2789	102	2687	2104	176	1928	2843	238	2605	0	1.031	0.0440443
358	Protein with strong similarity to C. elegans F23B2.8 gene product	4	F23B2.9	F23B2.9	F23B2.9	560	102	458	696	184	512	941	249	692	0	0.662	-0.595097
359	Protein of unknown function	2	F23F1.4	F23F1.4	F23F1.4	2094	85	2009	1998	164	1834	2700	222	2478	0	0.811	-0.302226
360	Protein of unknown function	3	F23F12.2	F23F12.2	F23F12.2	4311	86	4225	4629	161	4468	6255	218	6038	0	0.7	-0.514573
361	Protein with high similarity to C. elegans R05H5.3, which is a putative nuclear thioredoxin involved in embryogenesis and morphogenesis	5	T20D4.7	T20D4.7	T20D4.7	684	93	591	798	163	635	1078	220	858	0	0.689	-0.537424
362	Putative beta-type subunit of 20S proteasome particle	1	pbs-4/T20F5.2	T20F5.2	T20F5.2	9041	97	8944	7441	171	7270	10055	231	9824	0	0.91	-0.136062
363		X		T20F7.4	T20F7.4	532	89	443	592	156	436	800	211	589	0	0.752	-0.411195
364	Protein of unknown function, has moderate similarity to C. elegans T20G5.7	3	T20G5.8	T20G5.8	T20G5.8	3777	86	3691	3186	145	3041	4305	196	4109	0	0.898	-0.155213
365	Protein containing one C. elegans C-terminal C6 domain, which contain conserved cysteine residues, has moderate similarity to uncharacterized C. elegans R07B1.5	2	T21B4.3	T21B4.3	T21B4.3	422	99	323	437	204	233	591	276	315	0	1.026	0.0370307
366		3		AF303261-1.T21C12	T21C12.3	780	103	677	1079	211	868	1458	285	1173	0	0.577	-0.793357
367	Protein of unknown function	3	T23G5.3	T23G5.3	T23G5.3	824	91	733	1070	192	878	1446	259	1186	0	0.618	-0.694321
368		n		no_pcr	T23H2.6	254	97	157	399	211	188	539	285	254	0	0.618	-0.694321
369	Protein of unknown function containing a Ground-like domain, has strong similarity to C. elegans F40C5.F	5	T24A6.15	T24A6.15	T24A6.15	4991	88	4903	3379	177	3202	4566	239	4327	-100	1.133	0.180148
370	Protein of unknown function, has high similarity to uncharacterized C. elegans C07G3.2	5	T24A6.7	T24A6.7	T24A6.7	339	86	253	388	170	218	524	230	295	0	0.859	-0.21927
371	Protein of unknown function, has moderate similarity to C. elegans M153.3	X	T24C12.4	T24C12.4	T24C12.4	917	86	831	593	164	429	801	222	580	0	1.433	0.519039
372	Protein of unknown function, has weak similarity to C. elegans C18A11.1	3	T24C4.3	T24C4.3	T24C4.3	598	81	517	669	158	511	904	214	691	0	0.749	-0.416962
373	Protein of unknown function, has moderate similarity to uncharacterized C. elegans T20D4.4	5	C04E12.3	C04E12.3	C04E12.3	1338	87	1251	1655	169	1486	2236	228	2008	0	0.623	-0.682696
374	Protein of unknown function	5	C04F5.3	C04F5.3	C04F5.3	1051	94	957	1291	162	1129	1745	219	1526	0	0.627	-0.673463
375	Protein of unknown function	4	C05B10.2	C05B10.2	C05B10.2	742	94	648	1014	171	843	1370	231	1139	0	0.569	-0.813499
376		n		no_pcr	C05E4.8	299	99	200	560	197	363	757	266	491	0	0.408	-1.29336
377	Protein of unknown function, has moderate similarity to uncharacterized C. elegans Y43F8B.2	4	C06A12.3	C06A12.3	C06A12.3	1509	101	1408	1846	182	1664	2495	246	2249	0	0.626	-0.675765
378	Putative ortholog of C. elegans C06C3.9 gene product	2	C06C3.4	C06C3.4	C06C3.4	2412	97	2315	1713	182	1531	2315	246	2069	0	1.119	0.16221
379	Protein of unknown function	X	C15B12.6	C15B12.6	C15B12.6	1233	96	1137	1270	174	1096	1716	235	1481	0	0.768	-0.380822
380	Protein containing a UPF0086 domain of unknown function, has low similarity to a region of processing of precursor 4 homolog (human POP4), which is a subunit of tRNA processing enzyme ribonuclease P and ribosomal RNA processing enzyme ribonuclease MRP	1	C15C6.4	C15C6.4	C15C6.4	2218	102	2116	2359	173	2186	3188	234	2954	0	0.716	-0.481969
381	Member of the G protein alpha subunit family	2	gpa-11/C16A11.1	C16A11.1	C16A11.1	341	111	230	382	178	204	516	241	276	0	0.834	-0.261881
382	Protein of unknown function	X	C16B8.4	C16B8.4	3C16B8.4	1088	105	983	1017	161	856	1374	218	1157	0	0.85	-0.234465
383	Member of the animal heme peroxidase family, has low similarity to eosinophil peroxidase (mouse Epx), which plays a role in the production of reactive oxidants that may have cytotoxic effects during the pathogen defense response and inflammation	2	C16C8.2	C16C8.2	C16C8.3	512	93	419	513	159	354	693	215	478	0	0.876	-0.190997
384	Protein of unknown function, has high similarity to uncharacterized C. elegans K11C4.1	2	C17C3.11	C17C3.11	C17C3.11	383	91	292	424	162	262	573	219	354	0	0.825	-0.277534
385	Protein of unknown function	X	F27D9.4	F27D9.4	F27D9.4	284	86	198	325	165	160	439	223	216	0	0.916	-0.12658
386	Protein of unknown function	X	F28C10.1	F28C10.1	F28C10.1	290	90	200	342	170	172	462	230	232	0	0.86	-0.217591
387	Protein of unknown function	3	F28F5.1	F28F5.1	F28F5.1	480	88	392	490	155	335	662	209	453	0	0.866	-0.207561
388	Protein with high similarity to GTP cyclohydrolase I (rat Rn.28195/Gch), which is involved in tetrahydrobiopterin synthesis, member of the GTP cyclohydrolase I family, which are involved in formic acid and dihydroneopterin triphosphate biosynthesis	5	F32G8.6	F32G8.6	F32G8.6	5248	97	5151	6780	169	6611	9162	228	8934	0	0.577	-0.793357
389		X		multiple	F35A5.5	448	88	360	435	155	280	588	209	378	0	0.951	-0.0724828
390	YGGWamide neurotransmitter	5	F35B12.7	F35B12.7	F35B12.7	3176	84	3092	2178	145	2033	2943	196	2747	0	1.125	0.169925
391	Protein with strong similarity to C. elegans Y37E11B.10 gene product	5	F43D2.3	F43D2.3	F43D2.3	363	98	265	371	220	151	501	297	204	0	1.299	0.377401
392	Member of the peptide methionine sulfoxide reductase family, which repair damaged proteins, has a region of moderate similarity to a region of methionine sulfoxide reductase A (human MSRA), which reduces methionine sulfoxide residues of damaged proteins	2	F43E2.5	F43E2.5	F43E2.5	2700	99	2601	1684	203	1481	2276	274	2001	0	1.3	0.378512
393	Protein of unknown function	X	F44A6.4	F44A6.4	F44A6.4	3018	94	2924	2678	197	2481	3619	266	3353	0	0.872	-0.1976
394	Protein of unknown function, has weak similarity to C. elegans C15C8.5; may be anchored to the membrane of a secretory vesicle or the Golgi apparatus	4	F44D12.2	F44D12.2	F44D12.2	1888	89	1799	2047	180	1867	2766	243	2523	0	0.713	-0.488026
395	Protein of unknown function that may be anchored to the membrane of a secretory vesicle or the Golgi apparatus	2	F44F4.1	F44F4.1	F44F4.1	2302	89	2213	2747	168	2579	3712	227	3485	0	0.635	-0.655172
396	Protein containing a DUF130 domain of unknown function	2	F45C12.9	F45C12.9	F45C12.9	312	91	221	326	167	159	441	226	215	0	1.029	0.041243
397	Protein of unknown function, has high similarity to uncharacterized C. elegans Y53G8AM.5	4	T20D3.2	T20D3.2	5T20D3.2	12423	83	12340	9688	162	9526	13092	219	12873	0	0.959	-0.0603973
398	Member of an uncharacterized protein family	5	T20D4.12	T20D4.12	T20D4.12	1415	84	1331	1334	164	1170	1803	222	1581	0	0.842	-0.248108
399	Protein contains a putative coiled-coil domain, has weak similarity to C. elegans myo-3 gene product [A/Band-1/myosin/K12F2.1 Sarcomeric myosin heavy chain, minor component required for thick filaments in body-wall muscle]	1	T20F10.2	T20F10.2	T20F10.2	3423	94	3329	2747	164	2583	3712	222	3491	0	0.954	-0.0679388
400	Protein containing two C2H2 type zinc finger domains, which bind nucleic acids	3	T20H4.2	T20H4.2	T20H4.2	1005	93	912	751	166	585	1015	224	791	0	1.154	0.206643
401	Protein of unknown function	5	T21C9.5	T21C9.5	T21C9.5	4148	88	4060	3613	155	3458	4882	209	4673	0	0.869	-0.202572
402	Protein containing six GLTT repeat region domains	4	T21D12.6	T21D12.6	T21D12.6	208	92	116	304	173	131	411	234	177	0	0.655	-0.610433
403	Protein containing a C-type lectin domain, which mediate calcium-dependent carbohydrate recognition, has high similarity to uncharacterized C. elegans W04H10.4	2	T27D12.3	T27D12.3	T27D12.3	340	100	240	314	166	148	424	224	200	0	1.2	0.263034
404	Member of the transposase family, which are required for excising and inserting mobile genetic elements, has very strong similarity to uncharacterized C. elegans F44F4.8	4	T27E7.7	T27E7.7	T27E7.7	2343	98	2245	2683	164	2519	3626	222	3404	0	0.66	-0.599462
405	Protein with low similarity to neutral sphingomyelinase (rat Smpd2), which is a magnesium-dependent enzyme that catalyzes sphingomyelin and lyso-platelet activating factor hydrolysis and functions in ceramide synthesis	1	T27F6.6	T27F6.6	T27F6.6	2118	100	2018	2032	172	1860	2746	232	2514	0	0.803	-0.316528
406	Protein of unknown function, putative paralog of C. elegans C03A7.9	5	T28A11.15	T28A11.15	T28A11.15	359	100	259	386	175	211	522	236	285	0	0.908	-0.139236
407	Protein containing two DUF19 domains of unknown function, which contain twelve conserved cysteines, has high similarity to uncharacterized C. elegans C17B7.2	5	T28A11.2	T28A11.2	T28A11.2	5570	96	5474	4929	165	4764	6661	223	6438	0	0.85	-0.234465
408	Member of the ion transport family, which include calcium, sodium, and potassium channels, has low similarity to potassium channel subfamily K member 16 (human KCNK16), which is a subunit of a pancreatic 2P domain background potassium channel	3	T28A8.1	T28A8.1	T28A8.1	599	90	509	613	147	466	828	199	630	0	0.808	-0.307573
409	Protein with similarity to class A and B vertebrate Ephrins; it interacts with and weakly activates the VAB-1 receptor tyrosine kinase	X	efn-3/F15A2.5	F15A2.5	F15A2.5	534	86	448	432	147	285	584	199	385	0	1.163	0.217851
410	Protein of unknown function, has high similarity to uncharacterized C. elegans F38A5.7	4	F15B10.3	F15B10.3	F15B10.3	1572	84	1488	1933	155	1778	2612	209	2403	0	0.619	-0.691989
411	Protein of unknown function, has weak similarity to C. elegans F15E6.8	4	F15E6.4	F15E6.4	F15E6.4	1298	86	1212	1029	158	871	1391	214	1177	0	1.03	0.0426443
412	Protein with low similarity to anaphase promoting complex (APC) subunit 10 (human APC10), which regulates mitotic G1-S transition and may target human CDK2 for proteasome-mediated degradation and is associated with malignant oral tumors	5	apc-10/F15H10.3	F15H10.3	F15H10.3	3402	89	3313	3464	158	3306	4681	214	4468	0	0.742	-0.430509
413	Member of the C-type lectin family	1	F17B5.5	F17B5.5	F17B5.5	296	88	208	365	155	210	493	209	284	0	0.733	-0.448115
414	Protein of unknown function	2	F19B10.6	F19B10.6	F19B10.6	271	90	181	311	156	155	420	211	209	0	0.864	-0.210897
415	Protein with high similarity to ubiquitin-conjugating E2 enzyme variant 2 (human UBE2V2), which may regulate differentiation, member of the ubiquitin-conjugating enzyme (E2) family, which catalyze the covalent attachment of ubiquitin to target proteins	1	F39B2.2	F39B2.2	F39B2.2	3554	89	3465	3851	149	3702	5204	201	5003	0	0.693	-0.529073
416	Protein of unknown function, has high similarity to uncharacterized human LOC51026	2	F41C3.4	F41C3.4	F41C3.4	6392	87	6305	7239	147	7092	9782	199	9584	0	0.658	-0.603841
417	Cyclophilin-related peptidylprolyl cis-trans-isomerase	3	cyp-6/F42G9.2	F42G9.2	F42G9.2	14728	101	14627	8811	219	8592	11907	296	11611	0	1.26	0.333424
418	Protein of unknown function, has a region of high similarity to DNA directed RNA polymerase II polypeptide D (human POLR2D), which interacts with the RPB7 subunit (POLR2G)	2	F43E2.2	F43E2.2	F43E2.2	3541	102	3439	2657	214	2443	3591	289	3301	0	1.042	0.0593553
419	Protein of unknown function, has high similarity to uncharacterized C. elegans C01G12.3	2	F44G4.5	F44G4.5	F44G4.5	1182	103	1079	723	202	521	977	273	704	0	1.533	0.616358
420	Putative ortholog of C. elegans K08D10.8 gene product	1	F46A8.9	F46A8.9	F46A8.9	505	94	411	438	175	263	592	236	355	0	1.156	0.209141
421	Protein of unknown function	X	C46F2.1	C46F2.1	C46F2.1	85	92	-7	154	169	-15	208	228	-20	0
422	Member of the nucleoside transporter family, which transport nucleosides across the plasma, and possibly nuclear, membrane, has weak similarity to solute carrier family 29 member 1 (rat Slc29a1), which transports nucleosides and nucleoside analog drugs	4	C47A4.2	C47A4.2	C47A4.2	1700	95	1605	1052	165	887	1422	223	1199	0	1.339	0.421156
423	Protein containing a cytidine deaminase zinc-binding domain, has moderate similarity to cytidine deaminase (human CDA), which deaminates cytidine and deoxycytidine to uridine and deoxyuridine	X	C47D2.2	C47D2.2	C47D2.2	994	86	908	923	165	758	1247	223	1024	0	0.886	-0.174621
424	Protein of unknown function, has low similarity to uncharacterized C. elegans C25B8.5	X	C48C5.3	C48C5.3	C48C5.3	1803	85	1718	1404	159	1245	1897	215	1682	0	1.021	0.0299829
425	Protein of unknown function, has weak similarity to C. elegans F33E2.5	1	C49A1.1	C49A1.1	C49A1.1	1836	88	1748	1677	168	1509	2266	227	2039	0	0.857	-0.222633
426	Protein containing a C-type lectin domain, which mediate calcium-dependent carbohydrate recognition, has moderate similarity to uncharacterized C. elegans C30H6.4	4	C49C3.13	C49C3.13	C49C3.13	394	87	307	437	179	258	591	242	349	0	0.881	-0.182786
427	Protein containing a major sperm protein (MSP) domain, which are involved in sperm motility	3	D2007.2	D2007.2	D2007.2	573	87	486	676	163	513	914	220	693	0	0.701	-0.512514
428	Protein of unknown function	X	D2021.4	D2021.4	D2021.4	755	93	662	708	158	550	957	214	743	0	0.891	-0.166503
429		n		no_pcr	D2062.1	1098	103	995	1559	162	1397	2107	219	1888	0	0.527	-0.924125
430	Putative heterogeneous nuclear ribonucleoprotein (hnRNP), has strong similarity to human polypyrimidine tract binding protein (heterogeneous nuclear ribonucleoprotein I, PTB) and Drosophila SMOOTH (sm) (see BLAST); an SR-like protein	2	D2089.4/CePTB/ptb-1	D2089.4	D2089.4	709	108	601	744	172	572	1005	232	773	0	0.778	-0.362158
431	Member of the mitochondrial import inner membrane translocase subunit Tim17, has a region of high similarity to a region of mitochondrial inner membrane translocase subunit 17b (human TIMM17B), which is involved in mitochondrial translocation	4	D2096.1	D2096.1	D2096.1	2050	192	1858	1686	276	1410	2278	373	1905	0	0.975	-0.0365259
432	Protein with weak similarity over C-terminal half to S. cerevisiae GTPase-activating protein, GYP7; contains a coiled-coil region	2	E01G4.1	E01G4.1	E01G4.1	922	100	822	1079	172	907	1458	232	1226	0	0.671	-0.575615
433	Protein of unknown function	4	M01H9.4	M01H9.4	M01H9.4	1907	94	1813	2194	161	2033	2965	218	2747	0	0.66	-0.599462
434	Protein of unknown function	4	M02B1.2	M02B1.2	M02B1.2	1202	89	1113	1559	159	1400	2107	215	1892	0	0.588	-0.766112
435		2		no_gene	M03A1.4	672	85	587	890	146	744	1203	197	1005	0	0.584	-0.77596
436	Protein of unknown function	4	M03D4.3	M03D4.3	M03D4.3	421	82	339	422	147	275	570	199	372	0	0.912	-0.132894
437	Protein containing one uncharacterized domain DUF6	5	M03F8.2	M03F8.2	M03F8.2	521	86	435	502	150	352	678	203	476	0	0.914	-0.129734
438	Protein of unknown function, has low similarity to uncharacterized C. elegans F16H6.5	1	M04C9.1	M04C9.1	M04C9.1	633	84	549	663	156	507	896	211	685	0	0.801	-0.320126
439	Putative nuclear hormone receptor; contains C4-type zinc finger domains; similar to human and D. melanogaster hepatocyte nuclear factors (HNF4)	X	nhr-1/crf-1/R09G11.2	R09G11.2	R09G11.2	305	90	215	411	157	254	555	212	343	0	0.626	-0.675765
440	Member of the 7-transmembrane chemoreceptor family of G-protein coupled receptors (GPCR), has low similarity to C. elegans ODR-10, which is involved in odorant response	5	R10E8.5	R10E8.5	R10E8.5	217	91	126	325	154	171	439	208	231	0	0.545	-0.875672
441	Protein of unknown function	1	R119.5	R119.5	R119.5	641	88	553	706	153	553	954	207	747	0	0.74	-0.434403
442		5		multiple	R11D1.9	1265	86	1179	1315	145	1170	1777	196	1581	0	0.746	-0.422752
443	Protein containing glutathione S-transferase N- and C-terminal domains, has moderate similarity to prostaglandin D2 synthase (human PGDS), which is a prostaglandin D synthase and glutathione S-transferase that regulates non-rapid eye movement sleep	X	R11G1.3	R11G1.3	R11G1.3	213	105	108	334	209	125	451	282	169	0	0.639	-0.646112
444	Protein of unknown function, has similarity over the N-terminal two-thirds to human basic-leucine zipper nuclear factor JEM1	3	R12B2.2	R12B2.2	R12B2.2	1663	105	1558	1825	216	1609	2466	292	2174	0	0.717	-0.479955
445		5		Y43F8B.5	Y43F8B.5	292	108	184	464	212	252	627	286	341	0	0.54	-0.888969
446	Protein with strong similarity to C. elegans Y43F8B.F gene product	5	Y43F8B.9/Y43F8B.E	Y43F8B.9	Y43F8B.9	1530	105	1425	2215	200	2015	2993	270	2723	0	0.523	-0.935117
447	Neuropeptide neurotransmitter	5	Y43F8C.2	Y43F8C.2	Y43F8C.2	6173	96	6077	4472	167	4305	6043	226	5818	0	1.045	0.0635029
448	Protein with high similarity to choline-ethanolaminephosphotransferase (human CEPT1), which catalyzes the formation of phosphatidylcholine or phosphatidylethanolamine from diacylglycerol, member of the CDP-alcohol phosphatidyltransferase family	5	Y49A3A.1/Y49A3A.A	Y49A3A.1	Y49A3A.1	15832	111	15721	11856	168	11688	16022	227	15795	0	0.995	-0.00723157
449	Protein of unknown function	5	Y49A3A.3	Y49A3A.3	Y49A3A.3	3063	109	2954	3642	175	3467	4922	236	4685	0	0.631	-0.664288
450	Protein of unknown function, has a region of moderate similarity to a region of carboxyl ester lipase (human CEL), which hydrolyzes cholesterol and dietary esters and is involved in the intestinal absorption of dietary lipids and fat soluble vitamins	3	Y49E10.10/Y49E10.J	Y49E10.10	Y49E10.10	958	99	859	633	167	466	855	226	630	0	1.364	0.447844
451	Member of the profilin protein family	1	pfn-1/Y18D10A.20/Y18D10A.T	Y18D10A.20	Y18D10A.20	4691	90	4601	4646	169	4477	6278	228	6050	0	0.76	-0.395929
452		1		AF159950-1.Y18D10A	Y18D10A.5	1625	90	1535	1826	180	1646	2468	243	2224	0	0.69	-0.535332
453	Protein containing two collagen triple helix repeats and one nematode cuticle collagen N-terminal domain, has moderate similarity to a region of C. elegans BLI-1, which is a putative collagen	5	Y2H9A.3/Y2H9.B	Y2H9A.3	Y2H9A.3	653	93	560	763	175	588	1031	236	795	0	0.705	-0.504305
454		2		AF053067-1.Y38F1A	Y38F1A.5	587	98	489	684	174	510	924	235	689	0	0.71	-0.494109
455		1		Y40B1A.1	Y40B1A.1	512	104	408	541	171	370	731	231	500	0	0.816	-0.293359
456	Member of the protein phosphatase protein family	5	Y40H4A.2/Y40H4A.B	Y40H4A.2	Y40H4A.2	824	98	726	616	163	453	832	220	612	0	1.186	0.246104
457	Protein containing a DUF41 domain of unknown function	4	F38A5.11	F38A5.11	F38A5.11#2	446	100	346	385	172	213	520	232	288	0	1.202	0.265437
458	Protein of unknown function, has low similarity to uncharacterized S. pombe Spac21e11.07p	1	F39H2.3	F39H2.3	F39H2.3#2	7217	86	7131	6271	154	6117	8474	208	8266	0	0.863	-0.212568
459	Protein containing a TBC domain, which may be GTPase activators of Rab-like small GTPases, has low similarity to uncharacterized human FLJ10743	X	F45E6.3	F45E6.3	F45E6.3#2	547	90	457	553	159	394	747	215	532	0	0.858	-0.22095
460	Member of the trypsin family of serine proteases	1	F48A9.3	F48A9.3	F48A9.3#2	658	94	564	441	163	278	596	220	376	0	1.501	0.585924
461	Member of the galactoside-binding lectin protein family	4	F49F1.11	F49F1.11	F49F1.11#2	305	88	217	354	161	193	478	218	261	0	0.832	-0.265345
462	Member of the sodium:solute symporter family of membrane transporters, has low similarity to sodium-dependent multivitamin transporter (rat Slc5a6), which mediates the electrogenic uptake of pantothenate, biotin, and lipoate by cells	X	F52H2.4	F52H2.4	F52H2.4#2	222	86	136	352	160	192	476	216	259	0	0.524	-0.932361
463	Member of the 7-transmembrane chemoreceptor family of G-protein coupled receptors (GPCR), has high similarity to uncharacterized C. elegans F20E11.4	5	Y37H2C.4	Y37H2C.4	Y37H2C.4#2	246	90	156	336	154	182	454	208	246	0	0.634	-0.657445
464	Protein containing a cold-shock nucleic acid binding domain, which bind both single-stranded DNA and single-stranded RNA, has moderate similarity to cold shock domain protein A (mouse Csda), which is a transcriptional repressor	3	Y39A1C.3	Y39A1C.3	Y39A1C.3#2	14282	85	14197	12126	158	11968	16386	214	16173	0	0.878	-0.187707
465	Putative ortholog of C. elegans Y113G7C.A gene product	5	ZC15.2	ZC15.2	ZC15.2#2	653	86	567	726	156	570	981	211	770	0	0.736	-0.442222
466	Protein of unknown function, has low similarity to uncharacterized C. elegans K06H6.1	5	ZK1055.5	ZK1055.5	ZK1055.5#2	287	93	194	344	157	187	465	212	253	0	0.768	-0.380822
467	Protein with strong similarity to C. elegans F40F4.6 gene product	X	ZK1193.3	ZK1193.3	ZK1193.3#2	465	87	378	356	156	200	481	211	270	0	1.399	0.484396
468	Protein containing four C2H2 type zinc finger domains, which bind nucleic acids	5	ZK287.6	ZK287.6	ZK287.6#2	2539	86	2453	2475	151	2324	3345	204	3141	0	0.781	-0.356606
469	Signal transduction protein of the phosphatidylinositol-3-OH kinase (PI(3)K) family; involved in control of multiple processes including dauer larva formation, longevity, fertility, thermotolerance, and adult motility	2	age-1/daf-23/B0334.8	B0334.8	B0334.8	1602	110	1492	1534	215	1319	2073	291	1782	0	0.837	-0.2567
470	Protein with high similarity to ribosomal protein L23 (S. cerevisiae Rpl23bp), which is a structural ribosomal protein, member of the ribosomal L14p or L23e family, which are part of the large ribosomal subunit and may bind rRNA	3	B0336.10	B0336.10	B0336.10	13192	112	13080	13070	234	12836	17662	316	17346	0	0.754	-0.407364
471	Protein with high similarity to 60S ribosomal protein L29 (S. pombe Rpl29p), which binds RNA, member of the ribosomal L29e family, which are part of the large ribosomal subunit	4	B0513.3	B0513.3	B0513.3	8088	109	7979	8074	222	7852	10911	300	10611	0	0.752	-0.411195
472	Protein of unknown function, has weak similarity to C. elegans K10B3.1	4	Nx/C01F6.9	C01F6.9	C01F6.9	3245	106	3139	3740	211	3529	5054	285	4769	0	0.658	-0.603841
473	Protein of unknown function that may be anchored to the membrane of a secretory vesicle or the Golgi apparatus	1	C04F12.5	C04F12.5	C04F12.5	1654	103	1551	2049	194	1855	2769	262	2507	0	0.619	-0.691989
474	Protein of unknown function, has moderate similarity to uncharacterized human APACD	3	C05D11.3	C05D11.3	C05D11.3	11319	106	11213	10842	169	10673	14651	228	14423	0	0.777	-0.364013
475	Protein with high similarity to ribosomal protein S10 (human RPS10), which is a component of the small 40S ribosomal subunit that is likely to play a role in translation initiation and may be associated with colorectal carcinogenesis	1	rps-10/D1007.6	D1007.6	D1007.6	6371	104	6267	5609	182	5427	7580	246	7334	0	0.855	-0.226004
476	Protein with high similarity to human NDUFB7, which is a subunit of the NADH-ubiquinone oxidoreductase complex I and may function as a cell adhesion molecule and metastasis	1	D2030.4	D2030.4	D2030.4	6053	104	5949	5339	183	5156	7215	247	6968	0	0.854	-0.227692
477	Protein of unknown function, has high similarity to uncharacterized C. elegans F01D5.2	2	F01D5.3	F01D5.3	F01D5.3	2429	101	2328	803	189	614	1085	255	830	0	2.806	1.48852
478	Protein containing two collagen triple helix repeats, which are found in some extracellular proteins and nematode cuticle collagen N-terminal domain, has high similarity to a region of C. elegans BLI-1	3	F09G8.6	F09G8.6	F09G8.6	7291	98	7193	2163	184	1979	2923	249	2674	0	2.69	1.42761
479	Protein containing one DUF148 domain of unknown function, has strong similarity to uncharacterized C. elegans F11F1.2	3	F11F1.5	F11F1.5	F11F1.5	281	95	186	327	178	149	442	241	201	0	0.924	-0.114035
480	Putative ortholog of C. elegans C41H7.5 gene product	2	F14D2.2	F14D2.2	F14D2.2	482	93	389	536	176	360	724	238	486	0	0.8	-0.321928
481	Protein with high similarity to ribosomal protein L2 (S. cerevisiae Rpl2Bp), which is part of the large ribosomal subunit, member of the ribosomal L2 family	5	B0250.1	B0250.1	B0250.1	12905	94	12811	10609	179	10430	14336	242	14095	0	0.909	-0.137648
482	Protein of unknown function	2	B0432.3	B0432.3	B0432.3	4146	90	4056	4135	156	3979	5588	211	5377	0	0.754	-0.407364
483	Protein of unknown function	1	C01H6.8	C01H6.8	C01H6.8	3307	90	3217	2739	155	2584	3701	209	3492	0	0.921	-0.118727
484	Protein containing a BTB (BR-C, ttk and babor) or POZ (Pox virus and zinc finger) domain, which are found in some DNA and actin binding proteins and may mediate protein-protein interactions, has moderate similarity to uncharacterized C. elegans B0047.2	2	C08E3.2	C08E3.2	C08E3.2	1754	87	1667	822	149	673	1111	201	909	-100	1.833	0.874207
485	G protein-coupled receptor, probably involved in chemosensation by sensory amphid neurons, no homolog found in human or D. melanogaster	3	srg-2/C18F10.5	C18F10.5	C18F10.5	1214	90	1124	1283	152	1131	1734	205	1528	0	0.735	-0.444184
486	Member of the C-type lectin family	5	C29F3.5	C29F3.5	C29F3.5	174	91	83	237	162	75	320	219	101	0	0.819	-0.288065
487	Protein of unknown function	4	F42G8.10	F42G8.10	F42G8.10	8758	91	8667	7135	174	6961	9642	235	9407	0	0.921	-0.118727
488	Member of the ubiquitin-conjugating enzyme (E2) family, which catalyze the covalent attachment of ubiquitin to target proteins, has low similarity to ubiquitin-conjugating enzyme E2 (C. albicans Rad6p), which is involved in DNA repair	3	F56D2.4	F56D2.4	F56D2.4	336	89	247	498	173	325	673	234	439	0	0.562	-0.831358
489	Protein of unknown function, has high similarity to uncharacterized C. elegans F49D11.3	1	F56H6.4	F56H6.4	F56H6.4	323	87	236	544	158	386	735	214	522	0	0.452	-1.14561
490	Protein with moderate similarity to C. elegans T08G3.11 gene product	5	F57E7.2	F57E7.2	F57E7.2	257	88	169	260	164	96	351	222	130	0	1.303	0.381837
491		4		H04M03.7	H04M03.7	191	85	106	222	155	67	300	209	91	0	1.171	0.227741
492	Protein of unknown function	X	K09C4.6	K09C4.6	K09C4.6	495	89	406	505	169	336	682	228	454	0	0.894	-0.161653
493	Protein containing a major sperm protein (MSP) domain, which are involved in sperm motility, has weak similarity to uncharacterized C. elegans ZK354.7	5	C15H11.1	C15H11.1	C15H11.1	844	96	748	799	173	626	1080	234	846	0	0.884	-0.177882
494	Protein of unknown function, predicted to contain a glycosylphosphatidylinositol (GPI) lipid anchor	X	C17G1.5	C17G1.5	C17G1.5	764	90	674	804	158	646	1086	214	873	0	0.772	-0.373327
495	Protein of unknown function	3	C18D11.1	C18D11.1	C18D11.1	98	105	-7	145	207	-62	196	280	-84	0
496	Protein containing two von Willebrand factor (vWF) type A domains, has weak similarity to matrilin 1 (cartilage matrix protein, mouse Matn1), which is a putative component of the extracellular matrix that forms homodimers and binds collagen and aggrecan	4	C18H7.1	C18H7.1	C18H7.1	485	104	381	567	210	357	766	284	482	0	0.79	-0.340075
497	Protein of unknown function, has low similarity to uncharacterized C. elegans R04F11.1	X	C24H10.1	C24H10.1	C24H10.1	771	106	665	936	218	718	1265	295	970	0	0.685	-0.545824
498	Protein with moderate similarity to C. elegans F35D11.1 gene product	X	C25G6.1	C25G6.1	C25G6.1	346	108	238	384	245	139	519	331	188	0	1.267	0.341417
499	Protein with weak similarity to C. elegans F55C12.7 gene product	X	F09E10.6	F09E10.6	F09E10.6	312	102	210	395	213	182	534	288	246	0	0.854	-0.227692
500		X		F13B9.5	F13B9.5	344	101	243	379	196	183	512	265	247	0	0.983	-0.0247367
501	Member of the class 2 lipase family, has moderate similarity to uncharacterized C. elegans C09E8.2	2	F14E5.5	F14E5.5	F14E5.5	1725	99	1626	1283	186	1097	1734	251	1482	0	1.097	0.133564
502	Protein of unknown function	2	F18A11.4/Y38F1A.M	F18A11.4	F18A11.4	490	97	393	504	188	316	681	254	427	0	0.92	-0.120294
503	Protein of unknown function	X	F18E9.3	F18E9.3	F18E9.3	1665	104	1561	1740	197	1543	2351	266	2085	0	0.749	-0.416962
504	Protein of unknown function, has moderate similarity to a region of C. elegans CUT-1, which is a cuticulin component	X	F20D1.8	F20D1.8	F20D1.8	501	103	398	519	195	324	701	264	438	0	0.909	-0.137648
505	Protein of unknown function	X	F09F9.1	F09F9.1	F09F9.1	370	99	271	435	187	248	588	253	335	0	0.809	-0.305788
506	Protein of unknown function	5	kup-1/kup1/F10C2.2	F10C2.2	F10C2.2	5533	97	5436	5746	185	5561	7765	250	7515	0	0.723	-0.467932
507	Protein with low similarity to excision repair cross complementing 1 (mouse Ercc1), which is an endonuclease which forms a complex with XPF (ERCC4) to function in nucleotide excision and DNA crosslink repair and is essential for viability	1	F10G8.7	F10G8.7	F10G8.7	1847	95	1752	2290	183	2107	3095	247	2847	0	0.615	-0.701342
508		X		F13B9.6	F13B9.6	231	97	134	308	174	134	416	235	181	0	0.74	-0.434403
509	Putative ortholog of C. elegans F13C5.7 gene product	X	F13C5.6	F13C5.6	F13C5.6	747	90	657	735	164	571	993	222	772	0	0.851	-0.232769
510	Protein containing a dual specificity phosphatase catalytic domain, has moderate similarity to human DUSP13, which is a dual specificity phosphatase that may play a role in regulation of meiosis and differentiation of testicular germ cells	X	F13D11.3	F13D11.3	F13D11.3	1401	87	1314	1804	159	1645	2438	215	2223	0	0.591	-0.75877
511	Protein of unknown function	X	F32A6.2	F32A6.2	F32A6.2	598	89	509	642	163	479	868	220	647	0	0.786	-0.347399
512		1		multiple	F32H2.9	1523	92	1431	1082	159	923	1462	215	1247	0	1.147	0.197865
513	Protein of unknown function, has high similarity to uncharacterized C. elegans F28A12.3	2	F35C5.11	F35C5.11	F35C5.11	900	95	805	1165	175	990	1574	236	1338	0	0.602	-0.732165
514	Protein of unknown function, has low similarity to uncharacterized C. elegans Y47H9B.2	1	F35E2.3	F35E2.3	F35E2.3	311	90	221	449	172	277	607	232	374	0	0.59	-0.761213
515	Protein containing a DUF40 domain of unknown function, which contain four conserved cysteines, has strong similarity to uncharacterized C. elegans T28A11.7	5	F35F10.9	F35F10.9	F35F10.9	216	91	125	267	161	106	361	218	143	0	0.873	-0.195946
516	Member of the rhodopsin family of G protein-coupled receptors (GPCR), has low similarity to C. elegans NPR-1	X	F35G8.1	F35G8.1	F35G8.1	322	88	234	378	155	223	511	209	301	0	0.777	-0.364013
517	Protein containing a LIM domain, which may mediate protein-protein interaction, has weak similarity to a region of epithelial protein lost in neoplasm beta (human EPLIN), which is a component of the actin cytoskeleton that regulates cell growth	4	Y57G11A.3	Y57G11A.3	Y57G11A.3	820	87	733	699	155	544	945	209	735	0	0.997	-0.00433459
518	Methyltransferase required for ubiquinone synthesis; similar to S. cerevisiae Coq3p	4	coq-3/Y57G11C.11	Y57G11C.11	Y57G11C.11	2815	88	2727	2738	159	2579	3700	215	3485	0	0.782	-0.354759
519		1		Y63D3A.10	Y63D3A.1	224	91	133	299	165	134	404	223	181	0	0.734	-0.446148
520	Protein of unknown function	3	Y66A7A.7	Y66A7A.7	Y66A7A.7	223	86	137	321	159	162	434	215	219	0	0.626	-0.675765
521		3		AF172092-1.Y75B8A	Y75B8A.1	1192	101	1091	1167	208	959	1577	281	1296	0	0.842	-0.248108
522	Putative ortholog of C. elegans Y75B8A.G gene product	3	Y75B8A.6	Y75B8A.6	Y75B8A.6	755	106	649	708	209	499	957	282	674	0	0.962	-0.0558912
523	Protein of unknown function, has a region of low similarity to a region of inositol polyphosphate multikinase (rat Ipmk), which catalyzes the formation of Ins-1,4,5-P3, Ins-1,3,4,5-P4, Ins-1,3,4,5,6-P5 and 5-pyrophosphate-InsP4	4	ZK795.1	ZK795.1	ZK795.1	868	104	764	999	219	780	1350	296	1054	0	0.725	-0.463947
524	Protein with high similarity to galectin (C. elegans LEC-1), which is a galactoside-binding lectin, member of the galectin family	2	lec-3/ZK892.1	ZK892.1	ZK892.1	2183	105	2078	2175	211	1964	2939	285	2654	0	0.783	-0.352916
525	Protein of unknown function	2	ZK930.2	ZK930.2	ZK930.2	1946	103	1843	2701	208	2493	3650	281	3369	0	0.547	-0.870387
526	Member of the Ndr family, which are involved in cell differentiation, has low similarity to n-myc downstream regulated gene 1 (human NDRG1), which is induced by nickel, homocysteine, 2-mercaptoethanol, and tunicamycin	X	ZK1073.1	ZK1073.1	ZK1073.1	3164	102	3062	3517	205	3312	4753	277	4476	0	0.684	-0.547932
527	Protein of unknown function	X	ZK1193.4	ZK1193.4	ZK1193.4	544	96	448	382	182	200	516	246	270	0	1.658	0.729444
528	Protein of unknown function	4	B0564.2	B0564.2	B0564.2	775	97	678	992	184	808	1341	249	1092	0	0.621	-0.687335
529		5		no_gene	Y5H2A.C	1631	106	1525	742	208	534	1003	281	722	0	2.113	1.07929
530	Putative ortholog of C. elegans C50H11.15 gene product	5	Y5H2B.6	Y5H2B.6	Y5H2B.B	343	105	238	299	211	88	404	285	119	0	2.001	1.00072
531	Protein with strong similarity to C. elegans Y5H2B.G gene product	5	Y5H2B.3	Y5H2B.3	Y5H2B.G	795	97	698	696	177	519	941	239	701	0	0.995	-0.00723157
532	Putative ortholog of C. elegans Y6D1A.D gene product	2	T27D12.4	T27D12.4	Y6D1A.D	854	91	763	906	170	736	1224	230	995	0	0.767	-0.382702
533	Protein of unknown function, putative paralog of C. elegans Y9C9A.17	4	Y9C9A.9	Y9C9A.9	Y9C9A_53.C	219	91	128	247	176	71	334	238	96	0	1.334	0.415759
534	Protein of unknown function, has strong similarity to C. elegans C33A12.12	4	Y9C9A.13	Y9C9A.13	Y9C9A_54.B	469	112	357	544	226	318	735	305	430	0	0.831	-0.26708
535	Member of the astacin (M12A) family of metalloproteases, has very strong similarity to uncharacterized C. elegans F56A4.1	5	Y19D10A.6/Y19D10A.K	Y19D10A.6	Y19D10A.K	365	106	259	261	190	71	353	257	96	0	2.699	1.43242
536	Protein with low similarity to solute carrier family 17 member 1 (mouse SLC17A1), which is involved in sodium-dependent phosphate transport, mediates hepatic and renal anion drug transport and plays a role in maintaining phosphate homeostasis	5	Y19D10A.5/Y19D10A.M	Y19D10A.5	Y19D10A.M	2257	88	2169	857	165	692	1158	223	935	0	2.319	1.2135
537	Protein of unknown function	X	Y23B4A.2	Y23B4A.2	Y23B4A.B	1764	89	1675	2761	162	2599	3731	219	3512	0	0.477	-1.06794
538	Protein of unknown function	4	Y24D9A.6/Y24D9A_29.B	Y24D9A.6	Y24D9A.B	311	91	220	342	150	192	462	203	259	0	0.848	-0.237864
539	Putative transaldolase, which catalyzes a step in the pentose phosphate pathway	4	Y24D9A.3	Y24D9A.3	Y24D9A.E	3681	88	3593	2756	163	2593	3724	220	3504	0	1.025	0.0356239
540	Protein of unknown function	4	Y24D9A.5/Y24D9A_29.C	Y24D9A.5	Y24D9A.H	2624	87	2537	2956	155	2801	3995	209	3785	0	0.67	-0.577767
541	Putative ortholog of C. elegans Y55D5A.I gene product	3	Y55D5A.1	Y55D5A.1	Y55D5A_392.F	214	88	126	489	150	339	661	203	458	0	0.275	-1.8625
542		4		Y55F3BR.4	Y55F3A_747.G	402	87	315	422	155	267	570	209	361	0	0.873	-0.195946
543	Protein with moderate similarity to D. melanogaster CG11183 (CG11183 gene product)	4	Y55F3AM.12	Y55F3AM.12	Y55F3A_748.C	2711	89	2622	2865	156	2709	3872	211	3661	0	0.716	-0.481969
544		4		no_gene	Y55F3A_748.H	349	88	261	360	148	212	486	200	286	0	0.911	-0.134477
545	Putative ortholog of C. elegans F30H5.3 gene product	4	Y55F3BR.2/Y55F3BR.K	Y55F3BR.2	Y55F3A_749.B	681	92	589	739	146	593	999	197	801	0	0.735	-0.444184
546		m		Y55F3C.6	Y55F3C.C	1652	88	1564	1974	141	1833	2668	191	2477	0	0.631	-0.664288
547	Putative paralog of C. elegans C41G7.6	4	Y59E9AL.6	Y59E9AL.6	Y59E9_118.E	1899	96	1803	1238	199	1039	1673	269	1404	0	1.284	0.360645
548	Protein of unknown function, putative paralog of C. elegans Y59E9AR.8	4	Y59E9AR.2	Y59E9AR.2	Y59E9_120.B	633	106	527	461	194	267	623	262	361	0	1.461	0.546956
549	Putative paralog of C. elegans T07G12.5	4	Y59E9AL.4	Y59E9AL.4	Y59E9_122.A	790	101	689	617	204	413	834	276	558	0	1.235	0.304511
550		X		Y60A9.3	Y60A9B.A	384	97	287	441	198	243	596	268	328	0	0.874	-0.194295
551	Protein of unknown function, has moderate similarity to C. elegans H02F09.4	5	Y61A9LA.9	Y61A9LA.9	Y61A9LA_69.A	1914	104	1810	1741	209	1532	2353	282	2070	0	0.874	-0.194295
552	Ortholog of Son of sevenless, a guanine nucleotide exchange factor in the Ras developmental signaling pathway, believed to stimulate the Ras GTPase LET-60	5	sos-1/let-341/Y61A9LA.6	Y61A9LA.6	Y61A9LA_70.A	2116	105	2011	2070	217	1853	2797	293	2504	0	0.803	-0.316528
553		4		Y105C5A.4	Y105C5A.C	1831	92	1739	620	182	438	838	246	592	0	2.938	1.55483
554		4		Y105C5A.6	Y105C5A.E	162	92	70	295	173	122	399	234	165	0	0.425	-1.23447
555	Protein of unknown function, putative paralog of C. elegans ZC204.4	4	Y105C5A.11	Y105C5A.11	Y105C5A.J	272	92	180	378	178	200	511	241	270	0	0.666	-0.586406
556	Protein with strong similarity to C. elegans Y105C5.L gene product	m	Y105C5A.13/Y105C5A.12/Y105C5A.K/Y105C5A.L	Y105C5A.13	Y105C5A.	2177	93	2084	3607	176	3431	4874	238	4636	0	0.449	-1.15521
557		4		no_gene	Y105C5A.N	270	104	166	343	204	139	464	276	188	0	0.884	-0.177882
558		4		no_gene	Y105C5A.W	620	95	525	611	168	443	826	227	599	0	0.877	-0.189351
559	Protein containing a protein kinase domain, has low similarity to P. carinii Mkp2_carinii, which is a mitogen-activated protein kinase	3	Y111B2A.1/Y111B2A.A	Y111B2A.1	Y111B2A.A	828	91	737	722	183	539	976	247	728	0	1.012	0.0172093
560	Putative ortholog of C. elegans Y111B2B.A gene product	3	Y111B2A.21	Y111B2A.21	Y111B2B.A	665	117	548	679	209	470	918	282	635	0	0.863	-0.212568
561		3		no_gene	Y111B2C.A	515	105	410	922	200	722	1246	270	976	0	0.42	-1.25154
562		3		Y111B2A.10	Y111B2C.	1113	90	1023	1134	169	965	1532	228	1304	0	0.784	-0.351074
563		3		Y111B2A.16	Y111B2D.E	767	90	677	797	162	635	1077	219	858	0	0.789	-0.341903
564	Protein containing a PAZ (Piwi, Argonaut and Zwille) domain, which may mediate protein-protein interactions	5	F55C9.3	F55C9.3	Y116F11A.A	311	90	221	272	151	121	368	204	164	0	1.352	0.435095
565	Putative ortholog of C. elegans Y69A2A_7025.B gene product	4	Y69A2AR.31	Y69A2AR.31	Y69A2A_7025.B	382	92	290	485	155	330	655	209	446	0	0.65	-0.621488
566	Putative ortholog of C. elegans Y69A2A_7278.E gene product	4	Y69A2AR.6	Y69A2AR.6	Y69A2A_7278.E	1353	91	1262	1172	162	1010	1584	219	1365	0	0.925	-0.112475
567		n		no_pcr	Y71F9A_282.A	199	89	110	334	158	176	451	214	238	0	0.463	-1.11092
568		n		no_pcr	Y71G10A_85.A	213	88	125	374	153	221	505	207	299	0	0.419	-1.25498
569	Protein with weak similarity to C. elegans Y51F10.4 gene product	1	Y71G12B.2/Y71G12B.GG	Y71G12B.2	Y71G12A_202.E	799	90	709	673	152	521	909	205	704	0	1.007	0.0100637
570	Putative ortholog of C. elegans W09C3.3 gene product	1	Y71G12B.18	Y71G12B.18	Y71G12A_205.B	312	90	222	328	157	171	443	212	231	0	0.961	-0.0573917
571		1		Y105E8A.ll	Y105E8A.B	2123	91	2032	2114	161	1953	2857	218	2639	0	0.77	-0.37707
572		1		Y105E8A.aa	Y105E8C.A	441	90	351	518	152	366	700	205	495	0	0.71	-0.494109
573		1		no_gene	Y105E8C.I	555	94	461	662	191	471	895	258	636	0	0.724	-0.465938
574		1		Y105E8A.i	Y105E8C.R	1478	99	1379	1435	185	1250	1939	250	1689	0	0.816	-0.293359
575		1		Y105E8A.f	Y105E8C.U	376	94	282	526	191	335	711	258	453	0	0.623	-0.682696
576		1		Y105E8A.cc	Y105E8D.B	995	101	894	1071	217	854	1447	293	1154	0	0.775	-0.367732
577	Putative ortholog of C. elegans C51G7.3 gene product	3	Y79H2A.3/Y79H2A.E/Y79H2A.C	Y79H2A.3	C51G7.F	1172	110	1062	1224	228	996	1654	308	1346	0	0.789	-0.341903
578	Putative ortholog of C. elegans F54A3.B gene product	2	F54A3.6	F54A3.6	F54A3_31.B	2552	104	2448	2517	213	2304	3401	288	3114	0	0.786	-0.347399
579	Putative ortholog of C. elegans T08D2.E gene product	2	F54A3.1	F54A3.1	F54A3_31.G	576	100	476	623	188	435	842	254	588	0	0.81	-0.304006
580	Protein of unknown function	2	R05G9R.1/R05G9R.A	R05G9R.1	R05G9R.A	345	93	252	466	177	289	630	239	391	0	0.645	-0.632629
581	Protein of unknown function, putative paralog of C. elegans W06H8.A	5	W06H8.6	W06H8.6	W06H8.A	977	93	884	903	169	734	1220	228	992	0	0.891	-0.166503
582	Putative paralog of C. elegans ZK250.6	2	Y16E11A.1	Y16E11A.1	Y16E11A_119.B	658	98	560	652	184	468	881	249	632	0	0.885	-0.176251
583	Putative ortholog of C. elegans Y69A2A_7278.F gene product	4	Y69A2AR.5/Y69A2AR.CC	Y69A2AR.5	Y69A2A_7278.F	709	97	612	714	184	530	965	249	716	0	0.854	-0.227692
584	Protein with weak similarity to D. melanogaster CG17454 (CG17454 gene product)	3	Y71D11A.2	Y71D11A.2	Y71D11A.D	1352	94	1258	1223	168	1055	1653	227	1426	0	0.882	-0.181149
585	Protein with moderate similarity to C. elegans C01G10.10 gene product	3	Y71H2AM.1	Y71H2AM.1	Y71H2_385.B	784	105	679	798	202	596	1078	273	805	0	0.843	-0.246395
586	Protein with moderate similarity to D. melanogaster EG:25E8.3 (Protein of unknown function)	1	Y23H5B.5/Y23H5B.D	Y23H5B.5	Y74C10A_158.C	386	135	251	546	237	309	738	320	418	0	0.601	-0.734563
587	Putative ortholog of H. sapiens KIAA0560 (KIAA0560 gene product)	5	Y80D3A.2	Y80D3A.2	Y80D3A.H	995	107	888	989	191	798	1336	258	1078	0	0.823	-0.281036
588		4		F53H1.1	Y104H12B_374.A	1590	90	1500	1375	163	1212	1858	220	1638	0	0.916	-0.12658
589	Protein with strong similarity to D. melanogaster CG5026 (CG5026 gene product)	5	Y39H10A.3/Y39H10A.F	Y39H10A.3	Y39H10A_225.E	495	87	408	1640	161	1479	2216	218	1999	0	0.204	-2.29336
590	Protein with strong similarity to C. elegans ZK546.4	4	Y40C5A.3	Y40C5A.3	Y40C5A.H	493	85	408	451	159	292	609	215	395	0	1.034	0.0482362
591	Putative ortholog of C. elegans Y41D4B.F gene product	4	Y41D4B.19	Y41D4B.19	Y41D4A_2768.A	483	89	394	804	158	646	1086	214	873	0	0.451	-1.1488
592	Protein of unknown function	4	Y41D4A.7/Y41D4A.B	Y41D4A.7	Y41D4A_3309.A	583	88	495	847	162	685	1145	219	926	0	0.535	-0.902389
593		4		Y41D4B.13	Y41D4A_3457.C	546	86	460	552	160	392	746	216	530	0	0.868	-0.204233
594		n		no_pcr	Y41D4A_4723.A	445	88	357	530	161	369	716	218	499	0	0.716	-0.481969
595	Protein with weak similarity to C. elegans unc-54 (Sarcomeric Myosin Heavy Chain, major component of thick filaments in body-wall muscle)	1	Y47G6A.15	Y47G6A.15	Y47G6A_247.E	3292	91	3201	1118	164	954	1511	222	1289	0	2.483	1.31208
596		2		AF059715-1.Y48C3A	Y48C3A.I	679	91	588	675	160	515	912	216	696	0	0.845	-0.242977
597	Protein with weak similarity to C. elegans sap-49 (Putative U2 snRNP-associated protein, putative ortholog of human spliceosome associated protein SAP49 and yeast Hsh49p)	2	Y48C3A.9	Y48C3A.9	Y48C3A.K	414	92	322	727	166	561	982	224	758	0	0.425	-1.23447
598	Protein with strong similarity to H. sapiens TOP3B (topoisomerase (DNA) III beta)	2	Y48C3A.15	Y48C3A.15	Y48C3A.R	473	89	384	872	154	718	1178	208	970	0	0.396	-1.33643
599	Member of the pumilio family of RNA binding domain proteins; required for germline development	1	puf-10/Y48G1BL.3/Y48G1C_55.G/Y48G1BL.E	Y48G1BL.3	Y48G1C_55.B	3508	100	3408	3658	211	3447	4943	285	4658	0	0.732	-0.450084
600	Protein with strong similarity to C. elegans Y54G2A.30 gene product	1	Y48G8AL.1	Y48G8AL.1	Y48G8A_1975.A	873	105	768	1230	211	1019	1662	285	1377	0	0.558	-0.841663
601		?		ND6	ND6	26103	98	26005	10542	197	10345	14246	266	13980	0	1.86	0.895303
602		?		ND1	ND1	55720	100	55620	53779	202	53577	72674	273	72401	0	0.768	-0.380822
603	Mitochondrial encoded NADH-ubiquinone oxidoreductase chain 2	?	ND2/NU2M	ND2	ND2	50081	112	49969	47938	209	47729	64781	282	64499	0	0.775	-0.367732
604		?		COIII	COIII	41816	106	41710	29766	200	29566	40224	270	39954	0	1.044	0.0621217
605		?		COI	COI	60120	96	60024	62849	180	62669	84931	243	84688	0	0.709	-0.496142
606	Member of the NADH-ubiquinone or plastoquinone oxidoreductase chain 3 family	?	ND3/NU3M	ND3	ND3	17224	90	17134	26032	167	25865	35178	226	34953	0	0.49	-1.02915
607					EMPTY	134	90	44	366	160	206	495	216	278	0	0.158	-2.662
608					EMPTY	126	95	31	235	172	63	318	232	85	0	0.364	-1.45799
609					EMPTY	140	90	50	314	166	148	424	224	200	0	0.25	-2
610					EMPTY	199	86	113	580	179	401	784	242	542	0	0.209	-2.25843
611					EMPTY	163	89	74	421	179	242	569	242	327	0	0.226	-2.14561
612					EMPTY	145	106	39	311	195	116	420	264	157	0	0.249	-2.00578
613	Putative ortholog of C. elegans F57C9.4 gene product	m	K09F6.6	K09F6.6	K09F6.6#2	1356	99	1257	1350	188	1162	1824	254	1570	0	0.8	-0.321928
614	Protein with low similarity to peter pan homolog (human PPAN), which suppresses anchorage-dependent cell growth and is associated with granulocytic differentiation in promyelocytic leukemia cells	1	K09H9.6	K09H9.6	K09H9.6#2	10434	88	10346	6972	155	6817	9422	209	9212	0	1.123	0.167358
615	Member of the reverse transcriptase protein family, which are RNA-dependent DNA polymerases, has very strong similarity to uncharacterized C. elegans F20B4.7	m	rte-1/K10F12.5	K10F12.5	K10F12.5#2	519	104	415	495	184	311	669	249	420	0	0.987	-0.018878
616	Member of the Tc3 Transposase protein family	m	R10H1.3	R10H1.3	R10H1.3#2	591	85	506	724	147	577	978	199	780	0	0.649	-0.62371
617	Protein of unknown function	X	R11G1.5	R11G1.5	R11G1.5#2	362	85	277	385	160	225	520	216	304	0	0.911	-0.134477
618	Protein of unknown function	3	R13A5.7	R13A5.7	R13A5.7#2	1275	87	1188	1170	158	1012	1581	214	1368	0	0.869	-0.202572
619	Protein of unknown function	X	F48E3.9	F48E3.9	F48E3.1#2	270	88	182	308	149	159	416	201	215	0	0.847	-0.239566
620	Member of the 7-transmembrane chemoreceptor family of G-protein coupled receptors (GPCR), has low similarity to C. elegans ODR-10, which is involved in odorant response	5	R13D7.1	R13D7.1	R13D7.1#2	219	93	126	230	168	62	311	227	84	0	1.504	0.588805
621	Protein of unknown function, has low similarity to uncharacterized C. elegans ZK228.1	5	ZC15.1	ZC15.1	ZC15.1#2	251	105	146	353	189	164	477	255	222	0	0.659	-0.60165
622	Protein of unknown function	3	B0336.7	B0336.7	B0336.7#2	1843	90	1753	1691	162	1529	2285	219	2066	0	0.848	-0.237864
623	Member of the C. elegans Sre G protein-coupled chemoreceptor family, which are putative chemosensory receptors, has low similarity to uncharacterized C. elegans F36D1.2	5	ZC455.7	ZC455.7	ZC455.7#2	262	87	175	293	161	132	396	218	178	0	0.981	-0.027675
624	Protein of unknown function, has moderate similarity to uncharacterized C. elegans F41H8.3	5	C24B9.13	C24B9.13	C24B9.13#2	230	104	126	242	168	74	327	227	100	0	1.26	0.333424
625	Member of the pyridoxamine 5'-phosphate oxidase family, which are involved in biosynthesis of pyridoxine and derivatives, has moderate similarity to pyridoxine 5'-phosphate oxidase (rat U91561), which catalyzes the oxidation of pyridoxamine-5'-phosphate	3	F57B9.1	F57B9.1	F57B9.1#2	4201	102	4099	4493	202	4291	6072	273	5799	0	0.707	-0.500218
626	Putative ortholog of C. elegans par-1 gene product	X	kin-29/F58H12.1	F58H12.1	F58H12.1#2	890	97	793	859	197	662	1161	266	895	0	0.886	-0.174621
627	Protein of unknown function	3	F59B2.6	F59B2.6	F59B2.6#2	6633	99	6534	5185	194	4991	7007	262	6745	0	0.969	-0.0454314
628	Protein of unknown function, has strong similarity to uncharacterized C. elegans H27D07.2	5	H05B21.3	H05B21.3	H05B21.3#2	1328	97	1231	1082	190	892	1462	257	1205	0	1.021	0.0299829
629	Protein containing ten ankyrin (Ank) repeats, has moderate similarity to the regulatory subunit of protein phosphatase 1 (mouse Ppp1r16a), which inhibits protein phosphatase 1 activity toward phosphorylase, myosin light chain, and myosin	1	K02A11.1	K02A11.1	K02A11.1#2	5129	106	5023	4235	202	4033	5723	273	5450	0	0.922	-0.117161
630	Member of an uncharacterized protein family	2	K02E7.6	K02E7.6	K02E7.6#2	5723	96	5627	5012	186	4826	6773	251	6522	0	0.863	-0.212568
631	Putative spectrin, contains putative CH (calponin homology) and spectrin domains, has strong similarity to D. melanogaster beta-spectrin and is apparently required for embryonic elongation	5	sma-1/sma-7/sma1/R31.1	R31.1	R31.1#2	437	86	351	530	174	356	716	235	481	0	0.73	-0.454032
632	Protein with low similarity to small nuclear RNA activating complex polypeptide 3 50kD (human SNAPC3), which is a DNA binding subunit of SNAPc complex required for transcription by both RNA polymerase II and III snRNA genes	3	tbb-2/T02C12.2	T02C12.2	T02C12.2#2	3498	84	3414	3567	160	3407	4820	216	4604	0	0.742	-0.430509
633	Protein containing a DUF215 domain of unknown function, has high similarity to uncharacterized C. elegans Y45F10B.4	4	T04A11.8	T04A11.8	T04A11.8#2	238	86	152	303	163	140	409	220	189	0	0.803	-0.316528
634	Putative ortholog of C. elegans F46F5.1 gene product	2	T04B8.1	T04B8.1	T04B8.1#2	727	95	632	698	177	521	943	239	704	0	0.898	-0.155213
635	Member of the 7-transmembrane chemoreceptor family of G-protein coupled receptors (GPCR), has high similarity to uncharacterized C. elegans C45B11.4	5	T04C12.2	T04C12.2	T04C12.2#2	205	116	89	297	203	94	401	274	127	0	0.701	-0.512514
636		4		multiple	T05A1.3#2	4418	85	4333	3474	163	3311	4695	220	4474	0	0.968	-0.046921
637	Protein containing a protein kinase domain, has low similarity to a region of S. cerevisiae Hrr25p, which is a casein kinase I (serine/threonine/tyrosine protein kinase) involved in DNA repair and meiosis	4	C04G2.2	C04G2.2	C04G2.2#2	404	84	320	513	165	348	693	223	470	0	0.68	-0.556393
638	Member of the RNB-like family, which may have exonuclease activity, has moderate similarity to S. pombe Dis3p, which is an essential protein required for anaphase A mitotic events	4	C04G2.6	C04G2.6	C04G2.6#2	3775	91	3684	2969	158	2811	4012	214	3799	0	0.97	-0.0439433
639	Protein of unknown function, has strong similarity to uncharacterized C. elegans Y69E1A.B	4	C04G2.9	C04G2.9	C04G2.9#2	5652	98	5554	3691	182	3509	4988	246	4742	0	1.171	0.227741
640	Protein with high similarity to seryl-tRNA synthetase (human SARS), which aminoacylates seryl-tRNA with serine for protein biosynthesis, contains a seryl-tRNA synthetase N-terminal domain and a tRNA synthetase class II core domain (G, H, P, S and T)	4	C47E12.1	C47E12.1	C47E12.1#2	13238	90	13148	11753	155	11598	15882	209	15673	0	0.839	-0.253257
641	Member of the glycosyl hydrolase 47 family of alpha-mannosidases, which hydrolyze terminal mannose residues, has moderate similarity to a region of S. cerevisiae Mnl1p, which is involved in endoplasmic reticulum-associated degradation of glycoproteins	4	C47E12.3	C47E12.3	C47E12.3#2	4581	91	4490	3777	152	3625	5104	205	4899	0	0.917	-0.125006
642	Protein with high similarity to ubiquitin-activating enzyme E1 (mouse Ube1x), which activates ubiquitin to mark proteins for proteasomal degradation, member of the UBA-THIF-type NAD-FAD binding fold family that also contains a UBACT repeat	4	C47E12.5	C47E12.5	C47E12.5#2	6055	85	5970	3807	149	3658	5145	201	4943	0	1.208	0.27262
643	Protein containing a protein kinase domain and a Src homology 2 (SH2) domain, which are regulatory modules of intracellular signaling, has moderate similarity to fer (fps/fes related) tyrosine kinase (mouse Fert2)	4	T04B2.2	T04B2.2	T04B2.2	413	89	324	824	171	653	1114	231	882	0	0.367	-1.44615
644	Protein with weak similarity to members of the SRG subfamily of G protein-coupled receptors	4	T04B2.4	T04B2.4	T04B2.4#2	549	86	463	449	157	292	607	212	395	0	1.173	0.230203
645	Delta5-fatty acid desaturase; has strong similarity to H. sapiens Hs.132898 gene product	4	fat-4/des-5/T13F2.1	T13F2.1	T13F2.1#2	15451	86	15365	22893	147	22746	30936	199	30738	0	0.5	-1
646	Protein of unknown function	4	T13F2.6	T13F2.6	T13F2.6#2	4741	90	4651	5184	165	5019	7005	223	6782	0	0.686	-0.54372
647	Member of the caveolin protein family	4	cav-1/T13F2.8	T13F2.8	T13F2.8#2	7915	92	7823	9529	168	9361	12877	227	12650	0	0.618	-0.694321
648	Protein with high similarity to 3'-phosphoadenosine 5'-phosphosulfate synthase 2 (mouse Papss2), which has ATP sulfurylase and adenosine 5'-phosphosulfate kinase activites, contains an adenylylsulfate kinase domain and an ATP-sulfurylase domain	4	T14G10.1	T14G10.1	T14G10.1#2	6907	90	6817	5313	152	5161	7180	205	6974	0	0.977	-0.0335695
649					COLIBACTER1	299	93	206	423	161	262	572	218	354	0	0.582	-0.780909
650					COLIBACTER3	292	93	199	594	166	428	803	224	578	0	0.344	-1.53952
651					COLIBACTER5	256	93	163	340	179	161	459	242	218	0	0.749	-0.416962
652					COLIBACTER7	255	90	165	528	175	353	714	236	477	0	0.346	-1.53116
653					COLIBACTER9	288	96	192	729	189	540	985	255	730	0	0.263	-1.92687
654					COLIBACTER11	303	95	208	350	189	161	473	255	218	0	0.956	-0.0649175
655					COLIBACTER49	180	99	81	478	198	280	646	268	378	0	0.214	-2.22432
656					COLIBACTER51	305	97	208	336	182	154	454	246	208	0	0.999	-0.00144342
657					COLIBACTER53	288	84	204	1129	169	960	1526	228	1297	0	0.157	-2.67116
658					COLIBACTER55	241	85	156	359	163	196	485	220	265	0	0.589	-0.76366
659					COLIBACTER57	259	87	172	701	172	529	947	232	715	0	0.241	-2.05289
660					COLIBACTER59	195	94	101	496	187	309	670	253	418	0	0.242	-2.04692
661					VIVIA1	235	94	141	262	187	75	354	253	101	0	1.391	0.476122
662					VIVIA3	172	85	87	209	162	47	282	219	64	0	1.37	0.454176
663					VIVIA5	210	84	126	230	154	76	311	208	103	0	1.227	0.295135
664					VIVIA7	227	83	144	324	145	179	438	196	242	0	0.595	-0.749038
665					VIVIA9	236	85	151	268	159	109	362	215	147	0	1.025	0.0356239
666					VIVIA11	260	102	158	275	162	113	372	219	153	0	1.035	0.0496308
667					VIVIA49	115	83	32	259	143	116	350	193	157	0	0.204	-2.29336
668					VIVIA51	286	77	209	1176	147	1029	1589	199	1391	0	0.15	-2.73697
669					VIVIA53	138	83	55	425	150	275	574	203	372	0	0.148	-2.75633
670					VIVIA55	226	82	144	975	168	807	1318	227	1091	0	0.132	-2.92139
671					VIVIA57	224	86	138	1044	168	876	1411	227	1184	0	0.117	-3.09542
672					VIVIA59	246	88	158	1008	153	855	1362	207	1155	0	0.137	-2.86775
673	Protein of unknown function	X	F54F7.2	F54F7.2	F54F7.2	3392	89	3303	3405	153	3252	4601	207	4395	0	0.752	-0.411195
674	Protein with weak similarity to C. elegans R04D3.2	X	F54F7.6	F54F7.6	F54F7.6	1194	85	1109	1394	153	1241	1884	207	1677	0	0.661	-0.597278
675	Protein with high similarity to diacylglycerol kinase 90 kDa (rat Dagk), contains two phorbol esters or diacylglycerol binding domains (C1 domain), two EF hand domains, and diacylglycerol kinase (DAGK) catalytic and accessory domains	3	F54G8.2	F54G8.2	F54G8.2	379	87	292	427	153	274	577	207	370	0	0.789	-0.341903
676	Putative ortholog of C. elegans ptr gene product	3	F54G8.5	F54G8.5	F54G8.5	262	86	176	309	148	161	418	200	218	0	0.809	-0.305788
677	Protein of unknown function, putative paralog of C. elegans K09F6.5	3	F54H12.2	F54H12.2	F54H12.2	316	90	226	369	180	189	499	243	255	0	0.885	-0.176251
678	Protein containing an F-box domain, which serve as a link between a target protein and a ubiquitin-conjugating enzyme	3	F54H12.5	F54H12.5	F54H12.5	1817	89	1728	1595	168	1427	2155	227	1928	0	0.896	-0.158429
679	Protein with similarity to hCIR, a human transcriptional repressor	1	F55F8.4	F55F8.4	F55F8.4	7775	84	7691	7105	171	6934	9601	231	9370	0	0.821	-0.284546
680	Member of the protein-tyrosine phosphatase family, which are involved in control of cell growth, proliferation, and differentiation, has a region of moderate similarity to a region of human PTPN3, which is a non-receptor protein tyrosine phosphatase	1	F55F8.7	F55F8.7	F55F8.7	1335	86	1249	804	181	623	1086	245	842	0	1.484	0.569491
681	Protein of unknown function	4	F55G1.14	F55G1.14	F55G1.14	1374	86	1288	1703	184	1519	2301	249	2053	0	0.627	-0.673463
682	Member of the mitochondrial carrier protein family of membrane transporters, has low similarity to 2-oxodicarboxylate transporter (S. cerevisiae ODC1), which is a transporter with specificity for 2-oxoadipate and 2-oxoglutarate	4	F55G1.5	F55G1.5	F55G1.5	1733	90	1643	1955	181	1774	2642	245	2397	0	0.685	-0.545824
683	Serine/threonine protein kinase with strong similarity to Drosophila POLO, human PLK, yeast Cdc5p, and other members of the polo family, which are involved in activation of the anaphase-promoting complex in late mitosis	4	plk-2/plc-2/plc2/F55G1.8	F55G1.8	F55G1.8	7072	86	6986	7084	170	6914	9573	230	9343	0	0.748	-0.41889
684	Member of the sodium:neurotransmitter symporter family, has low similarity to solute carrier family 6 member 5 (human SLC6A5), which is a sodium and chloride-dependent glycine transporter that may function in synaptic transmission	1	F55H12.1	F55H12.1	F55H12.1	385	86	299	408	168	240	551	227	324	0	0.922	-0.117161
703	Putative coiled-coil protein, has strong similarity to S. cerevisiae Rhc18p, a protein involved in recombination repair	X	C23H4.6	C23H4.6	C23H4.6	929	108	821	894	196	698	1208	265	943	0	0.87	-0.200913
704	Protein containing a major sperm protein (MSP) domain, which are involved in sperm motility, has strong similarity to uncharacterized C. elegans C25D7.12	5	C25D7.2	C25D7.2	C25D7.2	1476	106	1370	1094	179	915	1478	242	1236	0	1.108	0.147958
705	Protein containing two PDZ, DHR, or GLGF domains, which are found in signaling proteins, has very strong similarity to uncharacterized C. elegans T21G5.4	4	C25G4.6	C25G4.6	C25G4.6	4202	104	4098	3366	183	3183	4549	247	4301	0	0.953	-0.0694519
706	Member of the pyridine nucleotide-disulphide oxidoreductase family, which are flavoproteins, has low similarity to uncharacterized human FLJ22028	2	C26D10.3	C26D10.3	C26D10.3	571	109	462	608	190	418	822	257	565	0	0.818	-0.289827
707	Member of an uncharacterized protein family	m	C27A7.6	C27A7.6	C27A7.6	4652	115	4537	4235	200	4035	5723	270	5453	0	0.832	-0.265345
708	Protein of unknown function, has high similarity to uncharacterized C. elegans F31F6.1	X	C27C12.3	C27C12.3	C27C12.3	2363	113	2250	2233	190	2043	3018	257	2761	0	0.815	-0.295128
709	Protein of unknown function, has a region of high similarity to a region of cystinosin (human CTNS), which is a lysosomal membrane protein that may be involved in the lysosomal transport of cystine	2	C41C4.7	C41C4.7	C41C4.7	5096	116	4980	7972	199	7773	10773	269	10504	0	0.474	-1.07704
710	Protein containing a SET domain, which are involved in protein-protein interactions, has a region of low similarity to a region of S. pombe Clr4p, which is a protein required for mating-type locus and centromeric silencing	1	C41G7.4	C41G7.4	C41G7.4	643	109	534	790	189	601	1068	255	812	0	0.658	-0.603841
711	Putative coiled-coil protein, has similarity to S. cerevisiae Smc1p, a protein involved in chromosome condensation and segregation	X	C44C10.4	C44C10.4	C44C10.4	1071	112	959	1072	190	882	1449	257	1192	0	0.805	-0.312939
712	Protein of unknown function	X	C44H4.4	C44H4.4	C44H4.4	967	118	849	983	188	795	1328	254	1074	0	0.79	-0.340075
713	Putative ortholog of C. elegans C44H9.4 gene product	5	C44H9.2	C44H9.2	C44H9.2	354	127	227	277	202	75	374	273	101	0	2.24	1.1635
714	Probable membrane transporter of the ATP-binding cassette (ABC) superfamily, has strong similarity to human multidrug resistance proteins PGY1 and PGY3, has strong similarity to D. melanogaster multidrug resistance proteins MDR49 and MDR65	5	C47A10.1	C47A10.1	C47A10.1	1152	107	1045	711	171	540	961	231	730	0	1.432	0.518031
715	Member of the alcohol dehydrogenase protein family	5	K12G11.4	K12G11.4	K12G11.4	499	100	399	562	168	394	759	227	532	0	0.749	-0.416962
716	Protein of unknown function, has very strong similarity to uncharacterized C. elegans T26E4.12	5	M01B2.2	M01B2.2	M01B2.2	335	101	234	361	159	202	488	215	273	0	0.857	-0.222633
717	Protein of unknown function, has high similarity to uncharacterized C. elegans F40D4.8	5	M01B2.5	M01B2.5	M01B2.5	252	98	154	268	163	105	362	220	142	0	1.085	0.117695
718	Protein containing a KIX domain, which bind transcription factor transactivation domains, has a region of low similarity to a region of C. elegans CBP-1, which is a transcriptional activator that may be involved in cell differentiation	1	M01E5.6	M01E5.6	M01E5.6	903	108	795	832	173	659	1124	234	891	0	0.893	-0.163268
719	Protein of unknown function, has weak similarity to uncharacterized C. elegans T03E6.6	1	M01G12.6	M01G12.6	M01G12.6	242	103	139	246	169	77	332	228	104	0	1.336	0.41792
720	Putative ortholog of C. elegans T08B6.5 gene product	3	Y41C4A.1	Y41C4A.1	M02C10.1	3110	97	3013	2101	147	1954	2839	199	2641	0	1.141	0.190299
721	Member of the glycosyl hydrolase 18 family, has low similarity to chitinase 1 (chitotriosidase, human CHIT1), which catalyzes the hydrolysis of chitin and is associated with Gaucher disease and chitotriosidas	2	R09D1.2	R09D1.2	R09D1.2	304	106	198	297	167	130	401	226	176	0	1.127	0.172488
722	Member of the glycosyl hydrolase 18 family, has a region of weak similarity to a region of chitinase 1 (human CHIT1), which catalyzes hydrolysis of chitin and is associated with Gaucher disease and chitotriosidase deficiency	2	R09D1.4	R09D1.4	R09D1.4	268	104	164	280	160	120	378	216	162	0	1.011	0.015783
723	Member of the sugar (and other) transporter family, has low similarity to brain-specific Na+-dependent inorganic phosphate cotransporter (rat Slc17a7), which is a vesicular glutamate transporter with a presynaptic role in glutamatergic neurotransmission	5	R10D12.1	R10D12.1	R10D12.1	1310	96	1214	1529	148	1381	2066	200	1866	0	0.651	-0.619271
724	Protein of unknown function	3	R10E4.6	R10E4.6	R10E4.6	528	97	431	712	153	559	962	207	755	0	0.571	-0.808437
725	Protein containing two BRO1-like domains, which are found in some proteins involved in signal transduction, has low similarity to C. albicans Enx3p, which is involved in pH signaling	3	ynk1/R10E12.1	R10E12.1	R10E12.1	3154	95	3059	3607	150	3457	4874	203	4672	0	0.655	-0.610433
726	Protein of unknown function	X	R11.3	R11.3	R11.3	175	92	83	213	137	76	288	185	103	0	0.808	-0.307573
727	Protein of unknown function, has moderate similarity to uncharacterized C. elegans C01C10.3	4	F08G5.2	F08G5.2	F08G5.2	726	93	633	528	140	388	714	189	524	0	1.207	0.271426
728	Protein with moderate similarity to C. elegans Y43D4A.F gene product	X	F09B12.1	F09B12.1	F09B12.1	1693	95	1598	1117	140	977	1509	189	1320	0	1.21	0.275007
729	Protein containing a DUF38 domain of unknown function and an F-box domain, which serve as a link between a target protein and a ubiquitin-conjugating enzyme, has high similarity to uncharacterized C. elegans F09C6.6	5	F09C6.2	F09C6.2	F09C6.2	643	107	536	780	188	592	1054	254	800	0	0.67	-0.577767
730	Protein containing a DX module domain	4	F09E8.1	F09E8.1	F09E8.1	558	108	450	555	180	375	750	243	507	0	0.888	-0.171368
731	Protein containing a nuclear hormone receptor C4-type zinc finger domain, which bind DNA, and a nuclear hormone receptor ligand-binding domain, has low similarity to nuclear receptor subfamily 2 group F member 6 (rat Rn.25840)	5	F09F3.10	F09F3.10	F09F3.10	631	111	520	646	170	476	873	230	643	0	0.808	-0.307573
732	Protein of unknown function, has low similarity to uncharacterized C. elegans F09F3.12	5	F09F3.7	F09F3.7	F09F3.7	2245	115	2130	2108	185	1923	2849	250	2599	0	0.82	-0.286304
733	Member of the 7-transmembrane chemoreceptor family of G protein-coupled receptors (GPCR), has low similarity to C. elegans ODR-10, which is a G protein-coupled receptor involved in odorant response	5	F14H3.1	F14H3.1	F14H3.1	470	127	343	470	205	265	635	277	358	0	0.958	-0.0619024
734	Protein containing a DUF38 domain of unknown function and an F-box domain, which serve as a link between a target protein and a ubiquitin-conjugating enzyme, has a region of low similarity to C. elegans FOG-2	5	F14H3.7	F14H3.7	F14H3.7	196	116	80	249	193	56	336	261	76	0	1.057	0.0799754
735	Protein containing an F-box domain, which serve as a link between a target protein and a ubiquitin-conjugating enzyme, has moderate similarity to uncharacterized C. elegans Y46G5A.7	2	F15A4.2	F15A4.2	F15A4.2	1160	113	1047	1196	197	999	1616	266	1350	0	0.776	-0.365871
736	Protein of unknown function, has moderate similarity to C. elegans F35F10.11, ZK938.4, and T20D4.6	2	F15A4.9	F15A4.9	F15A4.9	476	124	352	437	210	227	591	284	307	0	1.147	0.197865
737	Putative paralog of C. elegans C38D9.2 gene product	2	F15D4.5	F15D4.5	F15D4.5	991	111	880	711	181	530	961	245	716	0	1.229	0.297485
738	Member of the 7-transmembrane chemoreceptor family of G protein-coupled receptors (GPCR), has high similarity to uncharacterized C. elegans F15H9.3	1	F15H9.4	F15H9.4	F15H9.4	485	118	367	393	219	174	531	296	235	0	1.561	0.642471
739	Protein of unknown function, has a region of weak similarity to a region of a cell surface flocculin (S. cerevisiae Muc1p), which is required for invasive and pseudohyphal growth	4	K08E7.5	K08E7.5	K08E7.5	1297	113	1184	981	193	788	1326	261	1065	0	1.112	0.153157
740	Protein of unknown function, has a region of weak similarity to S. cerevisiae Ctf18p, which is required for accurate chromosome transmission in mitosis and maintenance of normal telomere length and may play a role in sister chromatid cohesion	4	K08F4.1	K08F4.1	K08F4.1	3581	111	3470	2949	186	2763	3985	251	3734	0	0.929	-0.106249
741	Alpha1,3 fucosyltransferase	2	CEFT-1/K08F8.3	K08F8.3	K08F8.3	1603	110	1493	1735	169	1566	2345	228	2116	0	0.706	-0.50226
742	Protein of unknown function, has weak similarity to C. elegans K08H2.2	X	K08H2.3	K08H2.3	K08H2.3	1089	112	977	939	183	756	1269	247	1022	0	0.956	-0.0649175
743	Member of the cytochrome P450 family, has low similarity to cytochrome P450 subfamily 2E polypeptide 1(mouse Cyp2e1), which is an ethanol-inducible monooxygenase involved in xenobiotic, lipid, and drug metabolism, and in cytotoxicity	X	K09A11.3	K09A11.3	K09A11.3	739	106	633	579	177	402	782	239	543	0	1.165	0.22033
744	Member of the nucleoside transporter family, which transport nucleosides across the plasma, and possibly nuclear, membrane, has low similarity to equilibrative nucleoside transporter 1 (human SLC29A1), which transports nucleosides	X	K09A9.3	K09A9.3	K09A9.3	4203	97	4106	3186	156	3030	4305	211	4095	0	1.003	0.00432161
745	Member of the alcohol dehydrogenase protein family	5	R04B5.5	R04B5.5	R04B5.5	2033	97	1936	2905	150	2755	3926	203	3723	0	0.52	-0.943416
746		X		multiple	R04D3.1	727	103	624	321	172	149	434	232	201	0	3.099	1.6318
747	Member of the dwarfin family, has low similarity to MAD (mothers against decapentaplegic, Drosophila) homolog 1 (rat Madh1), which is a transcription factor that is phosphorylated and regulated in response to members of the TGF-beta superfamily	1	R05D11.1	R05D11.1	R05D11.1	371	104	267	377	162	215	509	219	291	0	0.919	-0.121863
748	Protein of unknown function, has low similarity to uncharacterized C. elegans Y57A10B.6	2	R06A4.6	R06A4.6	R06A4.6	524	104	420	550	162	388	743	219	524	0	0.801	-0.320126
749		1		no_gene	R06C7.9	2158	97	2061	2466	142	2324	3332	192	3141	0	0.656	-0.608232
750	Protein containing one clathrin and vacuolar protein sorting-associated (VPS) protein 7-fold repeat domain, has low similarity to uncharacterized human VPS11	2	R06F6.2	R06F6.2	R06F6.2	950	94	856	887	148	739	1199	200	999	0	0.857	-0.222633
751	Protein containing two C-type lectin domains, has a region of low similarity to regeneration protein (lithostatin, pancreatic stone protein, rat Reg1), which induces pancreatic beta cell regeneration and ameliorates diabetes	5	T25E12.9	T25E12.9	T25E12.9	252	93	159	304	157	147	411	212	199	0	0.8	-0.321928
752	Member of the glycerol-3-phosphate dehydrogenase, mitochondrial protein family	1	T25G3.4	T25G3.4	T25G3.4	7368	97	7271	7095	145	6950	9588	196	9392	0	0.774	-0.369595
753	Member of an uncharacterized protein family	5	T26E4.7	T26E4.7	T26E4.7	249	93	156	262	144	118	354	195	159	0	0.978	-0.0320936
754	Protein with high similarity to S. cerevisiae Rrp3p, which is a helicase required for maturation of pre-rRNA, member of the DEAD or DEAH box ATP-dependent RNA helicase family and contains a helicase conserved C-terminal domain	3	T26G10.1	T26G10.1	T26G10.1	3261	97	3164	3224	146	3078	4357	197	4159	0	0.761	-0.394032
755	Protein containing an F-box domain, which serve as a link between a target protein and a ubiquitin-conjugating enzyme, has high similarity to uncharacterized C. elegans T26H2.3	5	T26H2.1	T26H2.1	T26H2.1	1608	106	1502	1491	197	1294	2015	266	1749	0	0.859	-0.21927
756	Protein containing an F-box domain, which serve as a link between a target protein and a ubiquitin-conjugating enzyme, has moderate similarity to uncharacterized C. elegans T26H2.2	5	T26H2.4	T26H2.4	T26H2.4	2737	108	2629	2467	177	2290	3334	239	3095	0	0.85	-0.234465
757	Member of the trehalase family, which are O-glycosyl hydrolases, has moderate similarity to trehalase (human TREH), which catalyzes the hydrolysis of the disaccharide alpha, alpha-trehalose and plays a role in digestion and metabolism of carbohydrates	5	W05E10.4	W05E10.4	W05E10.4	3443	108	3335	3011	157	2854	4069	212	3857	0	0.865	-0.209228
758	Putative paralog of C. elegans F54F7.7, has similarity over the C-terminal half to S. cerevisiae cell cycle arrest protein Pch1p	X	W06D11.4	W06D11.4	W06D11.4	438	113	325	360	174	186	486	235	251	0	1.293	0.370722
759	Protein with high similarity to glutamate synthase (NADPH, GOGAT, S. cerevisiae Glt1), member of the pyridine nucleotide-disulphide oxidoreductase family, contains a conserved region in glutamate synthase domain and a DUF14 domain of unknown function	X	W07E11.1	W07E11.1	W07E11.1	4203	116	4087	5659	192	5467	7647	259	7388	0	0.553	-0.854649
760	Protein of unknown function	5	W07G4.5	W07G4.5	W07G4.5	6514	117	6397	7293	189	7104	9855	255	9600	0	0.666	-0.586406
761	Protein with high similarity to C. elegans FAT-4, which is a delta5-fatty acid desaturase	4	fat-3/W08D2.4	W08D2.4	W08D2.4	12354	115	12239	29401	206	29195	39731	278	39453	0	0.31	-1.68966
762	Protein containing two collagen triple helix repeats, which are found in some extracellular proteins and a nematode cuticle collagen N-terminal domain, has moderate similarity to C. elegans SQT-1, which is a collagen	4	W08D2.6	W08D2.6	W08D2.6	452	114	338	487	200	287	658	270	388	0	0.871	-0.199255
763	Member of the glycosyl hydrolase 18 family, contains two chitin binding peritrophin-A domains, has moderate similarity to chitinase 1 (chitotriosidase, human CHIT1), which catalyzes the hydrolysis of chitin and is associated with Gaucher disease	X	cht-1/CHT1/C04F6.3	C04F6.3	C04F6.3	2129	112	2017	2830	187	2643	3824	253	3572	0	0.565	-0.823677
764	Protein of unknown function, has weak similarity to human Hs.198760 and Hs.75735 heavy neurofilament subunit	5	C05C8.4	C05C8.4	C05C8.4	1733	113	1620	1666	197	1469	2251	266	1985	0	0.816	-0.293359
765	Protein containing a BTB (BR-C, ttk and babor) or POZ (Pox virus and zinc finger) domain, which are found in some DNA and actin binding proteins, has a region of low similarity to a region of kelch-like 2 (Mayven, human KLHL2)	5	C05C8.6	C05C8.6	C05C8.6	5038	113	4925	5286	196	5090	7143	265	6878	0	0.716	-0.481969
766	Protein containing two pyridoxal-dependent group II decarboxylase conserved domains, which bind pyridoxal-phosphate groups, has moderate similarity to dopa decarboxylase (aromatic L-amino acid decarboxylase, rat Ddc)	3	C05D2.3	C05D2.3	C05D2.3	1309	122	1187	1176	206	970	1589	278	1311	0	0.906	-0.142417
767	Protein involved in germ cell development	3	C05D2.5	C05D2.5	C05D2.5	5340	132	5208	5226	239	4987	7062	323	6739	0	0.773	-0.37146
768	Protein with high similarity to extracellular signal-regulated kinase 7 (rat ERK7), which is a protein serine-threonine kinase that inhibits cell proliferation and may regulate intracellular chloride channels, contains a protein kinase domain	3	C05D10.2	C05D10.2	C05D10.2	2355	128	2227	2335	214	2121	3155	289	2866	0	0.777	-0.364013
769	Protein containing a kringle domain, two low-density lipoprotein (LDL) receptor class A domains, a PAN domain, and a C-type lectin domain	4	C07G1.2	C07G1.2	C07G1.2	453	121	332	428	189	239	578	255	323	0	1.028	0.0398403
770	Protein containing a FYVE zinc finger domain, a ubiquitin interaction motif, and a VHS domain of unknown function, has moderate similarity to hepatocyte growth factor regulated tyrosine kinase substrate (human HGS)	4	C07G1.5	C07G1.5	C07G1.5	4841	104	4737	4554	156	4398	6154	211	5943	0	0.797	-0.327348
771	Protein containing an RNA recognition motif (RRM, RBD, or RNP) and a Surp module (SWAP domain), which may bind RNA, has low similarity to uncharacterized human KIAA0332	3	C07H6.4	C07H6.4	C07H6.4	4263	99	4164	4142	154	3988	5597	208	5389	0	0.773	-0.37146
772	Protein containing an F-box domain, which serve as a link between a target protein and a ubiquitin-conjugating enzyme, and a DUF38 domain of unknown function, has low similarity to C. elegans T07D3.1, which may serve in germ-line stem cell differentiation	2	C08E3.5	C08E3.5	C08E3.5	893	106	787	1317	160	1157	1780	216	1564	0	0.503	-0.99137
773	Protein containing an F-box domain, which serve as a link between a target protein and a ubiquitin-conjugating enzyme, and a DUF38 domain of unknown function, has low similarity to C. elegans T07D3.1, which may function in germ-line cell differentiation	2	C08E3.8	C08E3.8	C08E3.8	387	112	275	398	173	225	538	234	304	0	0.904	-0.145605
774	Protein containing a DUF38 domain of unknown function, has a region of low similarity to a region of C. elegans T07D3.1, which functions in gametogenesis and positive regulation of body size	2	C08E3.12	C08E3.12	C08E3.12	138	109	29	191	170	21	258	230	28	0	1.022	0.0313952
775	Protein with weak similarity to C. elegans C34D4.15 gene product	1	C48E7.5	C48E7.5	C48E7.5	630	97	533	719	161	558	972	218	754	0	0.707	-0.500218
776	Member of the uncharacterized protein family UPF0063, has weak similarity to uncharacterized C. elegans F52F10.4	1	C48E7.8	C48E7.8	C48E7.8	410	96	314	308	162	146	416	219	197	0	1.592	0.67084
777	Protein of unknown function, has high similarity to uncharacterized C. elegans C49A9.9	4	C49A9.5	C49A9.5	C49A9.5	1470	98	1372	1097	144	953	1482	195	1288	0	1.065	0.0908534
778	Member of the reverse transcriptase family, which are RNA-dependent DNA polymerases, has strong similarity to uncharacterized C. elegans M01A10.4	2	C49D10.1	C49D10.1	C49D10.1	343	103	240	346	163	183	468	220	247	0	0.97	-0.0439433
779	Member of the zinc finger protein family with similarity to nuclear hormone receptors	2	nhr-75/C49D10.6	C49D10.6	C49D10.6	882	93	789	758	149	609	1024	201	823	0	0.959	-0.0603973
780	Protein containing a DHHC-type zinc finger NEW1 domain, has a region of low similarity to a region of Huntingtin interacting protein H (human HYPH), which interacts with huntingtin (human HD) and may play a role in Huntington disease	5	AC3.4	AC3.4	AC3.4	2687	98	2589	2495	164	2331	3372	222	3150	0	0.822	-0.28279
781	Protein of unknown function, has high similarity to uncharacterized C. elegans K09F6.7	2	B0281.3	B0281.3	B0281.3	4113	99	4014	4277	172	4105	5780	232	5547	0	0.724	-0.465938
782	Member of the M1 peptidase family of aminopeptidases	3	B0285.7	B0285.7	B0285.7	938	100	838	1034	170	864	1397	230	1168	0	0.718	-0.477944
783	Member of the cytochrome P450 family, has low similarity to cytochrome P450 subfamily 4A polypeptide 11 fatty acid omega-hydroxylase (rat Cyp4a11), which hydroxylates steroids, fatty acids, and xenobiotics and is involved in blood pressure regulation	5	B0331.1	B0331.1	B0331.1	411	99	312	391	149	242	528	201	327	0	0.954	-0.0679388
784	Beta-catenin-related protein required for establishment of embryonic polarity; member of a divergent Wnt signaling pathway	3	wrm-1/B0336.1	B0336.1	B0336.1	2002	108	1894	1897	176	1721	2564	238	2326	0	0.814	-0.296899
785	Putative phosphatidylinositol phospholipase C	5	egl-8/pbo-2/B0348.4/B0348.3	B0348.4	B0348.3	399	116	283	724	215	509	978	291	688	0	0.411	-1.28279
786	Member of the sugar (and other) transporter family, has a region of weak similarity to solute carrier family 22 (organic cation transporter) member 2 (rat Slc22a2)	3	B0361.3	B0361.3	B0361.3	172	112	60	309	195	114	418	264	154	0	0.389	-1.36216
787	Protein containing a protein kinase domain, has low similarity to casein kinase 1 epsilon (mouse Csnk1e), which is a putative serine-threonine protein kinase with broad substrate specificity that may act in DNA repair and regulation of circadian rhythm	4	C27D8.1	C27D8.1	C27D8.1	1137	115	1022	893	194	699	1207	262	945	0	1.082	0.1137
788		3		multiple	C27F2.3	414	106	308	413	182	231	558	246	312	0	0.987	-0.018878
789	Protein of unknown function, has weak similarity to S. cerevisiae Yol072p and Yjr084p	3	C27F2.7	C27F2.7	C27F2.7	4013	116	3897	4662	193	4469	6300	261	6039	0	0.645	-0.632629
790	Protein of unknown function, has strong similarity to uncharacterized C. elegans C28A5.2	3	C28A5.1	C28A5.1	C28A5.1	1728	112	1616	1719	198	1521	2323	268	2055	0	0.786	-0.347399
791	Putative ortholog of C. elegans K09C6.1 gene product	3	C28A5.6	C28A5.6	C28A5.6	1655	119	1536	1260	195	1065	1703	264	1439	0	1.067	0.0935602
792	Protein with weak similarity to very-long-chain acyl-coenzyme A dehydrogenase (rat Acadvl), which is a rate-controlling enzyme in beta-oxidation of long-chain fatty acids	4	C28C12.9	C28C12.9	C28C12.9	4050	120	3930	3535	192	3343	4777	259	4518	0	0.87	-0.200913
793	Member of the AMP-binding enzyme family, has low similarity to uncharacterized C. elegans C50H11.1	1	C32E8.6	C32E8.6	C32E8.6	266	128	138	345	217	128	466	293	173	0	0.798	-0.325539
794	Putative coiled-coil protein, has weak similarity over the N-terminus to S. cerevisiae mRNA cap-binding protein Tif4632p	1	C32E12.1	C32E12.1	C32E12.1	839	123	716	669	200	469	904	270	634	0	1.13	0.176323
795	Protein containing a high mobility group box (HMG1 or 2) family domain, has a region of high similarity to a region of SRY box 11 (human SOX11), which is a transcriptional activator that may serve in neural differentiation and retrotransposon regulation	1	C32E12.3	C32E12.3	C32E12.3	1071	114	957	776	184	592	1049	249	800	0	1.196	0.258217
796	Similar to the Rb tumor suppressor; negative regulator of the cell cycle, and part of the class B pathway that antagonizes vulval induction	1	lin-35/C32F10.2	C32F10.2	C32F10.2	2697	102	2595	2440	161	2279	3297	218	3080	0	0.843	-0.246395
797	Member of the DNA replication related (tentative) protein family	1	C32F10.5	C32F10.5	C32F10.5	7009	99	6910	6568	161	6407	8876	218	8658	0	0.798	-0.325539
798	Protein containing a DUF215 domain of unknown function, has high similarity to uncharacterized C. elegans C33A12.13	4	C33A12.14	C33A12.14	C33A12.14	168	105	63	216	168	48	292	227	65	0	0.971	-0.0424568
799	Member of the zinc finger protein family with similarity to nuclear hormone receptors, may be involved in epidermal fate specification	1	nhr-89/E03H4.13	E03H4.13	E03H4.13	1198	103	1095	808	158	650	1092	214	878	0	1.247	0.318461
800	Protein of unknown function, has high similarity to uncharacterized C. elegans E03H12.2	4	E03H12.3	E03H12.3	E03H12.3	231	96	135	280	146	134	378	197	181	0	0.746	-0.422752
801	Protein containing an F-box domain, which serve as a link between a target protein and a ubiquitin-conjugating enzyme, has moderate similarity to uncharacterized C. elegans Y17G9B.7	4	E04A4.1	E04A4.1	E04A4.1	810	99	711	871	161	710	1177	218	959	0	0.741	-0.432455
802	Member of the metallo-beta-lactamase family, has low similarity to uncharacterized human ELAC2	4	E04A4.4	E04A4.4	E04A4.4	3062	104	2958	2837	158	2679	3834	214	3620	0	0.817	-0.291592
803	Putative ortholog of S. cerevisiae Ygr054p, a protein of unknown function	2	E04D5.1	E04D5.1	E04D5.1	5946	98	5848	4877	143	4734	6591	193	6397	0	0.914	-0.129734
804	Protein of unknown function, has strong similarity to uncharacterized C. elegans E04F6.13	2	E04F6.1	E04F6.1	E04F6.1	3361	98	3263	2492	149	2343	3368	201	3166	0	1.031	0.0440443
805	Member of the rhodopsin family of G protein-coupled receptors (GPCR), has low similarity to G protein-coupled receptor FM-3 (rat Gpr66), which is predicted to bind neuromedin U (rat Nmu)	X	F02E8.2	F02E8.2	F02E8.2	388	97	291	504	149	355	681	201	480	0	0.607	-0.720232
806	Protein containing seven WD domains (WD-40 repeat), which may mediate protein-protein interactions, has weak similarity to S. cerevisiae Mdv1p, which is a protein involved in mitochondrial division	X	F02E8.5	F02E8.5	F02E8.5	1107	104	1003	990	166	824	1338	224	1114	0	0.901	-0.150401
807	Protein containing a paired amphipathic helix repeat, which may mediate protein-protein interactions, has weak similarity to transcriptional regulator SIN3 yeast homolog B (mouse Sin3b), which functions as a transcriptional co-repressor	1	F02E9.4	F02E9.4	F02E9.4	2322	101	2221	1938	166	1772	2619	224	2395	0	0.928	-0.107803
808	Member of the purple acid phosphatase family, which catalyze hydrolysis of phosphate esters, has moderate similarity to human ACP5, which is a binuclear redox-sensitive iron-containing lysosomal phosphatase secreted into serum during bone resorption	1	F02E9.7	F02E9.7	F02E9.7	3466	96	3370	4127	153	3974	5577	207	5370	0	0.628	-0.671164
809	Member of the ABC transporter family, has low similarity to ATP-binding cassette subfamily G member 1 (mouse Abcg1), which is an ABC transporter involved in cellular sterol homeostasis	2	F02E11.1	F02E11.1	F02E11.1	523	94	429	461	149	312	623	201	422	0	1.018	0.0257376
810	Putative ortholog of C. elegans K01G12.3 gene product	4	F02H6.2	F02H6.2	F02H6.2	1405	99	1306	1327	171	1156	1793	231	1562	0	0.836	-0.258425
811	Protein of unknown function	1	F21F3.4	F21F3.4	F21F3.4	2134	105	2029	2315	183	2132	3128	247	2881	0	0.704	-0.506353
812	Protein of unknown function	X	F21G4.6	F21G4.6	F21G4.6	641	108	533	505	186	319	682	251	431	0	1.236	0.305679
813	Protein containing two receptor family ligand binding domains, an adenylate and guanylate cyclase catalytic domain, and a protein kinase domain, has low similarity to natriuretic peptide receptor A (mouse Npr1)	5	gcy-20/gcy-16/F21H7.9	F21H7.9	F21H7.9	596	101	495	676	169	507	914	228	685	0	0.722	-0.469929
814	Protein containing three WD domains (WD-40 repeat), which may mediate protein-protein interactions, has moderate similarity to human RBBP5, which binds preferentially to the E1A-binding pocket B of underphosphorylated retinoblastoma protein	2	F21H12.1	F21H12.1	F21H12.1	4988	97	4891	5430	175	5255	7338	236	7101	0	0.689	-0.537424
815	RNA-binding protein involved in sex determination	2	fbf-2/F21H12.5	F21H12.5	F21H12.5	2786	110	2676	2984	193	2791	4032	261	3772	0	0.71	-0.494109
816	Protein containing a sterile alpha motif (SAM) or pointed domain, which are a type of SAM domain in nuclear and signalling proteins, and an ETS domain, which bind promoter DNA, has low similarity to a region of prostate-derived Ets factor (mouse Pdef)	X	F22A3.1	F22A3.1	F22A3.1	3068	112	2956	2752	197	2555	3719	266	3453	0	0.856	-0.224317
817	Putative ATPase subunit of 19S proteasome particle	2	rpt-4/F23F1.8	F23F1.8	F23F1.8	11337	116	11221	11456	190	11266	15481	257	15224	0	0.737	-0.440263
818	Putative ATPase subunit of 19S proteasome particle	3	rpt-3/F23F12.6	F23F12.6	F23F12.6	7364	115	7249	7186	192	6994	9711	259	9451	0	0.767	-0.382702
819	Protein of unknown function	3	F23H11.2	F23H11.2	F23H11.2	1246	119	1127	1192	198	994	1611	268	1343	0	0.839	-0.253257
820	Protein containing a RhoGAP (GTPase activator protein) and two pleckstrin homology (PH) domains, which mediate protein-protein and protein-lipid interactions, has region of low similarity to a region of rho GTPase-activating protein 5 (mouse Arhgap5)	3	F23H11.4	F23H11.4	F23H11.4	2177	122	2055	2468	199	2269	3335	269	3066	0	0.67	-0.577767
821	Protein of unknown function	5	F25B3.5	F25B3.5	F25B3.5	689	109	580	662	187	475	895	253	642	0	0.904	-0.145605
822	Protein of unknown function, has moderate similarity to uncharacterized human PELI1	5	pellino/F25B4.2	F25B4.2	F25B4.2	1557	102	1455	1856	167	1689	2508	226	2282	0	0.637	-0.650635
823	Protein with low similarity to metaxin (mouse Mtx), which is an outer mitochondrial membrane protein that plays a role in protein import and is required for embryonic development	1	F39B2.11	F39B2.11	F39B2.11	2278	104	2174	2479	173	2306	3350	234	3116	0	0.698	-0.518701
824	Protein containing four BTB (BR-C, ttk and babor) or POZ (Pox virus and zinc finger) domains, which are found in some DNA and actin binding proteins and may mediate protein-protein interactions	2	F39E9.2	F39E9.2	F39E9.2	3079	103	2976	4152	174	3978	5611	235	5376	0	0.554	-0.852042
825	Member of the M13 peptidase family of zinc metalloproteases, has weak similarity to endothelin-converting enzyme 1 (human ECE1), which is a zinc metalloprotease that generates the endothelin vasoconstrictors and is associated with Hirschsprung disease	2	F39E9.4	F39E9.4	F39E9.4	531	96	435	522	158	364	705	214	492	0	0.884	-0.177882
826	Protein containing a protein kinase domain, has a region of low similarity to a region of S. pombe Hhp2p, which is a casein kinase I homolog	X	F39F10.3	F39F10.3	F39F10.3	643	100	543	567	151	416	766	204	562	0	0.966	-0.0499049
827	Protein containing a DUF33 domain of unknown function, has high similarity to uncharacterized C. elegans Y67A10A.1	5	F39G3.6	F39G3.6	F39G3.6	354	106	248	314	166	148	424	224	200	0	1.24	0.31034
828	Protein containing a protein kinase domain, has low similarity to S. cerevisiae Slt2p, which is a serine/threonine protein kinase involved in the cell wall integrity (low-osmolarity) pathway	1	F39H11.3	F39H11.3	F39H11.3	2308	111	2197	2374	163	2211	3208	220	2988	0	0.735	-0.444184
829	Protein with high similarity to C. elegans DPY-16, which is a collagen, contains two collagen triple helix repeats, which are found in some extracellular proteins, and a nematode cuticle collagen N-terminal domain	5	F41F3.4	F41F3.4	F41F3.4	13668	101	13567	6355	154	6201	8588	208	8380	0	1.619	0.695103
830		2		F41G3.2	F41G3.2	426	101	325	416	147	269	562	199	364	0	0.894	-0.161653
831		2		F41G3.5	F41G3.5	763	98	665	651	148	503	880	200	680	0	0.978	-0.0320936
832	Putative ortholog of C. elegans ZC15.1 gene product	m	F41G4.5	F41G4.5	F41G4.5	434	108	326	471	170	301	636	230	407	0	0.801	-0.320126
833	Putative ortholog of C. elegans F41G4.6 gene product	X	F41G4.7	F41G4.7	F41G4.7	661	100	561	680	142	538	919	192	727	0	0.772	-0.373327
834	Protein containing a HORMA domain, which may recognize chromatin states, has low similarity to C. elegans HIM-3, which is a meiosis-specific protein localized to chromosome cores that may play a role in sister chromatid cohesion	4	F41H10.10	F41H10.10	F41H10.10	9127	99	9028	8083	170	7913	10923	230	10693	0	0.844	-0.244685
835	Member of the 7-transmembrane chemoreceptor family of G protein-coupled receptors (GPCR), has low similarity to C. elegans ODR-10, which is a G protein-coupled receptor that is involved in odorant response	5	ZK697.10	ZK697.10	ZK697.10	198	99	99	258	172	86	349	232	116	0	0.852	-0.231075
836	Protein containing fifteen epidermal growth factor (EGF)-like domains, has weak similarity to fibrillin-1 (mouse Fbn1), which is an extracellular matrix protein of connective tissue microfibrils that is associated with the tight skin (Tsk) disorder	3	ZK783.1	ZK783.1	ZK783.1	561	105	456	548	187	361	741	253	488	0	0.935	-0.0969617
837	Protein containing a zinc finger domain and a putative bromodomain, has weak similarity to human WBSCR10 (Williams-Beuren syndrome chromosome region 10 and region 9)	3	flt-1/ZK783.4	ZK783.4	ZK783.4	1297	99	1198	1250	175	1075	1689	236	1453	0	0.825	-0.277534
838	Protein containing eight ankyrin (Ank) repeats, which may mediate protein-protein interactions, has low similarity to a region of espin (rat Espn), which is an actin bundling protein associated with deafness upon loss of function	4	ZK792.4	ZK792.4	ZK792.4	632	96	536	641	168	473	866	227	639	0	0.839	-0.253257
839	Member of an uncharacterized protein family	4	ZK809.4	ZK809.4	ZK809.4	8503	109	8394	8012	189	7823	10827	255	10572	0	0.794	-0.332789
840	Member of the sodium:solute symporter family of membrane transporters, has low similarity to rat Slc5a6, which is a sodium-dependent multivitamin transporter that mediates the electrogenic uptake of pantothenate, biotin, and lipoate by cells	4	ZK822.5	ZK822.5	ZK822.5	2126	105	2021	2506	184	2322	3386	249	3138	0	0.644	-0.634867
841	Protein with high similarity to solute carrier family 25 member 4 (mouse Slc25a4), which is an adenine nucleotide translocator that functions in metabolism and apoptosis, member of the mitochondrial carrier protein family of membrane transporters	4	T01B11.4	T01B11.4	T01B11.4	3278	114	3164	2003	190	1813	2707	257	2450	0	1.291	0.368489
842	Member of the 4 TM potassium channel protein family	X	twk-16/T01B4.1	T01B4.1	T01B4.1	541	125	416	668	230	438	903	311	592	0	0.703	-0.508403
843	Protein of unknown function	5	T01C3.8	T01C3.8	T01C3.8	2322	112	2210	2586	192	2394	3495	259	3235	0	0.683	-0.550043
844	Member of the rhodopsin family of G-protein coupled receptors (GPCR), has low similarity to uncharacterized C. elegans K09D9.10	5	T01C4.6	T01C4.6	T01C4.6	317	111	206	320	179	141	432	242	191	0	1.081	0.112367
845	Protein with high similarity to soluble glutamate-oxaloacetate transaminase (cytosolic aspartate aminotransferase, mouse Got1), which transaminates 2-oxoglutarate, contains an aminotransferase class I and II domain	X	T01C8.5	T01C8.5	T01C8.5	5297	115	5182	5018	198	4820	6781	268	6514	0	0.796	-0.32916
846	Protein containing eight uncharacterized DUF139 cysteine repeat domains	2	T01D1.6	T01D1.6	T01D1.6	1904	117	1787	1016	196	820	1373	265	1108	0	1.613	0.689746
847	Protein of unknown function, has a region of low similarity to a region of sialophorin (leukosialin, human SPN), which is an integral membrane protein that binds ICAM-1 and has roles in T-cell activation and neutrophil migration	2	T19D12.1	T19D12.1	T19D12.1	2477	110	2367	2049	173	1876	2769	234	2535	0	0.934	-0.0985055
848	Protein containing a von Willebrand factor (vWF) type A domain	2	T19D12.4	T19D12.4	T19D12.4	2613	96	2517	2839	156	2683	3836	211	3626	0	0.694	-0.526992
849	Member of the sugar (and other) transporter family, has low similarity to solute carrier family 17 member 1 (human SLC17A1), which is involved in sodium-dependent phosphate transport and mediates organic anion transport at the renal apical membrane	2	T19D12.9	T19D12.9	T19D12.9	451	99	352	456	150	306	616	203	414	0	0.851	-0.232769
850	Protein containing a RUN domain, which may be involved in Ras-like GTPase signaling pathways	X	T19D7.4	T19D7.4	T19D7.4	586	96	490	631	153	478	853	207	646	0	0.759	-0.397828
851	Member of the UDP-glucuronosyltransferase protein family	5	T19H12.1	T19H12.1	T19H12.1	798	94	704	777	144	633	1050	195	855	0	0.823	-0.281036
852	Protein containing a UDP-glucoronosyl and UDP-glucosyl transferase domain, has low similarity to UDP glycosyltransferase 2 family polypeptide B15 (human UGT2B15), which glucuronidates steroids and several xenobiotics	5	T19H12.11	T19H12.11	T19H12.11	577	101	476	642	153	489	868	207	661	0	0.72	-0.473931
853	Protein of unknown function, has low similarity to uncharacterized human HCC8	5	vps-54/T21C9.2	T21C9.2	T21C9.2	1942	110	1832	1593	169	1424	2153	228	1924	0	0.952	-0.0709665
854	Protein containing two collagen triple helix repeats, has moderate similarity to a region of type XI collagen alpha 1 (human COL11A1), which is a component of cartilage and the vitreous of the eye and is associated with Type 2 Stickler syndrome	4	T21D12.2	T21D12.2	T21D12.2	5614	121	5493	2597	182	2415	3509	246	3264	0	1.683	0.751035
855	Member of the 7-transmembrane chemoreceptor family of G-protein coupled receptors (GPCR), has moderate similarity to uncharacterized C. elegans C47A10.2	4	T21D12.5	T21D12.5	T21D12.5	709	110	599	639	172	467	864	232	631	0	0.949	-0.07552
856	Protein containing two collagen triple helix repeats and one nematode cuticle collagen N-terminal domain, has moderate similarity to a region of alpha 1 subunit of type XI collagen (mouse Col11a1), which functions in the development of the skeletal system	X	T21D9.1	T21D9.1	T21D9.1	935	100	835	964	150	814	1303	203	1100	0	0.759	-0.397828
857	Member of the protein-tyrosine phosphatase family, has a region of low similarity to a region of protein tyrosine phosphatase non-receptor type 9 (human PTPN9), which is a non-membrane spanning tyrosine phosphatase that may be associated with autism	1	T21E3.1	T21E3.1	T21E3.1	4936	105	4831	4575	158	4417	6182	214	5969	0	0.809	-0.305788
858	Member of the ABC transporter family, which are involved in translocation of a variety of compounds across biological membranes, contains two ABC transporter transmembrane domains, has moderate similarity to C. elegans C47A10.1	X	T21E8.2	T21E8.2	T21E8.2	1324	114	1210	1974	169	1805	2668	228	2439	0	0.496	-1.01159
859	Member of the calpain family of cysteine proteases, has a region of low similarity to a region of calpain 2 (rat Capn2), which is the large subunit of the cysteine-type protease m-calpain that regulates apoptosis and signal transduction	1	F44F1.3	F44F1.3	F44F1.3	613	99	514	593	172	421	801	232	569	0	0.903	-0.147202
860	Protein of unknown function, has strong similarity to uncharacterized C. elegans F42G4.6	2	F44F4.10	F44F4.10	F44F4.10	2423	116	2307	1674	214	1460	2262	289	1973	0	1.169	0.225275
861	Protein containing five DUF38 domains of unknown function and three F-box domains, which link a target protein with a ubiquitin-conjugating enzyme, has a region of low similarity to C. elegans FOG-2, which is required for germ cells sexual identity	5	F44G3.8	F44G3.8	F44G3.8	346	104	242	396	195	201	535	264	272	0	0.891	-0.166503
862	Member of the protein-tyrosine phosphatase family, which are involved in cell growth, contains two fibronectin type III domains, which are involved in cell surface binding, has weak similarity to protein tyrosine phosphatase receptor type J (human PTPRJ)	2	F44G4.8	F44G4.8	F44G4.8	732	97	635	602	170	432	814	230	584	0	1.088	0.121679
863	Protein of unknown function	2	F45C12.2	F45C12.2	F45C12.2	479	91	388	515	155	360	696	209	486	0	0.798	-0.325539
864	Protein containing an F-box domain, which serve as a link between a target protein and a ubiquitin-conjugating enzyme, has low similarity to uncharacterized C. elegans F36H5.5	2	F45C12.5	F45C12.5	F45C12.5	465	91	374	593	163	430	801	220	581	0	0.644	-0.634867
865	Member of the patched family, which are transmembrane receptors	X	F46G10.5	F46G10.5	F46G10.5	2839	102	2737	2110	178	1932	2851	241	2611	0	1.048	0.0676387
866	Protein of unknown function	X	F46G11.1	F46G11.1	F46G11.1	579	103	476	609	171	438	823	231	592	0	0.804	-0.314733
867	Protein containing a protein kinase domain, has low similarity to microtubule- and MAP-affinity regulating kinase (rat LOC60328), which is a serine-threonine kinase that participates in microtubule stability and the control of cell polarity	X	F46G11.3	F46G11.3	F46G11.3	1897	110	1787	1438	181	1257	1943	245	1699	0	1.052	0.0731347
868	Protein of unknown function, has low similarity to uncharacterized human KIAA1395	X	F46H5.4	F46H5.4	F46H5.4	1710	107	1603	1712	197	1515	2314	266	2047	0	0.783	-0.352916
869	Protein with strong similarity to C. elegans GRD-6, has weak similarity to C. elegans MUC1, transmembrane mucin 1	X	grd-7/F46H5.6	F46H5.6	F46H5.6	1271	106	1165	1538	171	1367	2078	231	1847	0	0.631	-0.664288
870	Protein containing a RhoGAP (GTPase activator protein) domain, has a region of moderate similarity to a region of cdc42 GTPase-activating protein (mouse Cdgap), which acts on Cdc42 and Rac but not Rho and and functions in actin reorganization	X	F47A4.3	F47A4.3	F47A4.3	1147	103	1044	1195	173	1022	1615	234	1381	0	0.756	-0.403542
871	Protein containing neurotransmitter-gated ion-channel ligand binding and transmembrane domains, has moderate similarity to C. elegans MOD-1, which is a serotonin-gated chloride channel	5	K10D6.1	K10D6.1	K10D6.1	472	111	361	554	191	363	749	258	491	0	0.736	-0.442222
872	Protein containing a DUF141 domain of unknown function, has high similarity to uncharacterized C. elegans K10D11.3	4	K10D11.6	K10D11.6	K10D11.6	1093	112	981	1213	189	1024	1639	255	1384	0	0.709	-0.496142
873	Protein containing phosphatidylinositol-specific phospholipase C X and C Y domains and a C2 domain, has moderate similarity to phospholipase C epsilon (rat LOC84587), which is a phospholipase C that mediates ras-induced signal transduction	3	K10F12.3	K10F12.3	K10F12.3	817	112	705	964	183	781	1303	247	1055	0	0.668	-0.58208
874	Protein containing two DUF38 domains of unknown function and an F-box domain, which serve as a link between a target protein and a ubiquitin-conjugating enzyme, has weak similarity to uncharacterized C. elegans T06E6.5	5	K10G4.1	K10G4.1	K10G4.1	550	101	449	518	163	355	700	220	480	0	0.936	-0.0954196
875	Protein containing nine C2H2 type zinc finger domains, which bind nucleic acids	2	K10G6.3	K10G6.3	K10G6.3	2438	94	2344	3023	153	2870	4085	207	3878	0	0.604	-0.72738
876	Member of an uncharacterized protein family	2	K10H10.3	K10H10.3	K10H10.3	447	92	355	495	143	352	669	193	476	0	0.746	-0.422752
877	Protein of unknown function, has strong similarity to uncharacterized C. elegans C31B8.11	5	srh-37/R11G11.9	R11G11.9	R11G11.9	269	96	173	292	142	150	395	192	203	0	0.853	-0.229382
878	Coiled coil protein structurally related to H. sapiens Nuf2 and S. pombe Nuf2, component of the kinetochore	3	him-10/NUF2/R12B2.4	R12B2.4	R12B2.4	3659	99	3560	3677	147	3530	4969	199	4770	0	0.746	-0.422752
879	Protein with high similarity to glycine dehydrogenase (P-protein) (human GLDC), which catalyzes the decarboxylation of glycine and is associated with nonketotic hyperglycinemia, member of the glycine cleavage P-protein family	2	R12C12.1	R12C12.1	R12C12.1	7133	107	7026	4524	166	4358	6114	224	5889	0	1.193	0.254594
880	Member of the rhodopsin family of G-protein coupled receptors (GPCR), has weak similarity to galanin receptor 2 (rat Galr2), which modulates adenylyl cyclase, phospholipase C and intracellular calcium and regulates jejunal contraction and pain perception	2	R12C12.3	R12C12.3	R12C12.3	805	124	681	887	188	699	1199	254	945	0	0.721	-0.471929
881	Protein of unknown function	1	R12E2.2	R12E2.2	R12E2.2	6295	114	6181	7798	176	7622	10538	238	10300	0	0.6	-0.736966
882	Protein with very strong similarity to C. elegans T21E3.1, which is involved in eggshell formation, member of the protein-tyrosine phosphatase family, which are involved in control of cell growth, proliferation, differentiation and transformation	1	R12E2.10	R12E2.10	R12E2.10	5071	105	4966	4470	162	4308	6041	219	5822	0	0.853	-0.229382
883					EMPTY	96	104	-8	142	151	-9	192	204	-12	0
884					EMPTY	102	107	-5	160	154	6	216	208	8	0
885					EMPTY	101	96	5	174	157	17	235	212	23	0	0.218	-2.1976
886					EMPTY	103	100	3	175	171	4	236	231	5	0	0.555	-0.84944
887					EMPTY	89	90	-1	146	158	-12	197	214	-16	0
888					EMPTY	91	88	3	189	141	48	255	191	65	0	0.046	-4.44222
889					EMPTY	91	88	3	152	143	9	205	193	12	0	0.247	-2.01742
890					EMPTY	92	89	3	167	148	19	226	200	26	0	0.117	-3.09542
891					EMPTY	89	90	-1	152	150	2	205	203	3	0
892					EMPTY	91	90	1	138	147	-9	186	199	-12	0
893					EMPTY	93	98	-5	140	158	-18	189	214	-24	0
894					EMPTY	12306	104	12202	8571	168	8403	11582	227	11355	-100	1.075	0.104337
895	Protein containing 20 chitin binding peritrophin-A domains, has a region of low similarity to C. elegans CEJ-1, which is involved in embryogenesis and morphogenesis	X	C39D10.7	C39D10.7	C39D10.7	7879	98	7781	7684	163	7521	10384	220	10164	0	0.766	-0.384584
896	Member of the amiloride-sensitive sodium channel family, has similarity to human and D. melanogaster amiloride-sensitive cation channels	X	deg-1/C47C12.6/C47C12.1	C47C12.6	C47C12.6	101	101	0	171	171	0	231	231	0	0
897	Protein of unknown function, has similarity to C. elegans C50E3.12	5	C50E3.13	C50E3.13	C50E3.13	2755	111	2644	2051	191	1860	2772	258	2514	0	1.052	0.0731347
898		5		multiple	C50E3.6	1684	108	1576	1712	182	1530	2314	246	2068	0	0.762	-0.392137
899	Protein with high similarity to calcium channel voltage-dependent alpha 1H subunit (human CACNA1H), which is a pore-forming subunit of the low voltage-gated T-type calcium channel, member of the ion transport family	X	cca-1/C54D2.5	C54D2.5	C54D2.5	457	105	352	496	170	326	670	230	441	0	0.799	-0.323733
900	Member of the sodium or hydrogen exchanger family, which maintain the pH of actively metabolizing cells, has moderate similarity to solute carrier family 9 isoform 5 (sodium-hydrogen exchanger 5, human SLC9A5), which is a sodium-hydrogen antiporter	5	C54F6.13	C54F6.13	C54F6.13	1031	94	937	924	148	776	1249	200	1049	0	0.894	-0.161653
901	Member of the COPII coat protein, Emp70p-like protein family	X	F08F1.7/Emp70	F08F1.7	F08F1.7	2044	97	1947	1683	139	1544	2274	188	2086	0	0.933	-0.100051
902	Protein of unknown function, has a region of weak similarity to a region of nascent-polypeptide-associated complex alpha subunit (mouse Naca), which binds JUN and enhances JUN-mediated transcription and functions in myogenesis	X	F16F9.2	F16F9.2	F16F9.2	1266	96	1170	1022	140	882	1381	189	1192	0	0.982	-0.0262051
903	Member of the 7-transmembrane chemoreceptor family of G protein-coupled receptors (GPCR), has weak similarity to uncharacterized C. elegans Y47G7B.1	5	F18E3.10	F18E3.10	F18E3.10	284	94	190	308	148	160	416	200	216	0	0.879	-0.186065
904	Putative paralog of C. elegans Y57G7A.4	5	F18E3.5	F18E3.5	F18E3.5	262	96	166	361	152	209	488	205	282	0	0.588	-0.766112
905	Protein containing two Jumonji (jmjC) domains, has low similarity to uncharacterized C. elegans F23D12.5	X	F18E9.5	F18E9.5	F18E9.5	1392	104	1288	1516	152	1364	2049	205	1843	0	0.699	-0.516636
906	Protein of unknown function, has a region of low similarity to a region of C. elegans LIN-15B, which is a negative regulator of the LET-23 receptor-tyrosine kinase, LET-60 ras signaling pathway	5	F19F10.10	F19F10.10	F19F10.10	1036	107	929	1017	163	854	1374	220	1154	0	0.805	-0.312939
907	Member of the carboxylesterase type B family, has low similarity to C. elegans GES-1, which is a carboxylesterase expressed in gut cells	4	C01B10.4	C01B10.4	C01B10.4	628	113	515	532	175	357	719	236	482	0	1.068	0.0949116
908	Protein of unknown function, has low similarity to uncharacterized C. elegans W01D2.5	2	C01B12.4	C01B12.4	C01B12.4	545	105	440	560	164	396	757	222	535	0	0.822	-0.28279
909		X		C01C10.1	C01C10.1	1575	98	1477	1860	152	1708	2514	205	2308	0	0.64	-0.643856
910	Member of the NAD-dependent epimerase or dehydratase family, which catalyze reactions involving nucleotide sugar substrates, has a region of weak similarity to UDP-glucuronate decarboxylase (C. neoformans Uxs1_D)	2	C01F1.3	C01F1.3	C01F1.3	1799	108	1691	1514	160	1354	2046	216	1830	0	0.924	-0.114035
911	Protein involved in somatic sex determination and in spermatogenesis	4	fem-3/isx-3/C01F6.4	C01F6.4	C01F6.4	5854	97	5757	6363	163	6200	8599	220	8378	0	0.687	-0.541618
912		1		C01G8.2	C01G8.2	1564	95	1469	1738	159	1579	2349	215	2134	0	0.688	-0.53952
913	Member of the 7-transmembrane chemoreceptor family of G protein-coupled receptors (GPCR), has low similarity to uncharacterized C. elegans F37B4.6	5	C04F2.4	C04F2.4	C04F2.4	287	93	194	366	163	203	495	220	274	0	0.707	-0.500218
914	Protein containing two protein kinase domains, has moderate similarity to a region of mitogen activated protein kinase 7 (big mitogen activated protein kinase, mouse Mapk7), which interacts with MEK5 and is involved in EGF receptor signaling	2	C04G6.1	C04G6.1	C04G6.1	1729	93	1636	2650	151	2499	3581	204	3377	0	0.484	-1.04692
915	Protein containing two protein kinase domains and two adenylate and guanylate cyclase catalytic domains, has moderate similarity to a region of natriuretic peptide receptor A (mouse Npr1), which is a membrane-bound guanylate cyclase	2	C04H5.4/C04H5.4A	C04H5.4	C04H5.5	368	90	278	403	149	254	545	201	343	0	0.81	-0.304006
916	Putative ortholog of C. elegans C33F10.1 gene product	3	C05B5.2	C05B5.2	C05B5.2	3923	95	3828	2853	149	2704	3855	201	3654	0	1.048	0.0676387
917	Member of the regulator of G protein signaling domain protein family; modulates resumption of egg-laying after starvation	3	rgs-1/C05B5.7	C05B5.7	C05B5.7	1068	96	972	1272	153	1119	1719	207	1512	0	0.643	-0.637109
918	Member of the histidine acid phosphatase family, which hydrolyze phosphate esters at low pH, has low similarity to lysosomal acid phosphatase (rat Acp2), which is a tartrate-inhibitable lysosomal enzyme	2	C05C10.4	C05C10.4	C05C10.4	9983	95	9888	8189	155	8034	11066	209	10857	0	0.911	-0.134477
919	Member of the tetraspanin family, which contain an N-terminal transmembrane domain that is a signal sequence and membrane anchor, has low similarity to motility related protein 1 (CD9 antigen, human CD9), which mediates platelet activation and aggregation	X	C25G6.2	C25G6.2	C25G6.2	2507	96	2411	2812	156	2656	3800	211	3589	0	0.672	-0.573467
920	Member of the rhodopsin family of G protein-coupled receptors (GPCR), has low similarity to neuropeptide Y-Y1 receptor (human NPY1R), which inhibits adenylyl cyclase and induces calcium flux and is associated with a wide variety of physiological processes	X	C25G6.5	C25G6.5	C25G6.5	410	111	299	404	190	214	546	257	289	0	1.034	0.0482362
921	Protein of unknown function	X	C26B9.3	C26B9.3	C26B9.3	3826	108	3718	2762	170	2592	3732	230	3503	0	1.061	0.0854247
922	Member of the astacin (M12A) family of metalloproteases, contains a CUB domain and a type 1 thrombospondin domain, has low similarity to C. elegans HCH-1, which is a putative zinc-dependent metalloprotease	1	C26C6.3	C26C6.3	C26C6.3	1436	101	1335	618	163	455	835	220	615	0	2.171	1.11836
923	Protein of unknown function	1	C26C6.5	C26C6.5	C26C6.5	5124	110	5014	4755	177	4578	6426	239	6186	0	0.81	-0.304006
924	Protein containing a Src homology 3 (SH3) domain, which bind proline-rich peptides	1	C26C6.8	C26C6.8	C26C6.8	750	103	647	744	165	579	1005	223	782	0	0.827	-0.274041
925	Protein of unknown function	1	C30F12.4	C30F12.4	C30F12.4	3904	106	3798	4309	156	4153	5823	211	5612	0	0.677	-0.562772
926	Member of the short-chain dehydrogenase-reductase family, which are NAD- or NADP-dependent oxidoreductases, has low similarity to rat Cbr, which is a broad-specificity NADPH-dependent oxidoreductase	2	C30G12.2	C30G12.2	C30G12.2	2636	98	2538	1332	148	1184	1800	200	1600	0	1.586	0.665393
927	Protein of unknown function, has high similarity to uncharacterized C. elegans W07A8.5	5	C31A11.6	C31A11.6	C31A11.6	299	99	200	330	143	187	446	193	253	0	0.791	-0.33825
928	Protein with moderate similarity to C. elegans F47G4.1 gene product	5	C31B8.2	C31B8.2	C31B8.2	270	99	171	295	155	140	399	209	189	0	0.904	-0.145605
929	Protein of unknown function, has weak similarity to uncharacterized C. elegans C17H1.3	5	C31B8.4	C31B8.4	C31B8.4	984	96	888	1399	145	1254	1891	196	1695	0	0.524	-0.932361
930	Protein containing a DUF138 domain of unknown function, has high similarity to uncharacterized C. elegans T06A1.5	5	C31B8.7	C31B8.7	C31B8.7	653	95	558	624	142	482	843	192	651	0	0.857	-0.222633
931	Protein of unknown function, has high similarity to uncharacterized C. elegans F17A2.6	X	F17A2.12	F17A2.12	F17A2.12	469	96	373	403	143	260	545	193	351	0	1.062	0.0867838
932	Protein containing a homeobox domain (homeodomain), which are found in transcription factors, and a CUT domain, which binds DNA, has a region of low similarity to a region of one cut domain family member 2 (human ONECUT2), which is a transcription factor	5	F17A9.6	F17A9.6	F17A9.6	997	101	896	995	151	844	1345	204	1141	0	0.786	-0.347399
933	Member of the glycosyl transferase family 11, which hydrolyze the glycosidic bond between two or more carbohydrates	1	F17B5.4	F17B5.4	F17B5.4	356	102	254	396	159	237	535	215	320	0	0.793	-0.334607
934	Protein of unknown function, has high similarity to uncharacterized C. elegans C11D2.5	3	F17C8.6	F17C8.6	F17C8.6	554	100	454	582	156	426	786	211	576	0	0.789	-0.341903
935	Protein containing a neurotransmitter-gated ion-channel ligand binding domain, has low similarity to a region of neuronal nicotinic acetylcholine receptor alpha 6 subunit (human CHRNA6), which may be involved in neural synaptic transmission	4	F17E9.7	F17E9.7	F17E9.7	238	105	133	554	149	405	749	201	547	0	0.243	-2.04097
936	Protein containing a phox protein (PX) domain, which bind phosphoinositides, has low similarity to uncharacterized human SNX17	X	F17H10.3	F17H10.3	F17H10.3	960	96	864	1001	138	863	1353	186	1166	0	0.741	-0.432455
937	Protein of unknown function, has low similarity to uncharacterized C. elegans K04C1.3	X	F21G4.5	F21G4.5	F21G4.5	1008	98	910	843	168	675	1139	227	912	0	0.998	-0.00288828
938	Protein of unknown function, has moderate similarity to C. elegans Y77E11A_3443.O	4	F22B3.5	F22B3.5	F22B3.5	205	98	107	239	164	75	323	222	101	0	1.056	0.0786098
939	Protein with high similarity to cystathionase (human CTH), which is a pyridoxal phosphate-dependent enzyme that catalyzes the conversion of cystathionine to cysteine, member of the cysteine-methionine metabolism pyridoxal-phosphate-dependent enzyme family	5	F22B8.6	F22B8.6	F22B8.6	5721	92	5629	2529	145	2384	3418	196	3222	0	1.747	0.80488
940	Serine/threonine protein phosphatase	1	F22D6.9	F22D6.9	F22D6.9	2546	90	2456	2171	151	2020	2934	204	2730	0	0.9	-0.152003
941	Member of the 7-transmembrane chemoreceptor family of G protein-coupled receptors (GPCR), has high similarity to uncharacterized C. elegans ZC239.9	2	F22E5.4	F22E5.4	F22E5.4	219	90	129	283	148	135	382	200	182	0	0.707	-0.500218
942	Member of the 7-transmembrane chemoreceptor family of G protein-coupled receptors, contains an F-box domain, which serve as a link between a target protein and ubiquitin-conjugating enzyme, has strong similarity to uncharacterized C. elegans Y27F2A.2	2	F22E5.16	F22E5.16	F22E5.16	334	96	238	422	157	265	570	212	358	0	0.665	-0.588574
943	Member of the reverse transcriptase protein family, which are RNA-dependent DNA polymerases, has strong similarity to uncharacterized C. elegans B0302.3	3	F52C9.6	F52C9.6	F52C9.6	373	100	273	383	149	234	518	201	316	0	0.863	-0.212568
944	Protein containing an F-box domain, which serve as a link between a target protein and a ubiquitin-conjugating enzyme, and a DUF38 domain, has a region of weak similarity to C. elegans FOG-2, which is required for the sexual identity of germ cells	X	F52D2.1	F52D2.1	F52D2.1	317	99	218	325	155	170	439	209	230	0	0.949	-0.07552
945	Protein containing two collagen triple helix repeats, which are found in some extracellular proteins, and a nematode cuticle collagen N-terminal domain, has moderate similarity to C. elegans DPY-7, which it a cuticle collagen	1	F52F12.2	F52F12.2	F52F12.2	206	88	118	403	147	256	545	199	346	0	0.341	-1.55216
946	Protein containing a START (Steroidogenic Acute Regulatory protein) domain, has low similarity to a region of steroidogenic acute regulatory protein (human STAR), which acts in conversion of cholesterol into pregnenolone and lipoid adrenal hyperplasia	1	F52F12.7	F52F12.7	F52F12.7	5944	94	5850	5821	147	5674	7866	199	7668	0	0.763	-0.390245
947	Member of the sodium:solute symporter family of membrane transporters, has low similarity to sodium-dependent multivitamin transporter (rat Slc5a6), which mediates the electrogenic uptake of pantothenate, biotin, and lipoate by cells	X	F52H2.4	F52H2.4	F52H2.4	265	109	156	405	163	242	547	220	327	0	0.477	-1.06794
948	Protein of unknown function, has a region of low similarity to C. elegans PHA-1, which is involved in pharyngeal development	3	F53A2.1	F53A2.1	F53A2.1	470	101	369	579	157	422	782	212	570	0	0.647	-0.628162
949	Protein of unknown function, has moderate similarity to C. elegans F16B12.6	5	F54D11.3	F54D11.3	F54D11.3	615	109	506	596	171	425	805	231	574	0	0.881	-0.182786
950	Protein with strong similarity to C. elegans F54D12.1 gene product	2	F54D12.7	F54D12.7	F54D12.7	251	104	147	266	164	102	359	222	138	0	1.066	0.0922074
951	Protein with weak similarity to H. sapiens OPRK1 (opioid receptor, kappa 1)	X	F54E4.2	F54E4.2	F54E4.2	269	98	171	319	142	177	431	192	239	0	0.715	-0.483985
952	Protein with weak similarity to S. cerevisiae Hut1p, which is involved in native disulfide bond formation in endoplasmic reticulum	3	F54E7.1	F54E7.1	F54E7.1	3395	95	3300	2852	142	2710	3854	192	3662	0	0.901	-0.150401
953	Protein of unknown function	3	F54E7.6	F54E7.6	F54E7.6	426	96	330	396	142	254	535	192	343	0	0.961	-0.0573917
954	Protein containing a DUF41 domain of unknown function, has weak similarity to uncharacterized C. elegans T26E4.1	3	F54G8.1	F54G8.1	F54G8.1	348	96	252	454	140	314	614	189	424	0	0.594	-0.751465
955	G protein-coupled receptor, expressed in chemosensory neurons, no homolog found in human or D. melanogaster	2	srb-6/R05H5.6	R05H5.6	R05H5.6	264	96	168	286	143	143	386	193	193	0	0.869	-0.202572
956	Putative dihydropyrimidinase; strongly similar to human DPYS and related genes; putative paralog of C. elegans UNC-33	1	dhp-1/(CeCRMP)/UlipB/R06C7.3	R06C7.3	R06C7.3	1963	96	1867	1819	137	1682	2458	185	2273	0	0.821	-0.284546
957	Protein containing a DUF215 domain of unknown function, has high similarity to uncharacterized C. elegans C50C10.1	5	R07B5.4	R07B5.4	R07B5.4	299	97	202	364	146	218	492	197	295	0	0.686	-0.54372
958	Protein containing a DUF215 domain of unknown function, has low similarity to uncharacterized C. elegans C38C3.2	5	R07B5.7	R07B5.7	R07B5.7	220	98	122	250	140	110	338	189	149	0	0.821	-0.284546
959	Member of the phospholipase protein family	5	R07B7.8	R07B7.8	R07B7.8	1278	95	1183	1042	140	902	1408	189	1219	0	0.971	-0.0424568
960	Protein of unknown function, has low similarity to uncharacterized C. elegans F58E1.12	2	R07C3.10	R07C3.10	R07C3.10	297	97	200	400	155	245	541	209	331	0	0.604	-0.72738
961	Protein with high similarity to solute carrier family 25 member 21 (human SLC25A21), which is a mitochondrial oxodicarboxylate carrier associated with 2-oxoadipate acidemia, member of the mitochondrial carrier protein family of membrane transporters	X	R11.1	R11.1	R11.1	1478	96	1382	1376	148	1228	1859	200	1659	0	0.833	-0.263612
962	Member of the short-chain dehydrogenase-reductase family, which are NAD- or NADP-dependent oxidoreductases, has low similarity to 1,3,6,8-tetrahydroxynaphthalene reductase (A. fumigatus Arp2), which is involved in conidial pigment biosynthesis	5	R11D1.11	R11D1.11	R11D1.11	3574	95	3479	2647	132	2515	3577	178	3399	0	1.024	0.0342157
963		2		multiple	R11F4.3	885	93	792	852	155	697	1151	209	942	0	0.841	-0.249822
964		5		R11G11.15	R11G11.15	246	92	154	263	156	107	355	211	145	0	1.065	0.0908534
965	Protein containing two C2 domains, which may be involved in calcium-dependent phospholipid binding, has low similarity to synaptotagmin 7 (rat Syt7), which regulates exocytosis and may facilitate entry of Trypanosoma cruzi into cells via lysosomes	5	R12A1.2	R12A1.2	R12A1.2	1336	91	1245	1416	150	1266	1914	203	1711	0	0.728	-0.45799
966	Smad protein similar to vertebrate DPC4 that may act as a general cofactor for pathway-specific Smads SMA-2 and SMA-3	3	sma-4/cem-3/R12B2.1	R12B2.1	R12B2.1	1908	90	1818	2042	146	1896	2759	197	2562	0	0.71	-0.494109
967	Protein with high similarity to human REA (B-cell receptor-associated protein), which is a repressor of the estrogen-bound estrogen receptor activity that interacts with prohibitin (human PHB), member of the SPFH domain or Band 7 family	2	T24H7.1	T24H7.1	T24H7.1	611	92	519	422	144	278	570	195	376	0	1.382	0.466758
968	Member of the UDP-glucuronosyltransferase protein family	4	T25B9.7	T25B9.7	T25B9.7	1459	93	1366	2169	146	2023	2931	197	2734	0	0.5	-1
969	Protein of unknown function, has high similarity to uncharacterized C. elegans MYO2-D	2	T25E4.1	T25E4.1	T25E4.1	1244	100	1144	697	144	553	942	195	747	0	1.531	0.614474
970	Protein containing a DUF38 domain of unknown function	5	T25E12.6	T25E12.6	T25E12.6	1314	108	1206	1348	167	1181	1822	226	1596	0	0.756	-0.403542
971	Member of the C-type lectin protein family	5	T25E12.8	T25E12.8	T25E12.8	397	103	294	396	163	233	535	220	315	0	0.934	-0.0985055
972	Member of the acyl-CoA dehydrogenase protein family	X	T25G12.5	T25G12.5	T25G12.5	3633	112	3521	3249	179	3070	4391	242	4149	0	0.849	-0.236164
973	Member of the metallocarboxypeptidase protein family	1	W01A8.6	W01A8.6	W01A8.6	1434	114	1320	1302	193	1109	1759	261	1499	0	0.881	-0.182786
974	Vesicular monoamine transporter (VMAT) with similarity to mammalian VMATs	X	cat-1/W01C8.6	W01C8.6	W01C8.6	388	110	278	480	172	308	649	232	416	0	0.668	-0.58208
975	Protein with moderate similarity to C. elegans C31B8.8 (Putative matrix metalloprotease)	5	W01F3.2	W01F3.2	W01F3.2	6308	106	6202	6969	165	6804	9418	223	9195	0	0.675	-0.567041
976	SR protein involved in mRNA splicing	2	rsp-2/srp-4/CeSRp40/W02B12.2	W02B12.2	W02B12.2	267	107	160	587	148	439	793	200	593	0	0.27	-1.88897
977	Protein containing a RhoGAP (GTPase activator protein) domain, has moderate similarity to rho GTPase activating protein 1 (human ARHGAP1), which is a GTPase activating protein for CDC42, rho (RHOA) and rac proteins and inhibits rho mediated responses	2	W02B12.8	W02B12.8	W02B12.8	2294	97	2197	2727	144	2583	3685	195	3491	0	0.629	-0.668868
978	Protein containing a protein kinase domainhas low similarity to serine threonine kinase 22A (testis-specific serine kinase 1, mouse Stk22a), which is a putative testis-specific serine-threonine protein kinase that may play a role in spermatid development	2	W02B12.12	W02B12.12	W02B12.12	247	93	154	464	145	319	627	196	431	0	0.357	-1.486
979	Protein containing an F-box domain, which serve as a link between a target protein and a ubiquitin-conjugating enzyme, and a DUF38 domain of unknown function, has a region of low similarity to C. elegans FOG-2, which is required for germ cell identity	5	F59A1.7	F59A1.7	F59A1.7	2125	93	2032	2711	149	2562	3664	201	3462	0	0.587	-0.768568
980	Member of the nuclear hormone receptor/Zinc finger protein family	X	nhr-3/H01A20.1	H01A20.1	H01A20.1	1810	98	1712	1903	147	1756	2572	199	2373	0	0.721	-0.471929
981	Member of the reverse transcriptase protein family, which are RNA-dependent DNA polymerases, has high similarity to uncharacterized C. elegans F38E9.3	X	H02F09.4	H02F09.4	H02F09.4	337	99	238	410	150	260	554	203	351	0	0.677	-0.562772
982	Protein containing a DUF38 domain of unknown function	X	H03G16.1	H03G16.1	H03G16.1	240	104	136	253	145	108	342	196	146	0	0.932	-0.101598
983	Protein containing an F-box domain, which serve as a link between a target protein and a ubiquitin-conjugating enzyme, and a DUF38 domain of unknown function, has high similarity to uncharacterized C. elegans C18B12.5	X	H03G16.4	H03G16.4	H03G16.4	317	98	219	296	141	155	400	191	209	0	1.046	0.0648829
984	Protein of unknown function, has high similarity to uncharacterized C. elegans H12C20.5	5	H12C20.4	H12C20.4	H12C20.4	246	101	145	275	138	137	372	186	185	0	0.783	-0.352916
985	Protein containing a major sperm protein (MSP) domain, which are involved in sperm motility, has moderate similarity to uncharacterized C. elegans F36H12.3	3	K08E3.2	K08E3.2	K08E3.2	477	106	371	479	153	326	647	207	441	0	0.842	-0.248108
986	Required for completion of mitosis	3	cyk-4/K08E3.6	K08E3.6	K08E3.6	2600	100	2500	2161	149	2012	2920	201	2719	0	0.919	-0.121863
987	Member of the GDA1 or CD39 family of nucleoside phosphatases, has moderate similarity to mouse Entpd5, which is an ectonucleoside triphosphate diphosphohydrolase that hydrolyzes UDP to UMP	5	K08H10.4	K08H10.4	K08H10.4	4955	100	4855	5705	147	5558	7709	199	7511	0	0.646	-0.630394
988	Protein involved in the mechanism of RNA-mediated gene silencing; has similarity to rabbit eIF2C, Arabidopsis ZWILLE, and D. melanogaster Sting	5	rde-1/K08H10.7	K08H10.7	K08H10.7	2841	97	2744	2358	131	2227	3186	177	3009	0	0.912	-0.132894
989	Putative kinesin; has strong similarity to human KIF2 heavy chain kinesin; localized to kinetochores	3	K11D9.1/CelMCAK	K11D9.1	K11D9.1	4991	88	4903	4486	146	4340	6062	197	5865	0	0.836	-0.258425
990	Putative ortholog of S. cerevisiae Apg7p, a protein involved in autophagy and the cytoplasm-to-vacuole protein targeting pathway	4	M7.5	M7.5	M7.5	4213	91	4122	4527	147	4380	6118	199	5919	0	0.696	-0.522841
991	Putative ortholog of C. elegans T08B6.5 gene product	3	Y41C4A.1	Y41C4A.1	Y41C4A.1	372	93	279	488	150	338	659	203	457	0	0.611	-0.710756
992	Protein of unknown function, has moderate similarity to C. elegans C40H5.4	5	Y42A5A.2	Y42A5A.2	Y42A5A.2	1901	91	1810	1135	151	984	1534	204	1330	0	1.361	0.444667
993	Protein containing a DUF38 domain of unknown function, has a region of low similarity to a region of C. elegans FOG-2, which is required for the sexual identity of germ cells	1	Y47H9C.10	Y47H9C.10	Y47H9C.10	766	91	675	610	141	469	824	191	634	0	1.065	0.0908534
994	Member of the Tc3 Transposase protein family	m	Y47H9C.3	Y47H9C.3	Y47H9C.3	660	93	567	999	144	855	1350	195	1155	0	0.491	-1.02621
995	Protein of unknown function, has low similarity to uncharacterized C. elegans F01F1.11	1	Y47H9C.8	Y47H9C.8	Y47H9C.8	2116	97	2019	1930	160	1770	2608	216	2392	0	0.844	-0.244685
996	Protein of unknown function, has low similarity to uncharacterized C. elegans Y67D8C.2	5	Y51A2A.5	Y51A2A.5	Y51A2A.5	325	111	214	344	190	154	465	257	208	0	1.028	0.0398403
997	Protein of unknown function	2	D1069.1	D1069.1	D1069.1	773	113	660	1081	179	902	1461	242	1219	0	0.541	-0.8863
998	Member of the 7-transmembrane chemoreceptor family of G protein-coupled receptors (GPCR), has high similarity to uncharacterized C. elegans F40D4.3	5	F20E11.8	F20E11.8	F20E11.8	267	111	156	291	174	117	393	235	158	0	0.987	-0.018878
999	Protein with weak similarity to H. sapiens GOLGA1 (golgi autoantigen, golgin subfamily a, 1)	5	F26D11.6	F26D11.6	F26D11.6	415	114	301	433	180	253	585	243	342	0	0.88	-0.184425
1000	Member of the 7-transmembrane chemoreceptor family of G protein-coupled receptors (GPCR), has strong similarity to uncharacterized C. elegans F26D2.4	5	F26D2.5	F26D2.5	F26D2.5	233	103	130	256	164	92	346	222	124	0	1.046	0.0648829
1001	Protein of unknown function, has weak similarity to C. elegans F33E2.3	1	F33E2.5	F33E2.5	F33E2.5	775	94	681	927	143	784	1253	193	1059	0	0.643	-0.637109
1002	Protein of unknown function, has strong similarity to uncharacterized C. elegans Y45F10B.2	3	F37A8.2	F37A8.2	F37A8.3	463	100	363	395	157	238	534	212	322	0	1.129	0.175045
1003	Member of the flavin containing amine oxidase family, has moderate similarity to uncharacterized C. elegans T08D10.2	1	Y40B1B.6	Y40B1B.6	Y40B1B.6	623	97	526	728	149	579	984	201	782	0	0.672	-0.573467
1004	Member of the amidase family, which catalyze hydrolysis of amides, has low similarity to fatty acid amide hydrolase (rat Faah), which is a serine hydrolase that degrades neuromodulatory fatty acid amides and terminates their signaling function	3	Y41C4A.2	Y41C4A.2	Y41C4A.2	332	97	235	490	150	340	662	203	459	0	0.511	-0.968605
1005	Member of the RecA-like protein family, required for meiosis	4	rad-51/rad51/rdh-1/RDH1/DMC1-LIM15/Y43C5A.6	Y43C5A.6	Y43C5A.6	1358	98	1260	1157	160	997	1564	216	1347	0	0.935	-0.0969617
1006	Member of the transthyretin-like family, has low similarity to a region of protein tyrosine phosphatase receptor type alpha (human PTPRA), which is a putative receptor tyrosine phosphatase that negatively regulates proliferation and inhibits tumor growth	5	Y44A6D.4	Y44A6D.4	Y44A6D.4	280	95	185	345	152	193	466	205	261	0	0.709	-0.496142
1007	Protein with high similarity to selenophosphate synthetase 1 (human SPS), which produces monoselenophosphate from ATP plus selenide and is important in incorporation of selenocysteine in proteins, contains AIR synthase N-terminal and C-terminal domains	4	Y45F10A.4	Y45F10A.4	Y45F10A.4	1389	97	1292	1729	151	1578	2336	204	2132	0	0.606	-0.72261
1008	Protein containing a DUF215 domain of unknown function, has high similarity to uncharacterized C. elegans Y45F10B.5	4	Y45F10B.6	Y45F10B.6	Y45F10B.6	232	100	132	295	148	147	399	200	199	0	0.664	-0.590745
1009	Protein of unknown function	1	B0041.1	B0041.1	B0041.1	380	100	280	395	141	254	534	191	343	0	0.816	-0.293359
1010	Protein containing a BTB (BR-C, ttk and babor) or POZ (Pox virus and zinc finger) domain, which are found in some DNA and actin binding proteins and may mediate protein-protein interactions, has high similarity to uncharacterized C. elegans F47C10.2	2	B0047.2	B0047.2	B0047.2	497	98	399	575	140	435	777	189	588	0	0.679	-0.558517
1011	Protein containing a meprin and TRAF homology (MATH) domain	2	B0047.4	B0047.4	B0047.4	425	103	322	423	161	262	572	218	354	0	0.909	-0.137648
1012	Protein of unknown function	1	B0207.10	B0207.10	B0207.10	325	101	224	339	153	186	458	207	251	0	0.891	-0.166503
1013	Protein of unknown function	1	B0207.9	B0207.9	B0207.9	800	104	696	695	158	537	939	214	726	0	0.959	-0.0603973
1014	YGGWamide neurotransmitter	5	nlp-29/B0213.4	B0213.4	B0213.4	4717	93	4624	5483	139	5344	7409	188	7222	0	0.64	-0.643856
1015	Protein containing two trypsin inhibitor-like cysteine rich domains, has high similarity to uncharacterized C. elegans C25E10.8	5	C25E10.7	C25E10.7	C25E10.7	304	87	217	400	138	262	541	186	354	0	0.613	-0.706041
1016		X		multiple	C25F6.6	331	90	241	333	148	185	450	200	250	0	0.964	-0.0528949
1017	Member of the ribosome-binding factor A family	4	C25G4.3	C25G4.3	C25G4.3	1484	94	1390	1266	142	1124	1711	192	1519	0	0.915	-0.128156
1018	Putative casein kinase, has similarity to human, S. cerevisiae, and D. melanogaster casein kinases	2	C25H3.1	C25H3.1	C25H3.1	559	93	466	622	150	472	841	203	638	0	0.731	-0.452057
1019	Protein containing two LIM domains, which may mediate protein-protein interactions, has low similarity to a region of leupaxin (human LPXN), which is a putative signal transduction protein that binds focal adhesion protein tyrosine kinase PYK2 (PTK2B)	1	C26C6.6	C26C6.6	C26C6.6	467	91	376	438	149	289	592	201	391	0	0.963	-0.0543923
1020	Protein of unknown function	5	C26E1.1	C26E1.1	C26E1.1	168	92	76	232	147	85	314	199	115	0	0.662	-0.595097
1021	Protein of unknown function	2	C30G12.5	C30G12.5	C30G12.5	235	92	143	300	148	152	405	200	205	0	0.696	-0.522841
1022	Protein of unknown function	X	C30G4.5	C30G4.5	C30G4.5	299	99	200	267	174	93	361	235	126	0	1.591	0.669934
1023	Member of the thioredoxin family, has moderate similarity to C. elegans R05H5.3, which is involved in embryogenesis or morphogenesis	4	C30H6.8	C30H6.8	C30H6.8	4858	102	4756	4699	167	4532	6350	226	6124	0	0.777	-0.364013
1024	Member of the 7-transmembrane chemoreceptor family of G protein-coupled receptors (GPCR), has low similarity to uncharacterized C. elegans D1065.5	5	F37B4.1	F37B4.1	C31B8.5	722	98	624	690	159	531	932	215	718	0	0.87	-0.200913
1025	Protein of unknown function, has weak similarity to C. elegans Y18D10A.R	X	C31E10.4	C31E10.4	C31E10.4	327	95	232	350	151	199	473	204	269	0	0.863	-0.212568
1026	Protein of unknown function	1	C31H5.4	C31H5.4	C31H5.4	2335	94	2241	3034	143	2891	4100	193	3907	0	0.574	-0.800877
1027	Protein containing six C2H2 type zinc finger domains, which bind nucleic acids, has high similarity to a region of slug (human SNAI2), which is a transcriptional repressor that may repress basal and activator-mediated transcription	4	K02D7.2	K02D7.2	K02D7.2	356	95	261	415	139	276	561	188	373	0	0.7	-0.514573
1028	Member of an uncharacterized protein family	5	K02E11.4	K02E11.4	K02E11.4	1267	97	1170	1395	151	1244	1885	204	1681	0	0.696	-0.522841
1029	Protein of unknown function	5	K02E2.4	K02E2.4	K02E2.4	1023	105	918	1221	162	1059	1650	219	1431	0	0.641	-0.641604
1030	Protein of unknown function	3	K02F3.10	K02F3.10	K02F3.10	3238	106	3132	3082	169	2913	4165	228	3936	0	0.796	-0.32916
1031	Protein containing a K+ channel tetramerization domain, which facilitate assembly of alpha-subunits into functional tetrameric channels, has very strong similarity to uncharacterized C. elegans K02F6.5	2	K02F6.8	K02F6.8	K02F6.8	385	105	280	482	165	317	651	223	428	0	0.654	-0.612637
1032	Histone H4 in the HIS3 gene cluster	X	his-10/his-38/K03A1.6	K03A1.6	K03A1.6	4823	96	4727	4319	145	4174	5836	196	5641	0	0.838	-0.254978
1033	Protein of unknown function	1	K07A1.13	K07A1.13	K07A1.13	3230	96	3134	3395	152	3243	4588	205	4382	0	0.715	-0.483985
1034		1		multiple	K07A12.3	8357	95	8262	8203	145	8058	11085	196	10889	0	0.759	-0.397828
1035	Protein of unknown function, has weak similarity to C. elegans K07C11.5	5	K07C11.3	K07C11.3	K07C11.3	2034	99	1935	2340	148	2192	3162	200	2962	0	0.653	-0.614845
1036	Protein of unknown function	5	K07C5.7	K07C5.7	K07C5.7	670	99	571	478	148	330	646	200	446	0	1.28	0.356144
1037	Protein of unknown function, has weak similarity to C. elegans F42H11.2	2	K07D4.2	K07D4.2	K07D4.2	262	98	164	472	139	333	638	188	450	0	0.364	-1.45799
1038	Protein of unknown function	3	K07E12.2	K07E12.2	K07E12.2	326	93	233	594	144	450	803	195	608	0	0.383	-1.38458
1039	Sperm-specific protein involved in sperm motility, member of the major sperm protein (MSP) family	4	msp-59/ZK354.11	ZK354.11	ZK354.11	10853	101	10752	7917	145	7772	10699	196	10503	0	1.024	0.0342157
1040	Major sperm protein required for spermatogenesis in C. elegans	4	msp-51/ZK354.5	ZK354.5	ZK354.5	12778	95	12683	8751	144	8607	11826	195	11631	0	1.09	0.124328
1041		3		ZK370.9	ZK370.9	390	87	303	403	146	257	545	197	347	0	0.872	-0.1976
1042	Protein containing one LIM domain, which may mediate protein-protein interactions	4	ZK381.6	ZK381.6	ZK381.6	439	90	349	463	151	312	626	204	422	0	0.828	-0.272297
1043	Member of the C-type lectin family	1	ZK39.5	ZK39.5	ZK39.5	290	96	194	261	144	117	353	195	158	0	1.227	0.295135
1044	Protein of unknown function	X	ZK470.4	ZK470.4	ZK470.4	304	90	214	347	152	195	469	205	264	0	0.812	-0.300448
1045	Protein of unknown function	X	ZK813.2	ZK813.2	ZK813.2	3768	90	3678	6529	148	6381	8823	200	8623	0	0.427	-1.22769
1046	Protein of unknown function	X	ZK816.3	ZK816.3	ZK816.3	320	94	226	306	157	149	414	212	201	0	1.122	0.166073
1047	Insulin-like protein of the type-beta subfamily	2	ins-5/ZK84.3	ZK84.3	ZK84.3	471	93	378	566	157	409	765	212	553	0	0.684	-0.547932
1048	Protein with moderate similarity to C. elegans W05F2.1 gene product	2	ZK84.5	ZK84.5	ZK84.5	589	92	497	521	155	366	704	209	495	0	1.005	0.0071955
1049	Protein with low similarity to RNA polymerase III subunit C25 (S. cerevisiae Rpc25p)	5	ZK856.10	ZK856.10	ZK856.10	5590	90	5500	5594	146	5448	7559	197	7362	0	0.747	-0.42082
1050	Protein of unknown function	5	ZK856.4	ZK856.4	ZK856.4	337	95	242	408	148	260	551	200	351	0	0.689	-0.537424
1051	Putative paralog of C. elegans T07D3.4	2	F28A10.9	F28A10.9	F28A10.4	301	96	205	311	158	153	420	214	207	0	0.992	-0.011588
1052	Protein of unknown function	1	F28B3.2	F28B3.2	F28B3.2	476	101	375	433	158	275	585	214	372	0	1.009	0.0129262
1053	Protein of unknown function	3	F28F5.4	F28F5.4	F28F5.4	2264	100	2164	2106	156	1950	2846	211	2635	0	0.821	-0.284546
1054	Protein of unknown function	1	F28H1.1	F28H1.1	F28H1.1	1001	103	898	1124	170	954	1519	230	1289	0	0.697	-0.520769
1055	Protein of unknown function	1	F28H1.5	F28H1.5	F28H1.5	356	112	244	337	190	147	455	257	199	0	1.228	0.296311
1056	Protein with strong similarity to C. elegans F26F2.6 gene product	2	F29A7.3	F29A7.3	F29A7.3	735	120	615	950	199	751	1284	269	1015	0	0.606	-0.72261
1057	Protein of unknown function	1	F33H2.6	F33H2.6	F33H2.6	2329	104	2225	1590	161	1429	2149	218	1931	0	1.152	0.204141
1058	Homeodomain transcription factor, has weak similarity to C. elegans LIM-7	2	F34D6.2	F34D6.2	F34D6.2	286	96	190	304	153	151	411	207	204	0	0.931	-0.103147
1059	Protein of unknown function	X	F34H10.2	F34H10.2	F34H10.2	308	96	212	401	139	262	542	188	354	0	0.599	-0.739372
1060	Protein of unknown function	5	F35B12.3	F35B12.3	F35B12.3	3126	97	3029	4136	142	3994	5589	192	5397	0	0.561	-0.833927
1061	Protein of unknown function	5	F35B12.8	F35B12.8	F35B12.8	519	101	418	570	155	415	770	209	561	0	0.745	-0.424688
1062	Protein of unknown function	2	F35C11.6	F35C11.6	F35C11.6	753	105	648	794	155	639	1073	209	864	0	0.75	-0.415037
1063		5		T27E4.8	T27E4.8	6062	98	5964	3396	153	3243	4589	207	4382	0	1.361	0.444667
1064	Protein of unknown function	5	T27F2.4	T27F2.4	T27F2.4	1179	98	1081	1287	153	1134	1739	207	1532	0	0.705	-0.504305
1065	Protein containing a DUF19 domain of unknown function, which contain twelve conserved cysteines, has high similarity to uncharacterized C. elegans C17B7.4	5	T28A11.16	T28A11.16	T28A11.16	735	98	637	619	142	477	836	192	645	0	0.988	-0.0174171
1066	Protein containing a DUF19 domain of unknown function, which contain twelve conserved cysteines, has strong similarity to uncharacterized C. elegans C17B7.3	5	T28A11.3	T28A11.3	T28A11.3	195	95	100	258	140	118	349	189	159	0	0.627	-0.673463
1067	Protein containing a DUF19 domain of unknown function, which contain twelve conserved cysteines, has strong similarity to uncharacterized C. elegans C17B7.4	5	T28A11.5	T28A11.5	T28A11.5	483	86	397	662	152	510	895	205	689	0	0.576	-0.795859
1068	Member of the transthyretin-like family, has high similarity to uncharacterized C. elegans C40H1.5	X	T28B4.3	T28B4.3	T28B4.3	3217	93	3124	3934	158	3776	5316	214	5103	0	0.612	-0.708396
1069	Protein of unknown function, has low similarity to uncharacterized C. elegans R07C12.3	4	W03D2.6	W03D2.6	W03D2.6	2208	96	2112	2535	158	2377	3426	214	3212	0	0.658	-0.603841
1070	Protein of unknown function, has weak similarity to C. elegans C52A10.3	4	W03D2.8	W03D2.8	W03D2.8	306	97	209	316	159	157	427	215	212	0	0.985	-0.0218044
1071	Protein of unknown function, has low similarity to uncharacterized human LOC51002	4	W03F8.4	W03F8.4	W03F8.4	4958	92	4866	5126	159	4967	6927	215	6712	0	0.725	-0.463947
1072	Protein with strong similarity to C. elegans Y32G9A.3 gene product	5	W03F9.3	W03F9.3	W03F9.3	552	92	460	556	155	401	751	209	542	0	0.849	-0.236164
1073	Member of the Skp1 family, has a region of high similarity to transcription elongation factor B (SIII) polypeptide 1 (human TCEB1), which is a 15 kD regulatory subunit of the elongin complex that suppresses transient pausing of RNA polymerase II	X	W03H1.2	W03H1.2	W03H1.2	451	94	357	556	152	404	751	205	546	0	0.654	-0.612637
1074	Calpain family cysteine protease	1	W04A4.4	W04A4.4	W04A4.4	277	90	187	286	147	139	386	199	188	0	0.996	-0.00578235
1075	Protein of unknown function, has high similarity to uncharacterized C. elegans K07C11.7	5	C25E10.12	C25E10.12	6C25E10.12	1475	90	1385	1628	145	1483	2200	196	2004	0	0.691	-0.533242
1076	Putative ortholog of C. elegans Y116F11.Z gene product	5	C25F9.1	C25F9.1	C25F9.1	331	93	238	370	149	221	500	201	299	0	0.797	-0.327348
1077	Protein of unknown function	5	C26F1.3/5I259	C26F1.3	0C26F1.3	3788	102	3686	3468	170	3298	4686	230	4457	0	0.827	-0.274041
1078	Protein of unknown function, has high similarity to uncharacterized C. elegans H11L12.1	1	C27C7.1	C27C7.1	2C27C7.1	3693	101	3592	3073	179	2894	4153	242	3911	0	0.918	-0.123434
1079	Protein of unknown function	4	C27H2.2	C27H2.2	C27H2.2	319	96	223	345	160	185	466	216	250	0	0.892	-0.164884
1080	Protein of unknown function	4	C28C12.1	C28C12.1	C28C12.1	643	101	542	490	164	326	662	222	441	0	1.23	0.298658
1081	Protein of unknown function, has weak similarity to C. elegans F56H1.2	1	C35E7.7	C35E7.7	C35E7.7	295	96	199	375	162	213	507	219	288	0	0.691	-0.533242
1082	Protein of unknown function	X	C36B7.3	C36B7.3	C36B7.3	288	100	188	335	179	156	453	242	211	0	0.892	-0.164884
1083	Protein containing a DUF19 domain of unknown function, which contain twelve conserved cysteines, has high similarity to uncharacterized C. elegans T28A11.3	5	C36C5.12	C36C5.12	C36C5.12	238	113	125	361	172	189	488	232	255	0	0.489	-1.03209
1084	Protein containing a DUF19 domain of unknown function, which contain twelve conserved cysteines, has high similarity to uncharacterized C. elegans C36C5.14	5	C36C5.15	C36C5.15	C36C5.15	194	99	95	410	154	256	554	208	346	0	0.275	-1.8625
1085	Protein containing a DUF19 domain of unknown function, which contain twelve conserved cysteines, has high similarity to uncharacterized C. elegans F10G2.1	5	C36C5.5	C36C5.5	C36C5.5	634	103	531	674	155	519	911	209	701	0	0.757	-0.401635
1086	Protein containing two ankyrin repeats, which may mediate protein-protein interactions	1	C36F7.2	C36F7.2	C36F7.2	668	98	570	715	156	559	966	211	755	0	0.755	-0.405451
1087	Member of the cytochrome c oxidase subunit VIa family, which are small polypeptidic subunits of cytochrome c	3	F54D8.2	F54D8.2	F54D8.2	3766	99	3667	3943	154	3789	5328	208	5120	0	0.716	-0.481969
1088	Protein of unknown function, has low similarity to uncharacterized human FLJ20457	3	F54F2.7	F54F2.7	F54F2.7	6273	102	6171	6724	147	6577	9086	199	8888	0	0.694	-0.526992
1089		1		multiple	F55D12.6	1135	95	1040	712	154	558	962	208	754	0	1.379	0.463622
1090		4		AF304122-1.F55G1	F55G1.2	3623	96	3527	3200	149	3051	4324	201	4123	0	0.855	-0.226004
1091	Protein of unknown function	X	F56C3.5	F56C3.5	F56C3.5	219	99	120	252	148	104	341	200	141	0	0.854	-0.227692
1092	Protein of unknown function	3	F56C9.9	F56C9.9	F56C9.9	1018	95	923	1073	135	938	1450	182	1268	0	0.728	-0.45799
1093	Protein of unknown function, has weak similarity to C. elegans T20F7.2	3	K02D10.4	K02D10.4	K02D10.4	926	90	836	1029	151	878	1391	204	1186	0	0.705	-0.504305
1094		5		multiple	K02E2.3	308	91	217	301	160	141	407	216	191	0	1.139	0.187768
1095	Protein of unknown function, has strong similarity to C. elegans M01D1.2	2	K02E7.5	K02E7.5	K02E7.5	567	94	473	698	171	527	943	231	712	0	0.664	-0.590745
1096	Protein of unknown function	3	K02F3.9	K02F3.9	K02F3.9	3425	94	3331	4392	167	4225	5935	226	5709	0	0.583	-0.778432
1097	Protein with high similarity to cysteine string protein (rat Csp), which is a highly fatty acylated chaperone protein that stimulates rat Hsc70 ATPase activity and is involved in exocytosis regulation, contains a DnaJ domain, which act in protein folding	X	K02G10.8	K02G10.8	K02G10.8	3047	98	2949	3081	164	2917	4164	222	3942	0	0.748	-0.41889
1098	Protein of unknown function	X	K03A11.5	K03A11.5	K03A11.5	968	95	873	1185	158	1027	1601	214	1388	0	0.629	-0.668868
1099	Protein of unknown function	2	W04H10.2	W04H10.2	W04H10.2	500	92	408	581	158	423	785	214	572	0	0.714	-0.486004
1100	Putative ortholog of C. elegans ZK678.3 gene product	3	W05G11.2	W05G11.2	W05G11.2	643	92	551	809	157	652	1093	212	881	0	0.625	-0.678072
1101	Protein with strong similarity to C. elegans Y57A10C.10 gene product	2	W05H5.1	W05H5.1	W05H5.1	389	92	297	436	145	291	589	196	393	0	0.755	-0.405451
1102	Protein of unknown function	2	W06A11.1	W06A11.1	W06A11.1	470	99	371	469	163	306	634	220	414	0	0.897	-0.15682
1103	Predicted pseudogene, has strong similarity to C. elegans grd-1 gene product	X	W06B11.4	W06B11.4	W06B11.4	1899	112	1787	1103	183	920	1491	247	1243	0	1.437	0.52306
1104	Protein of unknown function, has moderate similarity to C. elegans F02H6.4	X	W06D11.5	W06D11.5	W06D11.5	875	112	763	926	187	739	1251	253	999	0	0.764	-0.388355
1105	Serine/threonine protein kinase of the casein kinase I subfamily, has similarity to S. cerevisiae Yck1p and Yck2p casein kinase I isoforms	1	Y106G6E.6	Y106G6E.6	Y106G6E.6	2552	97	2455	2739	144	2595	3701	195	3507	0	0.7	-0.514573
1106					2Y106G6H.6	3456	95	3361	2882	154	2728	3895	208	3686	0	0.912	-0.132894
1107	Protein containing a DUF 227 domain of unknown function	4	Y11D7A.8	Y11D7A.8	Y11D7A.8	318	96	222	477	159	318	645	215	430	0	0.517	-0.951764
1108		2		W03C9.4	Y17G7A.2	927	94	833	681	153	528	920	207	714	0	1.167	0.222805
1109	Protein of unknown function, has low similarity to uncharacterized C. elegans W01C9.5	2	Y17G7B.6	Y17G7B.6	5Y17G7B.6	407	103	304	546	167	379	738	226	512	0	0.594	-0.751465
1110	Protein with high similarity to synaptosomal-associated protein 25 kDa (rat Snap25), which is a t-SNARE that plays a role in membrane fusion duringexocytosis and neurotransmitter release, member of the synaptosome-associated protein 25 kD(SNAP-25)family	5	Y22F5A.3	Y22F5A.3	Y22F5A.3	3953	108	3845	4439	181	4258	5999	245	5754	0	0.668	-0.58208
1111	Putative nuclear thioredoxin	2	R05H5.3	R05H5.3	R05H5.3	9930	105	9825	9826	167	9659	13278	226	13053	0	0.753	-0.409278
1112	Member of the thiol antioxidant (thioredoxin peroxidase) protein family	3	R07E5.2	R07E5.2	R07E5.2	7147	102	7045	6313	159	6154	8531	215	8316	0	0.847	-0.239566
1113	Protein with high similarity to histone H2A variant (S. pombe Pht1p), member of the histone family of nucleosomal core proteins	4	R08C7.3	R08C7.3	R08C7.3	4998	100	4898	5585	153	5432	7547	207	7341	0	0.667	-0.584241
1114	Member of the glycosyl hydrolase 18 family, has weak similarity to chitinase 3-like protein 1 (cartilage glycoprotein-39, human CHI3L1), which binds chitin and is expressed in rheumatoid arthritis cartilage and synovial cells	2	R09D1.9	R09D1.9	R09D1.9	362	102	260	677	152	525	915	205	709	0	0.366	-1.45008
1115	Protein of unknown function, has moderate similarity to uncharacterized human MDS031	5	R10D12.12	R10D12.12	R10D12.12	4496	100	4396	4862	147	4715	6570	199	6372	0	0.69	-0.535332
1116		3		AB000917-1.R10E11	R10E11.8	3720	99	3621	3277	148	3129	4428	200	4228	0	0.856	-0.224317
1117	Protein containing an RNA recognition motif (RRM, RBD, or RNP)	3	T12D8.2	T12D8.2	T12D8.2	4855	102	4753	4304	148	4156	5816	200	5616	0	0.846	-0.24127
1118	Sperm-specific protein involved in sperm motility, member of the major sperm protein (MSP) family	4	T13F2.10	T13F2.10	T13F2.10	1573	99	1474	1116	145	971	1508	196	1312	0	1.123	0.167358
1119	Protein of unknown function	3	T16H12.2	T16H12.2	T16H12.2	370	88	282	416	149	267	562	201	361	0	0.782	-0.354759
1120	Protein with strong similarity to C. elegans F26A1.12 gene product	4	T20D3.1	T20D3.1	T20D3.1	231	91	140	331	155	176	447	209	238	0	0.589	-0.76366
1121	Protein containing a PHD-finger, which may be involved in chromatin-mediated transcriptional regulation	5	T23B12.1	T23B12.1	T23B12.1	3652	94	3558	3469	162	3307	4688	219	4469	0	0.796	-0.32916
1122	Protein of unknown function, has weak similarity to C. elegans K09G1.2	1	T23G11.1	T23G11.1	T23G11.1	862	97	765	825	178	647	1115	241	874	0	0.875	-0.192645
1123	Protein of unknown function	5	F13A2.1	F13A2.1	F13A2.1	676	108	568	987	185	802	1334	250	1084	0	0.524	-0.932361
1124		n		no_pcr	F13A2.8	248	101	147	295	178	117	399	241	158	0	0.93	-0.104697
1125	Member of the phosphatidic acid phosphatase-related (PAP2) phosphoesterase family, has low similarity to phosphatidic acid phosphatase type 2a (rat Ppap2a), which catalyzes the dephosphorylation of various lipid phosphates	X	F13E6.5	F13E6.5	F13E6.5	1163	93	1070	978	160	818	1322	216	1105	0	0.968	-0.046921
1126	Protein of unknown function	X	F14H12.6	F14H12.6	F14H12.6	366	93	273	383	158	225	518	214	304	0	0.898	-0.155213
1127	Protein of unknown function	X	F15G9.3	F15G9.3	F15G9.3	271	95	176	304	152	152	411	205	205	0	0.857	-0.222633
1128	Protein containing two DUF40 domains of unknown function, which contain four conserved cysteines, has low similarity to uncharacterized C. elegans C45H4.16	5	F16B4.10	F16B4.10	F16B4.10	216	95	121	278	164	114	376	222	154	0	0.785	-0.349235
1129	Protein containing two PDZ, DHR, or GLGF domains, which are found in signaling proteins, has low similarity to syntrophin gamma 2 (human SNTG2), which may play a role in signal transduction in neurons and is associated with Duchenne muscular dystrophy	X	F27D9.8	F27D9.8	F27D9.8	997	108	889	1009	185	824	1364	250	1114	0	0.798	-0.325539
1130	Protein containing a protein kinase domain, has low similarity to serum-glucocorticoid regulated kinase 2 (human SGK2), which is a serine-threonine kinase that may be regulated by 3-phosphoinositide-dependent kinase-1 (human PDK1) and by hydrogen peroxide	X	F28C10.3	F28C10.3	F28C10.3	771	111	660	655	178	477	885	241	645	0	1.024	0.0342157
1131	Protein of unknown function	2	F29A7.4	F29A7.4	F29A7.4	236	96	140	300	142	158	405	192	214	0	0.656	-0.608232
1132	Member of the rhodopsin family of G protein-coupled receptors (GPCR), has low similarity to tachykinin receptor 1 (substance P receptor, rat Tacr1), which is involved in pain transmission, inflammation, perception of noxious stimuli, and behavior	X	F31B9.1	F31B9.1	F31B9.1	253	98	155	306	148	158	414	200	214	0	0.726	-0.461959
1133	Protein of unknown function, has strong similarity to C. elegans W02D9.10	5	F31D4.8	F31D4.8	F31D4.8	753	96	657	688	151	537	930	204	726	0	0.905	-0.14401
1134	Protein of unknown function	5	F31F7.3	F31F7.3	F31F7.3	275	100	175	276	156	120	373	211	162	0	1.079	0.109695
1135	Inhibitor of programmed cell death; protein with similarity to human Bcl-2	3	ced-9/T07C4.8	T07C4.8	T07C4.8	688	100	588	705	153	552	953	207	746	0	0.788	-0.343732
1136	Protein of unknown function	X	T07D1.5	T07D1.5	T07D1.5	347	93	254	367	144	223	496	195	301	0	0.843	-0.246395
1137	Protein with moderate similarity to C. elegans T07D3.9	2	T07D3.3	T07D3.3	T07D3.3	447	97	350	457	150	307	618	203	415	0	0.844	-0.244685
1138	Member of the phosphoglycerate mutase family	X	T07F12.1	T07F12.1	T07F12.1	380	95	285	394	154	240	532	208	324	0	0.879	-0.186065
1139	Has moderate similarity to human synaptogyrins	X	sng-1/T08A9.3	T08A9.3	T08A9.3	1119	99	1020	1452	149	1303	1962	201	1761	0	0.579	-0.788365
1140	Member of the 7-transmembrane chemoreceptor family of G-protein coupled receptors (GPCR), has high similarity to uncharacterized C. elegans T01G5.5	4	T08B6.7	T08B6.7	T08B6.7	272	93	179	290	149	141	392	201	191	0	0.939	-0.0908029
1141	Protein of unknown function	5	T21H3.5	T21H3.5	T21H3.5	351	97	254	346	147	199	468	199	269	0	0.945	-0.0816138
1142	Member of the galactosyltransferase family, which transfer galactose to GlcNAc termini of growing oligosaccharide chains, has moderate similarity to uncharacterized C. elegans C02H6.1	4	T22B11.2	T22B11.2	T22B11.2	632	97	535	472	149	323	638	201	436	0	1.226	0.293959
1143	Protein containing three C2H2 type zinc finger domains, which bind nucleic acids, has high similarity to a region of trans-acting transcription factor 1 (mouse Sp1), which is a transcriptional activator involved in stress response	2	T22C8.5	T22C8.5	T22C8.5	269	101	168	300	143	157	405	193	212	0	0.792	-0.336428
1144	Member of the sugar (and other) transporter family, has weak similarity to solute carrier family 22 member 2 (rat Slc22a2), which may play a role in the transport of cationic drugs in the kidney	3	T22F7.1	T22F7.1	T22F7.1	908	102	806	888	157	731	1200	212	988	0	0.816	-0.293359
1145	Putative ortholog of C. elegans R13H9.1 gene product	1	T23B3.3	T23B3.3	T23B3.3	644	90	554	566	154	412	765	208	557	0	0.995	-0.00723157
1146	MGL/Famide neurotransmitter	X	T23E7.4	T23E7.4	T23E7.4	1168	91	1077	1689	157	1532	2282	212	2070	0	0.52	-0.943416
1147	Protein of unknown function	5	ZC404.1	ZC404.1	ZC404.1	390	91	299	534	154	380	722	208	514	0	0.582	-0.780909
1148	Protein of unknown function, has weak similarity to C. elegans C55C3.1	5	ZC513.2	ZC513.2	ZC513.2	694	92	602	427	148	279	577	200	377	0	1.597	0.675364
1149	Protein with strong similarity to C. elegans SQT-3, which is a collagen that is involved in cuticle synthesis and morphogenesis of the epithelium, contains two collagen triple helix repeats and one nematode cuticle collagen N-terminal domain	5	col-43/ZC513.8	ZC513.8	ZC513.8	3635	99	3536	3145	159	2986	4250	215	4035	0	0.876	-0.190997
1150		5		ZK682.3	ZK682.3	361	94	267	412	155	257	557	209	347	0	0.769	-0.378944
1151	Protein containing a nuclear hormone receptor ligand-binding domain and a nuclear hormone receptor C4-type zinc finger domain, which bind DNA and may be involved in regulation of transcription, has weak similarity to C. elegans NHR-80	5	ZK697.2	ZK697.2	ZK697.2	690	96	594	713	153	560	964	207	757	0	0.785	-0.349235
1152	Member of the lipocalin and cytosolic fatty-acid binding protein family, has high similarity to uncharacterized C. elegans LBP-3	5	lbp-4/ZK742.5	ZK742.5	ZK742.5	1804	95	1709	1602	161	1441	2165	218	1947	0	0.878	-0.187707
1153	Protein with high similarity to heat shock 70kD protein 8 (human HSPA8), which is elevated in the hearts of patients with hypertrophic cardiomyopathy, member of the Hsp70 family, which are stress-induced protein chaperones	1	C12C8.1	C12C8.1	C12C8.1#2	816	94	722	647	152	495	874	205	669	0	1.079	0.109695
1154	Protein with strong similarity to C. elegans K10G4.5 gene product	5	C18D4.1	C18D4.1	C18D4.1#2	217	96	121	363	156	207	491	211	280	0	0.433	-1.20756
1155	TcA transposase	m	C31A11.8	C31A11.8	C31A11.8#2	1011	101	910	915	163	752	1236	220	1016	0	0.895	-0.16004
1156	Protein of unknown function, has low similarity to uncharacterized Era-like 1 (mouse Eral1), which is a putative GTPase with possible roles in cell cycle control	2	E02H1.2	E02H1.2	E02H1.2#2	5344	109	5235	4654	177	4477	6289	239	6050	0	0.865	-0.209228
1157	Protein with high similarity to ubiquitin-activating enzyme E1C (human UBE1C), which is a subunit of an E1-like complex, member of the UBA-THIF-type NAD-FAD binding fold family, contains a repeat in ubiquitin-activating (UBA) protein domain	3	uba-3/F11H8.1	F11H8.1	F11H8.1#2	4226	112	4114	4728	173	4555	6389	234	6155	0	0.668	-0.58208
1158	Member of the ribosomal L3 protein family	3	rpl-3/F13B10.2	F13B10.2	F13B10.2#2	27108	113	26995	23177	184	22993	31320	249	31072	0	0.869	-0.202572
1159		5		C13B7.1	C13B7.1	323	101	222	324	166	158	438	224	214	0	1.04	0.0565835
1160	Member of the 7-transmembrane chemoreceptor family of G-protein coupled receptors (GPCR), has low similarity to C. elegans ODR-10, which is a G protein-coupled receptor involved in odorant response	5	C13B7.5/C13B7.A	C13B7.5	C13B7.5	358	98	260	341	146	195	461	197	264	0	0.987	-0.018878
1161		1		no_gene	C24A11.7	281	97	184	278	152	126	376	205	170	0	1.081	0.112367
1162	Protein with similarity to human putative DNA binding protein SON3, has similarity to two C. elegans putative semaphorins	1	D1037.2/Ce-Sema-1b	D1037.2	D1037.2	929	93	836	785	144	641	1061	195	866	0	0.965	-0.0513992
1163	Protein containing a DUF33 domain of unknown function, has high similarity to uncharacterized C. elegans K09E10.2	5	D2063.2/D2063.B	D2063.2	D2063.2	343	93	250	331	144	187	447	195	253	0	0.989	-0.0159576
1164	Protein of unknown function, putative paralog of C. elegans C04F2.1 and W03F9.6	5	DC2.2	DC2.2	DC2.2	242	98	144	249	144	105	336	195	142	0	1.015	0.0214797
1165	Protein of unknown function, has low similarity to uncharacterized C. elegans F25G6.1	?	AC8.3/AC8.F	AC8.3	AC8.3	1145	97	1048	1120	146	974	1514	197	1316	0	0.796	-0.32916
1166	Protein of unknown function, has strong similarity to C. elegans AC8.J	?	AC8.6	AC8.6	AC8.6	1139	94	1045	856	149	707	1157	201	955	0	1.094	0.129613
1167		5		multiple	C18B10.5	245	97	148	271	149	122	366	201	165	0	0.898	-0.155213
1168	Protein with moderate similarity to C. elegans F11G11.9 gene product	2	C33F10.10	C33F10.10	C33F10.10	474	100	374	343	151	192	464	204	259	0	1.441	0.52707
1169	Protein of unknown function	2	E04F6.12	E04F6.12	E04F6.12	567	103	464	592	144	448	800	195	605	0	0.766	-0.384584
1170	Protein containing two SNF2 related N-terminal domains and a helicase conserved C-terminal domain, has low similarity to TBP-associated factor 172 (human BTAF1), which is involved in regulation RNA polymerase II and RNA polymerase III transcription	2	F15D4.1	F15D4.1	F15D4.1	1844	100	1744	1377	150	1227	1861	203	1658	0	1.052	0.0731347
1171	Protein with high similarity to cytochrome c oxidase assembly protein 17 (human COX17), which is a putative copper binding protein that may function to transport copper to the mitochondria for assembly into the cytochrome oxidase complex	3	F40G9.2	F40G9.2	F40G9.2	3378	90	3288	2802	147	2655	3786	199	3588	0	0.916	-0.12658
1172	Protein of unknown function	2	F41C3.7	F41C3.7	F41C3.7	1968	92	1876	1522	153	1369	2057	207	1850	0	1.014	0.0200577
1173	Protein of unknown function	4	F42A9.3	F42A9.3	F42A9.3	1175	94	1081	806	155	651	1089	209	880	0	1.229	0.297485
1174	Protein of unknown function, has weak similarity to C. elegans ZK1055.1	5	F44E7.3	F44E7.3	F44E7.3	1735	94	1641	1257	149	1108	1699	201	1497	0	1.096	0.132248
1175		n		no_gene	F45E6.5	4111	94	4017	5690	154	5536	7689	208	7481	0	0.537	-0.897006
1176	Protein of unknown function	X	F46C8.1	F46C8.1	F46C8.1	1634	96	1538	992	162	830	1341	219	1122	0	1.371	0.455229
1177	Protein with high similarity to ribosomal protein L13A (mouse Rpl13a), which is a putative component of the large 60S ribosomal subunit that may act as a tissue-specific transplantation antigen, member of the ribosomal L13 family	3	M01F1.2	M01F1.2	M01F1.2	23528	97	23431	22992	163	22829	31070	220	30850	0	0.76	-0.395929
1178		5		R03H4.8	R03H4.8	195	96	99	258	162	96	349	219	130	0	0.763	-0.390245
1179	Protein of unknown function, has high similarity to uncharacterized putative nucleic acid binding protein RY1 (human RY1)	1	R05D11.7	R05D11.7	R05D11.7	3207	95	3112	2956	164	2792	3995	222	3773	0	0.825	-0.277534
1180	Protein of unknown function	4	R05G6.3	R05G6.3	R05G6.3	258	97	161	270	159	111	365	215	150	0	1.073	0.10165
1181	Member of the 7-transmembrane chemoreceptor family of G-protein coupled receptors (GPCR), has moderate similarity to uncharacterized C. elegans R08H2.11	5	R08H2.6	R08H2.6	R08H2.6	248	108	140	280	180	100	378	243	135	0	1.036	0.051024
1182	Protein containing an RNA recognition motif (RRM, RBD, or RNP), has high similarity to a region of cleavage stimulation factor subunit 2 tau (mouse Cstf2t), which is a variant of mouse Cstf2 and is part of a complex involved in mRNA processing	1	R09B3.2	R09B3.2	R09B3.2	8760	110	8650	9570	180	9390	12932	243	12689	0	0.682	-0.552156
1183	Part of the class B pathway that antagonizes vulval induction	3	lin-37/ZK418.4	ZK418.4	ZK418.4	4280	127	4153	5815	210	5605	7858	284	7574	0	0.548	-0.867752
1184		2		multiple	ZK430.6	453	123	330	533	204	329	720	276	445	0	0.742	-0.430509
1185	Protein containing glutathione S-transferase N- and C-terminal domains, has moderate similarity to prostaglandin D2 synthase (human PGDS), which is a prostaglandin D synthase and glutathione S-transferase that regulates non-rapid eye movement sleep	2	ZK546.11	ZK546.11	ZK546.11	442	110	332	425	168	257	574	227	347	0	0.956	-0.0649175
1186	Protein of unknown function, has strong similarity to uncharacterized C. elegans ZK1320.2	2	ZK1320.3	ZK1320.3	ZK1320.3	315	94	221	555	142	413	750	192	558	0	0.396	-1.33643
1187	Protein of unknown function, has very strong similarity to uncharacterized C. elegans C17C3.13	2	C17C3.2	C17C3.2	C17C3.2	148	93	55	218	145	73	295	196	99	0	0.558	-0.841663
1188	Protein of unknown function	2	C18E9.5	C18E9.5	C18E9.5	1074	93	981	1053	153	900	1423	207	1216	0	0.807	-0.309359
1189	Protein containing a RhoGAP (GTPase activator protein) domain, has a region of low similarity to a region of rho GTPase activating protein 6 (mouse Arhgap6), which is a multiple splice form GTPase activating protein (GAP) for mouse Arha2	1	C01F4.2	C01F4.2	C01F4.2	221	105	116	391	149	242	528	201	327	0	0.355	-1.49411
1190	Protein with high similarity to solute carrier family 35 (UDP-N-acetylglucosamine(UDP-GlcNAc) transporter) member 3 (human SLC35A3), which transports nucleotide sugars	2	C03H5.2	C03H5.2	C03H5.2	242	114	128	247	165	82	334	223	111	0	1.155	0.207893
1191	Member of the domain of unknown function DUF13 family, has high similarity to uncharacterized C. elegans C03G6.6	1	C04F1.1	C04F1.1	C04F1.1	537	103	434	296	159	137	400	215	185	0	2.344	1.22897
1192	Protein containing a C-type lectin domain, which mediate calcium-dependent carbohydrate recognition, has moderate similarity to uncharacterized C. elegans EEED8.11	2	C04H5.2	C04H5.2	C04H5.2	1304	101	1203	1486	149	1337	2008	201	1807	0	0.666	-0.586406
1193	Protein of unknown function	2	C06A1.2	C06A1.2	C06A1.2	338	96	242	326	142	184	441	192	249	0	0.973	-0.0394883
1194	Protein containing two RNA recognition motifs (RRM, RBD, or RNP), has moderate similarity to TIA1 cytotoxic granule associated RNA-binding protein-like 1 (human TIAL1), which is a transcriptional repressor that binds platelet factor (human PF4) promoter	X	C07A4.1	C07A4.1	C07A4.1	429	98	331	363	144	219	491	195	296	0	1.118	0.16092
1195	Member of the ubiE or COQ5 methyltransferase family, has low similarity to S-adenosyl-L-methionine delta-24-sterol-C-methyltransferase (C. albicans Erg6p), which carries out methylation of zymosterol as part of the ergosterol biosynthesis pathway	3	H14E04.1/H14E04.F	H14E04.1	H14E04.1	597	101	496	559	150	409	755	203	553	0	0.897	-0.15682
1196	Protein of unknown function, has weak similarity to C. elegans K01G12.3	4	K01G12.2	K01G12.2	K01G12.2	604	94	510	786	143	643	1062	193	869	0	0.587	-0.768568
1197	Putative transcription factor of the forkhead family	X	K03C7.2	K03C7.2	K03C7.2	1779	88	1691	2144	147	1997	2897	199	2699	0	0.627	-0.673463
1198	Protein of unknown function	X	K06G5.3	K06G5.3	K06G5.3	260	93	167	367	158	209	496	214	282	0	0.591	-0.75877
1199	Protein with strong similarity to C. elegans C47E12.6 gene product	4	K09B11.10	K09B11.10	K09B11.10	192	91	101	316	160	156	427	216	211	0	0.479	-1.0619
1200	Member of an uncharacterized protein family	4	K10D11.2	K10D11.2	K10D11.2	230	93	137	298	159	139	403	215	188	0	0.729	-0.456009
1201	Protein containing a diacylglycerol kinase (DAGK) accessory domain, which are involved in the conversion of diacylglycerol, and a diacylglycerol kinase catalytic domain (presumed), has moderate similarity to diacylglycerol kinase zeta (rat Dgkz)	2	K06A1.6	K06A1.6	T28D9.5	284	98	186	316	156	160	427	211	216	0	0.86	-0.217591
1202	Protein containing an ERCC4 domain, which may modify DNA, has low similarity to excision repair cross complementing 4 (human ERCC4), which is an endonuclease participating in nucleotide excision repair that is associated with xeroderma pigmentosum group F	2	C47D12.8	C47D12.8	VF13D12L.2	266	113	153	490	186	304	662	251	411	0	0.372	-1.42663
1203	Protein of unknown function, has low similarity to a region of S. cerevisiae Ccr4p, which is a component of the CCR4 transcriptional complex and a component of the major cytoplasmic mRNA deadenylase	5	W02G9.5	W02G9.5	W02G9.5	253	95	158	364	155	209	492	209	282	0	0.559	-0.83908
1204	Protein of unknown function	1	W04A4.2	W04A4.2	W04A4.2	703	93	610	734	154	580	992	208	784	0	0.778	-0.362158
1205	Protein of unknown function	1	W05B5.1	W05B5.1	W05B5.1	677	94	583	615	154	461	831	208	623	0	0.936	-0.0954196
1206		5		W07B8.2	W07B8.2	351	96	255	477	153	324	645	207	438	0	0.582	-0.780909
1207	Protein containing a homeobox domain (homeodomain), which are found in transcription factors, has a region of high similarity to a region of drosophila NK2 transcription factor related locus 3 (mouse Nkx2-3), which is a transcription factor	5	F46F3.1	F46F3.1	F46F3.1	387	97	290	522	154	368	705	208	497	0	0.583	-0.778432
1208	Protein of unknown function, has low similarity to uncharacterized C. elegans F47C12.7	4	F47C12.8	F47C12.8	F47C12.8	269	98	171	271	157	114	366	212	154	0	1.11	0.15056
1209	Protein of unknown function, has weak similarity to C. elegans EGAP4.1	X	F47E1.1	F47E1.1	F47E1.1	252	118	134	354	187	167	478	253	226	0	0.594	-0.751465
1210	Protein of unknown function	2	F47F6.4	F47F6.4	F47F6.4	242	105	137	333	175	158	450	236	214	0	0.642	-0.639355
1211	Member of the p24 family of type I membrane proteins, involved in negative regulation of LIN-12 and GLP-1 activity	5	F47G9.1	F47G9.1	F47G9.1	3511	101	3410	2802	149	2653	3786	201	3585	0	0.951	-0.0724828
1212	Member of the SCP-like extracellular protein family, has a region of low similarity to testis specific protein 1 (rat Tpx1), which functions as a cell adhesion molecule that mediates interactions between spermatogenic and Sertoli cells	3	F48E8.1	F48E8.1	F48E8.1	1883	99	1784	1448	142	1306	1957	192	1765	0	1.011	0.015783
1213	Protein of unknown function, has strong similarity to C. elegans F58B6.4	3	Y71D11A.3	Y71D11A.3	F58B6.4	520	96	424	450	144	306	608	195	414	0	1.025	0.0356239
1214	Homeodomain transcription factor; similar over the homeodomain to many human and D. melanogaster homeodomain transcription factors; involved in recognition of pioneering axons by subsequent axons within the left bundle of the ventral nerve cord	5	unc-42/F58E6.10	F58E6.10	F58E6.10	395	95	300	485	142	343	655	192	464	0	0.647	-0.628162
1215	Putative ortholog of C. elegans W09C2.4 gene product	4	F58G6.6	F58G6.6	F58G6.6	260	100	160	277	146	131	374	197	177	0	0.904	-0.145605
1216		5		F59E11.3	F59E11.3	393	103	290	410	153	257	554	207	347	0	0.835	-0.260152
1217	Protein of unknown function	3	H09G03.1	H09G03.1	H09G03.1	199	106	93	202	161	41	273	218	55	0	1.679	0.747602
1218	Protein with moderate similarity to C. elegans Y46E12A.A gene product	3	H14E04.2	H14E04.2	H14E04.2A	947	106	841	777	160	617	1050	216	834	0	1.009	0.0129262
1219	Protein containing three SET domains, which are involved in protein-protein interactions, and two RNA recognition motifs (RRM, RBD, or RNP), has a region of moderate similarity to a region of S. cerevisiae Set1p, which mediates methylation of histone H3	3	set-2/C26E6.9	C26E6.9	C26E6.9	2139	99	2040	1520	145	1375	2054	196	1858	0	1.098	0.134878
1220	Protein containing 4 extracellular laminin G domains and 2 epidermal growth factor (EGF)-like domains, has a region of weak similarity to neurexin 4 (contactin associated protein 1, human CNTNAP1), which is a neuronal paranodal transmembrane receptor	5	C29A12.4	C29A12.4	C29A12.5	718	100	618	875	139	736	1182	188	995	0	0.621	-0.687335
1221	Protein containing an immunoglobulin (Ig) domain, 12 type 1 thrombospondin domains and 17 kunitz or bovine pancreatic trypsin inhibitor domains, has a region of low similarity to a region of C. elegans GON-1, which is a metalloprotease	5	C37C3.6	C37C3.6	C37C3.6	1419	101	1318	1161	152	1009	1569	205	1364	0	0.967	-0.0484122
1222	Protein of unknown function	4	C42D4.13	C42D4.13	C42D4.13	1618	102	1516	860	147	713	1162	199	964	0	1.573	0.653519
1223	Protein of unknown function	4	C46G7.4	C46G7.4	C46G7.4	1049	90	959	646	149	497	873	201	672	0	1.428	0.513996
1224	Proprotein convertase; processes prohormones and proneuropeptides by endoproteolytic cleavage; similar to Kex2-like serine endoproteases	5	egl-3/Cepc2/kpc-2/C51E3.7	C51E3.7	C51E3.7	4403	98	4305	7017	153	6864	9482	207	9276	0	0.464	-1.1078
1225	Protein related to human adenomatous polyposis coli (APC) gene product, has multiple roles in morphogenesis	1	apr-1/K04G2.8	K04G2.8	K04G2.8	3652	99	3553	3391	150	3241	4582	203	4380	0	0.811	-0.302226
1226	Protein involved in cell division, has weak similarity to human and D. melanogaster CDC25 homologs	1	K06A5.7/cdc-25.1	K06A5.7	K06A5.7	4297	99	4198	3277	168	3109	4428	227	4201	0	0.999	-0.00144342
1227	Protein with high similarity to UDP-glucose pyrophosphorylase 2 (human UGP2), which catalyzes the formation of UDP-glucose from glucose-1-phosphate and MgUTP, member of the UTP-glucose-1-phosphate uridylyltransferase family	3	K08E3.5	K08E3.5	K08E3.5	14017	103	13914	12409	172	12237	16769	232	16536	0	0.841	-0.249822
1228	HNF-3/forkhead transcription factor required for both inhibition and promotion of vulval cell fates	2	lin-31/K10G6.1	K10G6.1	K10G6.1	622	103	519	654	169	485	884	228	655	0	0.792	-0.336428
1229	Protein containing six WD domains (WD-40 repeat), which may mediate protein-protein interactions, has low similarity to m-tomosyn (rat LOC81022), which is a SNARE binding protein that interacts with syntaxin 1a (rat Stx1a)	1	M01A10.2	M01A10.2	M01A10.2	788	94	694	715	155	560	966	209	757	0	0.917	-0.125006
1230		1		X96762-1.M01E5	M01E5.5	6577	94	6483	6173	148	6025	8342	200	8142	0	0.796	-0.32916
1231		4		Y38C1BA.3	Y38C1BA.G	1348	93	1255	570	147	423	770	199	572	0	2.196	1.13488
1232		2		Y38E10A.1	Y38E10A.A	346	94	252	335	154	181	453	208	245	0	1.03	0.0426443
1233	Putative ortholog of C. elegans F10G2.3 gene product	2	Y38E10A.4/Y38E10A.D	Y38E10A.4	Y38E10A.D	603	96	507	559	150	409	755	203	553	0	0.917	-0.125006
1234	Protein with weak similarity to C. elegans unc-89, a muscle cell protein of the immunoglobulin-like protein family that is required for coordinated locomotion	2	Y38E10A.6	Y38E10A.6	Y38E10A.F	332	100	232	430	143	287	581	193	388	0	0.598	-0.741783
1235	Protein with strong similarity to C. elegans pek-1 gene product	2	Y38E10A.8/Y38E10A.H	Y38E10A.8	Y38E10A.H	309	98	211	311	146	165	420	197	223	0	0.946	-0.0800879
1236		2		Y38E10A.12	Y38E10A.	311	97	214	288	143	145	389	193	196	0	1.092	0.126973
1237	Protein of unknown function, putative paralog of C. elegans Y39D8B.3	5	Y39D8B.2	Y39D8B.2	Y39D8B.C	274	100	174	266	152	114	359	205	154	0	1.129	0.175045
1238	Putative paralog of C. elegans R107.4	2	Y39G8B.5	Y39G8B.5	Y39G8B.E	214	96	118	343	147	196	464	199	265	0	0.446	-1.16488
1239	Protein of unknown function, has strong similarity to C. elegans F01D5.1	2	Y39G8B.7	Y39G8B.7	Y39G8B.G	233	105	128	431	170	261	582	230	353	0	0.363	-1.46196
1240		1		W03F11.6a	Y39G10A_236.D	309	99	210	333	143	190	450	193	257	0	0.818	-0.289827
1241	Putative ortholog of D. melanogaster Trip1 (Trip1)	1	Y74C10AR.1/Y74C10AR.B	Y74C10AR.1	Y39G10A_237.B	2460	93	2367	1802	151	1651	2435	204	2231	0	1.061	0.0854247
1242		m		no_gene	Y39G10A_241.B	2075	95	1980	2065	151	1914	2791	204	2586	0	0.766	-0.384584
1243	Putative ortholog of C. elegans Y55D5A.I gene product	3	Y55D5A.1	Y55D5A.1	Y55D5A_392.F	882	109	773	976	170	806	1319	230	1089	0	0.71	-0.494109
1244		4		Y55F3BR.4	Y55F3A_747.G	447	114	333	408	171	237	551	231	320	0	1.04	0.0565835
1245	Protein with moderate similarity to D. melanogaster CG11183 (CG11183 gene product)	4	Y55F3AM.12	Y55F3AM.12	Y55F3A_748.C	676	101	575	752	148	604	1016	200	816	0	0.704	-0.506353
1246		4		no_gene	Y55F3A_748.H	433	96	337	409	149	260	553	201	351	0	0.959	-0.0603973
1247	Putative ortholog of C. elegans F30H5.3 gene product	4	Y55F3BR.2/Y55F3BR.K	Y55F3BR.2	Y55F3A_749.B	574	99	475	545	145	400	736	196	541	0	0.879	-0.186065
1248		m		Y55F3C.6	Y55F3C.C	1544	101	1443	1555	149	1406	2101	201	1900	0	0.759	-0.397828
1249	Putative paralog of C. elegans C41G7.6	4	Y59E9AL.6	Y59E9AL.6	Y59E9_118.E	2363	86	2277	1592	143	1449	2151	193	1958	0	1.163	0.217851
1250	Protein of unknown function, putative paralog of C. elegans Y59E9AR.8	4	Y59E9AR.2	Y59E9AR.2	Y59E9_120.B	544	96	448	516	146	370	697	197	500	0	0.896	-0.158429
1251	Putative paralog of C. elegans T07G12.5	4	Y59E9AL.4	Y59E9AL.4	Y59E9_122.A	877	94	783	548	154	394	741	208	532	0	1.471	0.556797
1252		X		Y60A9.3	Y60A9B.A	332	98	234	368	158	210	497	214	284	0	0.825	-0.277534
1253	Protein of unknown function, has moderate similarity to C. elegans H02F09.4	5	Y61A9LA.9	Y61A9LA.9	Y61A9LA_69.A	1797	102	1695	1670	165	1505	2257	223	2034	0	0.833	-0.263612
1254	Ortholog of Son of sevenless, a guanine nucleotide exchange factor in the Ras developmental signaling pathway, believed to stimulate the Ras GTPase LET-60	5	sos-1/let-341/Y61A9LA.6	Y61A9LA.6	Y61A9LA_70.A	555	101	454	706	168	538	954	227	727	0	0.624	-0.680382
1255		3		multiple	Y119D3_462.A	1103	96	1007	1314	150	1164	1776	203	1573	0	0.64	-0.643856
1256	Putative ortholog of C. elegans Y82E9BL.7 gene product	3	Y119D3A.2/Y119D3A.C	Y119D3A.2	Y119D3_462.C	241	96	145	259	150	109	350	203	147	0	0.984	-0.0232698
1257	Protein of unknown function	3	Y46E12A.2/Y46E12A.C	Y46E12A.2	Y119D3_463.C	199	91	108	329	139	190	445	188	257	0	0.421	-1.24811
1258	Protein with strong similarity to C. elegans R155.2 gene product	3	Y22D7AR.1/Y22D7AR.M	Y22D7AR.1	Y119D3_464.B	801	97	704	807	146	661	1091	197	893	0	0.788	-0.343732
1259	Putative ortholog of C. elegans R06B10.1 gene product	3	Y22D7AR.12	Y22D7AR.12	Y119D3_464.F	360	96	264	372	149	223	503	201	301	0	0.876	-0.190997
1260	Putative ortholog of C. elegans C39B5.12 gene product	3	Y22D7AR.8/Y22D7AR.F	Y22D7AR.8	Y119D3_464.I	371	96	275	377	141	236	509	191	319	0	0.862	-0.21424
1261	Putative paralog of C. elegans E01A2.8	1	E01A2.7	E01A2.7	E01A2.C	193	96	97	232	145	87	314	196	118	0	0.825	-0.277534
1262	Protein of unknown function	2	F12E12.6/F12E12.D	F12E12.6	F12E12.D	215	95	120	296	147	149	400	199	201	0	0.596	-0.746616
1263		4		F26D12.1	F26D12.B	889	96	793	923	135	788	1247	182	1065	0	0.745	-0.424688
1264	Putative paralog of C. elegans ZK1240.2	2	F43C11.8	F43C11.8	F43C11_37.C	191	105	86	307	167	140	415	226	189	0	0.455	-1.13606
1265		2		no_gene	F45D11.J	231	107	124	283	162	121	382	219	164	0	0.758	-0.39973
1266	Putative paralog of C. elegans F56A4.12	5	F56A4.11	F56A4.11	F56A4.B	463	104	359	451	147	304	609	199	411	0	0.874	-0.194295
1267	Protein with moderate similarity to C. elegans uaf-1 gene product	3	Y82E9BR.2	Y82E9BR.2	Y119D3_457.A	1080	99	981	698	152	546	943	205	738	0	1.33	0.411426
1268	Putative ortholog of C. elegans Y82E9BR.7 gene product	3	Y82E9BR.8	Y82E9BR.8	Y119D3_465.B	262	106	156	278	155	123	376	209	166	0	0.939	-0.0908029
1269	Putative ortholog of C. elegans ZK105_3.A gene product	5	ZK105.6/ZK105.A	ZK105.6	ZK105.A	312	107	205	380	165	215	514	223	291	0	0.706	-0.50226
1270	Putative paralog of C. elegans ZK973_14.A	1	ZK973.11	ZK973.11	ZK973.A	3185	112	3073	3115	172	2943	4209	232	3977	0	0.773	-0.37146
1271	Protein of unknown function, putative paralog of C. elegans ZK973_14.D	1	ZK973.8	ZK973.8	ZK973.D	604	103	501	421	150	271	569	203	366	0	1.368	0.452068
1272	Protein of unknown function	2	C15F1.8	C15F1.8	C15F1.A	558	99	459	487	154	333	658	208	450	0	1.02	0.0285692
1273		5		Y39B6B.l	Y39B6B.	321	99	222	346	143	203	468	193	274	0	0.809	-0.305788
1274	Protein of unknown function, putative paralog of C. elegans Y39G8B.4	2	Y39G8B.3	Y39G8B.3	Y39G8B.C	212	96	116	247	143	104	334	193	141	0	0.825	-0.277534
1275		5		multiple	Y39H10A_225.C	499	90	409	453	152	301	612	205	407	0	1.006	0.00863031
1276	Protein of unknown function, putative paralog of C. elegans Y38C1_87.E	4	Y38C1BA.1	Y38C1BA.1	Y41D4A_4723.C	264	95	169	336	149	187	454	201	253	0	0.669	-0.579922
1277	Putative paralog of C. elegans Y46C8AL.E	4	Y46C8AL.5/Y46C8AL.H	Y46C8AL.5	Y46C8_97.B	799	94	705	626	147	479	846	199	647	0	1.089	0.123004
1278	Putative ortholog of the S. cerevisiae GSY1 gene product, UDP-glucose-starch glucosyltransferase, or glycogen synthetase isoform 1	2	Y46G5A.31	Y46G5A.31	Y46G5.KK	5064	90	4974	3866	148	3718	5224	200	5024	0	0.99	-0.0144996
1279	Protein of unknown function	4	F56F12.1	F56F12.1	F56F12.8	241	94	147	342	157	185	462	212	250	0	0.588	-0.766112
1280		2		F59H6.3	F59H6.3	2292	95	2197	2189	155	2034	2958	209	2749	0	0.799	-0.323733
1281		5		K02H11.8	K02H11.8	280	114	166	263	193	70	355	261	95	0	1.755	0.811471
1282	Protein with moderate similarity to C. elegans M162.1 gene product	5	M162.6	M162.6	M162.6	241	93	148	262	156	106	354	211	143	0	1.033	0.0468403
1283	TcA transposase	m	R173.2	R173.2	R173.2	402	94	308	392	154	238	530	208	322	0	0.958	-0.0619024
1284	Member of the ribonucleotide reductase small chain family, has a region of high similarity to a region of p53-inducible ribonucleotide reductase small subunit 2 homolog (human RRM2B), which converts ribonucleotides to deoxyribonucleotides	m	F19G12.2	F19G12.2	T13A10.3	551	97	454	560	149	411	757	201	555	0	0.817	-0.291592
1285		2		Y43F11A.2	Y43F11A.2	294	98	196	340	148	192	459	200	259	0	0.755	-0.405451
1286	Protein of unknown function, putative paralog of C. elegans Y43F11.E	2	Y43F11A.5	Y43F11A.5	Y43F11A.5	346	99	247	275	145	130	372	196	176	0	1.406	0.491597
1287	Putative ortholog of S. cerevisiae Erb1p, a protein of unknown function	2	Y48B6A.1/Y48B6A.A	Y48B6A.1	Y48B6A.1	1238	98	1140	1032	143	889	1395	193	1201	0	0.949	-0.07552
1288	Putative ortholog of C. elegans acr-16 gene product	2	Y48B6A.4	Y48B6A.4	Y48B6A.4	508	97	411	431	148	283	582	200	382	0	1.075	0.104337
1289	Protein containing two EF hand domains, which are found in signaling, buffering or transport proteins	2	Y48B6A.6/Y48B6A.G	Y48B6A.6	Y48B6A.6	674	99	575	567	140	427	766	189	577	0	0.996	-0.00578235
1290	Acetylcholine esterase	2	ace-3/ace-y/Y48B6A.8/Y119D3_455.A	Y48B6A.8	Y48B6A.8	1021	97	924	764	143	621	1032	193	839	0	1.101	0.138814
1291		3		multiple	Y53G8A_2702.C	362	98	264	356	145	211	481	196	285	0	0.926	-0.110916
1292		3		multiple	Y53G8A_2706.A	744	100	644	683	150	533	923	203	720	0	0.894	-0.161653
1293	Putative ortholog of C. elegans Y53G8AR.G gene product	3	Y53G8AR.2	Y53G8AR.2	Y53G8A_6046.A	479	107	372	477	176	301	645	238	407	0	0.915	-0.128156
1294	Putative paralog of C. elegans Y53G8B_93.B	3	Y53G8B.2	Y53G8B.2	Y53G8B_93.B	1283	111	1172	1059	164	895	1431	222	1209	0	0.969	-0.0454314
1295	Putative ortholog of S. cerevisiae SPB1 gene product; Putative S-adenosyl-methionine-dependent methyltransferase required for synthesis of 60S ribosomal subunit	3	H06I04.3	H06I04.3	Y53G8B_1025.C	1365	103	1262	908	157	751	1227	212	1015	0	1.244	0.314986
1296	Protein of unknown function	1	Y54E10A.2	Y54E10A.2	Y54E10A_155.C	424	103	321	370	151	219	500	204	296	0	1.085	0.117695
1297		X		multiple	Y59E1B.C	251	99	152	270	145	125	365	196	169	0	0.9	-0.152003
1298	Putative ortholog of C. elegans Y61A9LA.A gene product	5	Y61A9LA.10	Y61A9LA.10	Y61A9LA_74.A	406	101	305	380	142	238	514	192	322	0	0.948	-0.077041
1299		4		Y62E10A.8	Y62E10A.G	789	104	685	817	143	674	1104	193	911	0	0.752	-0.411195
1300	Protein with weak similarity to S. cerevisiae LSM3 (U6 snRNA-associated protein of the Sm-like group)	4	Y62E10A.12	Y62E10A.12	Y62E10A.	2063	100	1963	1833	141	1692	2477	191	2286	0	0.859	-0.21927
1301		2		no_gene	Y62F5A.D	1239	95	1144	1173	157	1016	1585	212	1373	0	0.833	-0.263612
1302	Putative ortholog of C. elegans Y65B4A.F gene product	1	Y65B4A.5	Y65B4A.5	Y65B4A_175.A	731	95	636	713	164	549	964	222	742	0	0.857	-0.222633
1303	Protein containing a CCCH-type zinc finger domain, which bind DNA or RNA, has moderate similarity to uncharacterized human HT010	1	F27D4.4	F27D4.4	F27D4.4#2	11663	99	11564	8465	156	8309	11439	211	11228	0	1.03	0.0426443
1304	Protein of unknown function, has strong similarity to C. elegans Y105C5.A	5	F28F8.7	F28F8.7	F28F8.7#2	772	94	678	680	153	527	919	207	712	0	0.952	-0.0709665
1305	Member of the protein-tyrosine phosphatase family, which are involved in control of cell growth, proliferation, differentiation and transformation, has a region of low similarity to a region of human PTPRG, which is a protein tyrosine phosphatase	2	F35C11.2	F35C11.2	F35C11.2#2	804	96	708	569	153	416	769	207	562	0	1.259	0.332278
1306					F40F12.5#2	329	97	232	433	150	283	585	203	382	0	0.607	-0.720232
1307	Protein with high similarity to C. elegans DPY-16, which is a collagen involved in epithelium morphogenesis, contains two collagen triple helix repeats, which are found in some extracellular proteins	5	F55C10.3	F55C10.3	F55C10.3#2	16463	93	16370	5874	154	5720	7938	208	7730	0	2.118	1.0827
1308	Protein of unknown function, has moderate similarity to C. elegans F09C3.4	5	K03D7.7	K03D7.7	K03D7.7#2	287	98	189	299	163	136	404	220	184	0	1.028	0.0398403
1309	Putative 60 KDa subunit of SWI/SNF complex, possible ortholog of human SMARCD3 (Hs.77069, SWI/SNF-related, actin-dependent regulator of chromatin)	3	ZK1128.5	ZK1128.5	ZK1128.5#2	3462	94	3368	3266	153	3113	4414	207	4207	0	0.801	-0.320126
1310	Part of the class B pathway that antagonizes vulval induction and is required for male tail andgonad development	3	lin-9/lin-9l/lin-9s/ZK637.7	ZK637.7	ZK637.7#2	2312	98	2214	2062	147	1915	2786	199	2588	0	0.856	-0.224317
1311	Putative paralog of C. elegans C29E6.3, has similarity to C. elegans C15H7.3, a member of the protein-tyrosine phosphatase protein family	4	ZK809.1	ZK809.1	ZK809.1#2	258	99	159	412	155	257	557	209	347	0	0.458	-1.12658
1312	TcA transposase	m	B0213.1	B0213.1	B0213.1#2	487	96	391	490	149	341	662	201	461	0	0.849	-0.236164
1313	Member of the Tc3 Transposase protein family	m	B0303.5	B0303.5	B0303.5#2	508	99	409	592	150	442	800	203	597	0	0.685	-0.545824
1314	Protein containing two protein kinase domains, has a region of low similarity to rat LOC60328, which is a microtubule/MAP-affinity regulating kinase that participates in microtubule stability and control of cell polarity	4	B0496.3	B0496.3	B0496.3#2	1103	98	1005	849	146	703	1147	197	950	0	1.058	0.0813396
1315	Protein of unknown function, has low similarity to uncharacterized C. elegans Y47H9B.2	1	F36D1.6	F36D1.6	F36D1.6#2	359	98	261	326	139	187	441	188	253	0	1.033	0.0468403
1316	Protein of unknown function, has moderate similarity to uncharacterized human KIAA0475	X	H03A11.1	H03A11.1	H03A11.1#2	1948	96	1852	1416	141	1275	1914	191	1723	0	1.075	0.104337
1317	Probable aspartyl protease and an ortholog of human cathepsin D	X	asp-3/H22K11.1	H22K11.1	H22K11.1#2	29767	101	29666	29817	145	29672	40293	196	40097	0	0.74	-0.434403
1318	Member of the cofilin or tropomyosin-type actin-binding protein family, which depolymerize actin filaments and bind actin, contains a Src homology 3 (SH3) domain, has low similarity to human HIP-55, which is an SH3 adaptor protein that may bind actin	3	K08E3.4	K08E3.4	K08E3.4#2	250	109	141	353	163	190	477	220	257	0	0.549	-0.865122
1319	Protein containing six C2H2 type zinc finger domains, has a region of low similarity to a region of C. elegans HAM-2, which is a putative transcription factor required for hermaphrodite-specific neuron migration and a downstream target of C. elegans EGL-5	5	T05G11.1	T05G11.1	T05G11.1#2	692	101	591	702	154	548	949	208	741	0	0.798	-0.325539
1320	Protein containing an F-box domain, which serve as a link between a target protein and a ubiquitin-conjugating enzyme, has high similarity to uncharacterized C. elegans T17A3.4	3	T17A3.7	T17A3.7	T17A3.7#2	1302	110	1192	1387	163	1224	1874	220	1654	0	0.721	-0.471929
1321	Sperm-specific protein involved in sperm motility, member of the major sperm protein (MSP) family	4	msp-19/F36H12.7	F36H12.7	F36H12.7#2	9363	118	9245	6464	196	6268	8735	265	8470	0	1.091	0.125651
1322	Protein containing a transcriptional adaptor putative zinc finger (TAZ) domain, which may bind transcriptional activators and repressors, has high similarity to a region of C. elegans CBP-1, which is a transcriptional activator	3	F40F12.7	F40F12.7	F40F12.7#2	12450	111	12339	10190	168	10022	13770	227	13543	0	0.911	-0.134477
1323		X		multiple	K01A12.1#2	228	102	126	368	151	217	497	204	293	0	0.43	-1.21759
1324					R08C7.1#2	733	96	637	695	145	550	939	196	743	-100	0.857	-0.222633
1325	Member of the Skp1 family, which are required for targeted protein degradation during the cell cycle, has moderate similarity to uncharacterized C. elegans SKR-1	X	skr-19/R12H7.3	R12H7.3	R12H7.3#2	2119	98	2021	2352	142	2210	3178	192	2986	0	0.677	-0.562772
1326	Protein containing a protein kinase domain and a Src homology 2 (SH2) domain, which are regulatory modules of intracellular signaling, has moderate similarity to fer (fps/fes related) tyrosine kinase (mouse Fert2)	4	T04B2.2	T04B2.2	T04B2.2#2	672	99	573	464	135	329	627	182	445	0	1.289	0.366252
1327	Protein of unknown function, has a region of high similarity to a region of branched-chain alpha-keto acid dehydrogenase E1 alpha subunit (human BCKDHA), which catalyzes mitochondrial oxidative decarboxylation of leucine, isoleucine, and valine	3	Y43F4A.4	Y43F4A.4	Y43F4A.4#2	1306	91	1215	841	149	692	1136	201	935	0	1.299	0.377401
1328	Protein of unknown function	1	Y47H9B.1	Y47H9B.1	Y47H9B.1#2	360	91	269	370	153	217	500	207	293	0	0.917	-0.125006
1329	Protein containing two CCCH-type zinc finger domains, which bind DNA or RNA, has a region of high similarity to a region of C. elegans POS-1, which is a zinc-finger protein involved in regulation of early morphogenesis	4	Y57G11C.25	Y57G11C.25	Y57G11C.25#2	1331	93	1238	1422	149	1273	1922	201	1720	0	0.72	-0.473931
1330	Protein of unknown function, has weak similarity to C. elegans Y62H9A.5	X	Y62H9A.3	Y62H9A.3	Y62H9A.3#2	8101	90	8011	8026	152	7874	10846	205	10641	0	0.753	-0.409278
1331	Protein of unknown function, has very strong similarity to uncharacterized C. elegans C41G6.13	5	Y75B12B.8	Y75B12B.8	Y75B12B.8#2	1143	93	1050	1469	149	1320	1985	201	1784	0	0.589	-0.76366
1332	Protein containing a BTB (BR-C, ttk and babor) or POZ (Pox virus and zinc finger) domain, which are found in some DNA and actin binding proteins and may mediate protein-protein interactions, has low similarity to uncharacterized C. elegans F57C2.1	2	ZC204.3	ZC204.3	ZC204.3#2	374	97	277	352	159	193	476	215	261	0	1.062	0.0867838
1333	Protein containing two meprin and TRAF homology (MATH) domains, has high similarity to uncharacterized C. elegans C16C4.15	2	C16C4.4	C16C4.4	C16C4.4#2	1214	93	1121	1140	158	982	1541	214	1327	0	0.845	-0.242977
1334	Protein containing a nuclear hormone receptor ligand-binding domain and a nuclear hormone receptor C4-type zinc finger domain, which bind DNA and may be involved in regulation of transcription, has low similarity to C. elegans NHR-51	5	C17E7.6	C17E7.6	C17E7.6#2	322	91	231	395	151	244	534	204	330	0	0.701	-0.512514
1335	Protein of unknown function	5	C18C4.1	C18C4.1	C18C4.1#2	351	95	256	446	146	300	603	197	405	0	0.631	-0.664288
1336	Protein containing a DUF216 domain of unknown function, has low similarity to uncharacterized C. elegans Y68A4A.6	5	C18D4.9	C18D4.9	C18D4.9#2	262	94	168	302	146	156	408	197	211	0	0.797	-0.327348
1337	Protein of unknown function, has weak similarity to C. elegans R11D1.2	3	C23G10.5	C23G10.5	C23G10.5#2	427	96	331	413	149	264	558	201	357	0	0.928	-0.107803
1338	Protein of unknown function	3	C29F9.4	C29F9.4	C29F9.4#2	388	92	296	349	146	203	472	197	274	0	1.079	0.109695
1339	Protein with moderate similarity to C. elegans T24E12.9 gene product	X	C36C9.5	C36C9.5	C36C9.5	301	97	204	488	148	340	659	200	459	0	0.444	-1.17137
1340	Protein containing three meprin and TRAF homology (MATH) domains, has high similarity to uncharacterized C. elegans C46F9.3	2	C40A11.1	C40A11.1	C40A11.1	1179	97	1082	867	149	718	1172	201	970	0	1.115	0.157044
1341	Protein of unknown function	X	C43H6.1	C43H6.1	C43H6.1	2256	105	2151	1567	167	1400	2118	226	1892	0	1.137	0.185232
1342	Protein with high similarity to mitochondrial aspartate aminotransferase (human GOT2), which transfers aspartate amino groups to 2-oxoglutarate forming oxaloacetate and glutamate, contains an aminotransferase class I and II domain	1	C44E4.3	C44E4.3	C44E4.3	3336	95	3241	3064	153	2911	4141	207	3934	0	0.824	-0.279284
1343	Protein containing neurotransmitter-gated ion-channel ligand binding and transmembrane domains, has low similarity to glycine receptor alpha 2 subunit (rat Glra2), which plays an important role in inhibiting neurotransmitter release	X	gbr-5/C45B2.4	C45B2.4	C45B2.4	419	102	317	445	157	288	601	212	389	0	0.815	-0.295128
1344	Protein with high similarity to rat Ppp1cb, which is the catalytic subunit of a serine-threonine phosphatase that regulates many metabolic processes, member of the serine or threonine protein phosphatase family	4	C47A4.3	C47A4.3	C47A4.3	926	110	816	623	154	469	842	208	634	0	1.288	0.365133
1345	Protein of unknown function, has high similarity to uncharacterized C. elegans Y68A4A.10	5	F20E11.7	F20E11.7	F20E11.7	307	96	211	301	150	151	407	203	204	0	1.034	0.0482362
1346	Protein of unknown function, has weak similarity to human myosin phosphatase target subunit 1	5	F21A3.4	F21A3.4	F21A3.4	690	106	584	458	161	297	619	218	401	0	1.455	0.541019
1347	Member of the T-box protein family	3	tbx-2/F21H11.3	F21H11.3	F21H11.3	1425	122	1303	1536	188	1348	2076	254	1822	0	0.715	-0.483985
1348	Protein of unknown function, has strong similarity to C. elegans F13A7.7	X	F22H10.4	F22H10.4	F22H10.4	558	117	441	546	175	371	738	236	501	0	0.88	-0.184425
1349	Avermectin-sensitive glutamate-gated chloride channel GluCl-beta subunit	1	F25F8.2	F25F8.2	F25F8.2	799	95	704	813	149	664	1099	201	897	0	0.785	-0.349235
1350	Protein of unknown function	4	F27C8.2	F27C8.2	F27C8.2	347	98	249	428	148	280	578	200	378	0	0.658	-0.603841
1351					COLIBACTER97	248	106	142	465	162	303	628	219	409	0	0.347	-1.52699
1352					COLIBACTER99	454	98	356	404	141	263	546	191	355	0	1.002	0.00288251
1353					COLIBACTER101	225	92	133	435	158	277	588	214	374	0	0.355	-1.49411
1354					COLIBACTER103	314	94	220	363	171	192	491	231	259	0	0.848	-0.237864
1355					COLIBACTER105	406	95	311	485	163	322	655	220	435	0	0.715	-0.483985
1356					COLIBACTER107	335	90	245	378	159	219	511	215	296	0	0.828	-0.272297
1357					COLIBACTER145	240	92	148	521	148	373	704	200	504	0	0.294	-1.76611
1358					COLIBACTER147	364	95	269	462	157	305	624	212	412	0	0.653	-0.614845
1359					COLIBACTER149	299	104	195	978	172	806	1322	232	1089	0	0.179	-2.48197
1360					COLIBACTER151	289	95	194	319	155	164	431	209	222	0	0.875	-0.192645
1361					COLIBACTER153	407	96	311	472	148	324	638	200	438	0	0.71	-0.494109
1362					COLIBACTER155	275	94	181	477	140	337	645	189	455	0	0.397	-1.33279
1363		n		no_pcr	LUCIFERASE	231	92	139	247	142	105	334	192	142	0	0.98	-0.0291463
1364		n		no_pcr	LUCIFERASE	263	92	171	281	142	139	380	192	188	0	0.91	-0.136062
1365		n		no_pcr	LUCIFERASE	243	96	147	261	139	122	353	188	165	0	0.892	-0.164884
1366		n		no_pcr	LUCIFERASE	280	97	183	272	152	120	368	205	162	0	1.129	0.175045
1367		n		no_pcr	LUCIFERASE	271	106	165	298	158	140	403	214	189	0	0.872	-0.1976
1368		n		no_pcr	LUCIFERASE	169	97	72	193	149	44	261	201	59	0	1.211	0.276199
1369					INTERGENIC_CONTROL#3	133	91	42	321	147	174	434	199	235	0	0.179	-2.48197
1370					INTERGENIC_CONTROL#3	211	99	112	791	155	636	1069	209	859	0	0.13	-2.94342
1371					INTERGENIC_CONTROL#3	248	94	154	800	150	650	1081	203	878	0	0.175	-2.51457
1372					INTERGENIC_CONTROL#3	123	94	29	285	148	137	385	200	185	0	0.157	-2.67116
1373					INTERGENIC_CONTROL#3	217	101	116	750	168	582	1014	227	786	0	0.147	-2.76611
1374					INTERGENIC_CONTROL#3	183	106	77	619	158	461	836	214	623	0	0.124	-3.01159
1375	Member of the transposase family, which are required for excising and inserting mobile genetic elements, has very strong similarity to uncharacterized C. elegans C31A11.2	4	F56D5.7	F56D5.7	F56D5.7	6056	96	5960	6010	140	5870	8122	189	7932	0	0.751	-0.413115
1376	Member of an uncharacterized protein family	4	F56D6.5	F56D6.5	F56D6.5	345	104	241	325	155	170	439	209	230	0	1.049	0.0690147
1377	Putative nuclear hormone receptor involved in axon fasciculation	X	fax-1/F56E3.4	F56E3.4	F56E3.4	635	118	517	603	173	430	815	234	581	0	0.89	-0.168123
1378	Protein of unknown function	3	F56F11.2	F56F11.2	F56F11.2	923	96	827	715	149	566	966	201	765	0	1.081	0.112367
1379	Member of the transthyretin-like family, has weak similarity to uncharacterized C. elegans T08A9.2	1	F56F4.2	F56F4.2	F56F4.2	2047	88	1959	1686	151	1535	2278	204	2074	0	0.944	-0.0831412
1380	Member of the ABC transporter family, which are involved in translocation of a variety of compounds across biological membranes, has moderate similarity to a region of C. elegans CED-7	1	F56F4.6	F56F4.6	F56F4.6	1284	88	1196	1200	157	1043	1622	212	1409	0	0.849	-0.236164
1381	Protein of unknown function	1	F57C9.7	F57C9.7	F57C9.7	1360	90	1270	1683	146	1537	2274	197	2077	0	0.611	-0.710756
1382	Member of the bicarbonate (HCO3-) exchanger family of membrane transporters, has low similarity to human SLC4A1, which exchanges chloride and bicarbonate ions and plays a role in cell shape, size control and cytoskeletal anchoring	2	F57F10.1	F57F10.1	F57F10.1	344	92	252	579	148	431	782	200	582	0	0.433	-1.20756
1383	Protein of unknown function, putative paralog of C. elegans F57F4.4	5	F57F4.3	F57F4.3	F57F4.3	4610	94	4516	2107	149	1958	2847	201	2646	0	1.707	0.771463
1384	Putative soluble guanylyl cyclase expressed in the BAG sensory neurons	5	gcy-33/F57F5.2	F57F5.2	F57F5.2	288	96	192	338	153	185	457	207	250	0	0.768	-0.380822
1385	Protein required for coordinated locomotion	4	unc-24/F57H12.2	F57H12.2	F57H12.2	910	96	814	1079	145	934	1458	196	1262	0	0.645	-0.632629
1386	Tyrosine protein kinase, member of fibroblast growth factor receptor (FGFR) and Ig superfamilies	X	egl-15/F58A3.2	F58A3.2	F58A3.2	1178	96	1082	1282	154	1128	1732	208	1524	0	0.71	-0.494109
1405	Protein containing a UDP-glucoronosyl and UDP-glucosyl transferase domain, which transfer glycosyl groups to small hydrophobic molecules, has weak similarity to UDP-glycosyltransferase 1 A9 (human UGT1A9), which plays a role in drug metabolism	5	AC3.7	AC3.7	AC3.7	622	91	531	584	133	451	789	180	609	0	0.871	-0.199255
1406	Member of the mitochondrial tricarboxylate carrier (MTC) protein family	2	AH6.2	AH6.2	AH6.2	620	94	526	496	143	353	670	193	477	0	1.103	0.141433
1407	G protein-coupled receptor; member of a subfamily with SRA proteins, which are expressed in chemosensory neurons; no homolog found in human or D. melanogaster	2	sra-4/AH6.8	AH6.8	AH6.8	300	98	202	246	133	113	332	180	153	0	1.323	0.403813
1408	Protein of unknown function, has low similarity to uncharacterized C. elegans B0001.8	4	B0001.5	B0001.5	B0001.5	1209	116	1093	1005	165	840	1358	223	1135	0	0.963	-0.0543923
1409	Protein containing two collagen triple helix repeats, which are found in some extracellular proteins, and a nematode cuticle collagen N-terminal domain, has low similarity to C. elegans ROL-6	5	B0024.2	B0024.2	B0024.2	3041	101	2940	1568	149	1419	2119	201	1918	0	1.533	0.616358
1410	Member of the ammonium transporter family of membrane transporters, has moderate similarity to rhesus glycoprotein type C (human RHCG), which is an ammonium transporter that is expressed in nonerythroid tissues	5	rhr-2/B0240.1	B0240.1	B0240.1	1116	112	1004	1029	157	872	1391	212	1178	0	0.852	-0.231075
1411	Member of the SCP-like extracellular protein family, has a region of low similarity to a region of S. cerevisiae Pry1p, which may have a role in mating efficiency	X	C07A4.3	C07A4.3	C07A4.3	449	109	340	434	162	272	586	219	368	0	0.925	-0.112475
1412	Protein of unknown function, has low similarity to a region of C. elegans PHA-1, which is involved in pharyngeal development	2	C07E3.8	C07E3.8	C07E3.8	308	99	209	300	150	150	405	203	203	0	1.031	0.0440443
1413	Protein containing a bZIP (basic-leucine zipper) transcription factor domain	3	C07G2.2	C07G2.2	C07G2.2	2277	100	2177	2146	149	1997	2900	201	2699	0	0.807	-0.309359
1414	Member of the ARID DNA binding domain protein family	2	C08B11.3	C08B11.3	C08B11.3	1147	99	1048	1012	137	875	1368	185	1182	0	0.886	-0.174621
1415	Member of the glycosyl hydrolase 18 family, has weak similarity to chitinase 3-like 1 (cartilage glycoprotein-39, human CHI3L1), which binds chitin but does not have chitinase activity and is expressed in rheumatoid arthritis cartilage and synovial cells	2	C08H9.6	C08H9.6	C08H9.6	334	100	234	299	149	150	404	201	203	0	1.154	0.206643
1416	Member of the glycosyl hydrolase 18 family, has a region of weak similarity to a region of chitinase 1 (chitotriosidase, human CHIT1), which is a chitinase that is implicated in chitotriosidase deficiency upon mutation	2	C08H9.10	C08H9.10	C08H9.10	380	117	263	415	167	248	561	226	335	0	0.785	-0.349235
1417	Protein of unknown function, has high similarity to uncharacterized C. elegans F53F1.11	5	F53F1.10	F53F1.10	F53F1.10	1155	116	1039	736	170	566	995	230	765	0	1.358	0.441483
1418	Protein of unknown function	5	F53F4.4	F53F4.4	F53F4.4	472	110	362	448	171	277	605	231	374	0	0.967	-0.0484122
1419	Protein of unknown function, has moderate similarity to the N-terminus of H. sapiens Hs.129849 gene product, PBK1, which is expressed in first trimester placentae	5	F53F4.11	F53F4.11	F53F4.11	3222	102	3120	3211	149	3062	4339	201	4138	0	0.754	-0.407364
1420	Protein containing a von Willebrand factor (vWF) type A domain	5	C29A12.6	C29A12.6	F53H10.1	423	103	320	474	151	323	641	204	436	0	0.733	-0.448115
1421	Protein with strong similarity to human COL9A1, alpha-1 collagen, type IX	X	col-9/F54B11.1	F54B11.1	F54B11.1	355	103	252	315	151	164	426	204	222	0	1.137	0.185232
1422	Protein with high similarity to short chain L-3-hydroxyacyl-Coenzyme A (human HADHSC), which is involved in fatty acid beta oxidation and is associated with hyperinsulinism, contains 3-hydroxyacyl-CoA dehydrogenase C-terminal and NAD binding domains	3	F54C8.1	F54C8.1	F54C8.1	1020	96	924	641	136	505	866	184	682	0	1.354	0.437228
1423	Protein containing a formin homology 2 domain, which are found in proteins that control rearrangements of the actin cytoskeleton	3	K01B6.1	K01B6.1	K01B6.1	1403	96	1307	1144	140	1004	1546	189	1357	0	0.963	-0.0543923
1424	Protein of unknown function	2	K01C8.5	K01C8.5	K01C8.5	3300	103	3197	2270	170	2100	3068	230	2838	0	1.127	0.172488
1425	Protein of unknown function, has high similarity to uncharacterized C. elegans Y87G2A.12	5	K01D12.2	K01D12.2	K01D12.2	529	114	415	483	174	309	653	235	418	0	0.994	-0.00868224
1426	Protein with strong similarity to beta tubulin (C. elegans BEN-1), member of the tubulin-FtzA family, which are involved in polymer formation	3	K01G5.7	K01G5.7	K01G5.7	11256	102	11154	8663	141	8522	11707	191	11516	0	0.969	-0.0454314
1427	Protein of unknown function, has strong similarity to uncharacterized C. elegans W03G1.4	m	K02B7.1	K02B7.1	K02B7.1	1670	109	1561	1759	134	1625	2377	181	2196	0	0.711	-0.492079
1428	Member of the zinc metalloprotease protein family	5	K03B8.1	K03B8.1	K03B8.1	310	107	203	268	123	145	362	166	196	0	1.036	0.051024
1429		2		AB023424-1.C47D12	C47D12.7	977	107	870	691	122	569	934	165	769	0	1.131	0.177599
1430	Member of the glycosyl hydrolase 47 family of alpha-mannosidases, which hydrolyze terminal mannose residues, has moderate similarity to a region of S. cerevisiae Mnl1p, which is involved in endoplasmic reticulum-associated degradation of glycoproteins	4	C47E12.3	C47E12.3	C47E12.3	5983	120	5863	4731	155	4576	6393	209	6184	-100	0.948	-0.077041
1431	Protein with high similarity to ubiquitin-activating enzyme E1 (mouse Ube1x), which activates ubiquitin to mark proteins for proteasomal degradation, member of the UBA-THIF-type NAD-FAD binding fold family that also contains a UBACT repeat	4	C47E12.5	C47E12.5	C47E12.5	2121	100	2021	1415	160	1255	1912	216	1696	0	1.192	0.253384
1432	Heat shock protein 90, and apparently the only C. elegans ortholog of human Hsp90; involved in dauer larva formation	5	daf-21/HSP90/C47E8.5	C47E8.5	C47E8.5	21125	104	21021	17039	163	16876	23026	220	22805	0	0.922	-0.117161
1433	Protein of unknown function, has weak similarity to C. elegans F35E2.8	1	C47F8.1	C47F8.1	C47F8.1	825	101	724	798	150	648	1078	203	876	0	0.827	-0.274041
1434	Member of the galactosyltransferase family, which transfer galactose to GlcNAc termini of growing oligosaccharide chains, has a region of low similarity to UDP-galactose:beta-N-acetylglucosamine beta 1,3-galactosyltransferase (mouse B3galt1)	1	C47F8.6	C47F8.6	C47F8.6	1611	99	1512	1537	149	1388	2077	201	1876	0	0.806	-0.311148
1435	Member of the alcohol dehydrogenase protein family	5	C55A6.3	C55A6.3	C55A6.3	833	97	736	952	153	799	1286	207	1080	0	0.682	-0.552156
1436	Protein with moderate similarity to phosphatidylinositol 4-kinase type II (rat Pi4kii), which is a membrane-bound phosphatidylinositol kinase that may be involved in glucose transport and T cell activation	5	C56A3.8	C56A3.8	C56A3.8	928	99	829	863	149	714	1166	201	965	0	0.859	-0.21927
1437	Protein of unknown function, has moderate similarity to uncharacterized soluble liver antigen/liver pancreas antigen (human LOC51091)	5	D1054.13	D1054.13	D1054.13	927	97	830	992	151	841	1341	204	1136	0	0.73	-0.454032
1438	Protein with high similarity to human PLRG1, which interacts with a nuclear protein kinase C-beta II isoenzyme that is involved in insulin signaling, contains seven WD domain (WD-40 repeat), which may mediate protein-protein interactions	5	D1054.15	D1054.15	D1054.15	2501	96	2405	2431	144	2287	3285	195	3091	0	0.778	-0.362158
1439	Protein containing three WD domains (WD-40 repeat), which may mediate protein-protein interactions	2	D2013.3	D2013.3	D2013.3	611	100	511	559	146	413	755	197	558	0	0.916	-0.12658
1440	Protein with high similarity to mannosidase 1 alpha (mouse Man1a), which trims mannose residues and plays a role in misfolded protein degradation, member of the glycosyl hydrolase 47 family of alpha-mannosidases, which hydrolyze terminal mannose residues	1	D2030.1	D2030.1	D2030.1	2540	104	2436	1922	142	1780	2597	192	2405	0	1.013	0.0186342
1441	Member of the alpha or beta hydrolase fold family, has moderate similarity to lysosomal acid lipase A (human LIPA), which deacylates cholesteryl and triacylglyceryl ester lipids and is associated with Wolman disease and cholesteryl ester storage disease	5	F54F3.3	F54F3.3	F54F3.3	2343	99	2244	2180	146	2034	2946	197	2749	0	0.816	-0.293359
1442	Protein containing a C3HC4 type (RING) zinc finger, has a region of weak similarity to a region of autocrine motility factor receptor (mouse Amfr), which is a cell surface glycoprotein involved in cell motility signaling and metastasis	5	F55A11.3	F55A11.3	F55A11.3	6009	117	5892	5734	166	5568	7749	224	7524	0	0.783	-0.352916
1443	Member of the poly A polymerase family, which are nucleic acid independent RNA polymerases, has moderate similarity to uncharacterized human MtCCA	5	F55B12.4	F55B12.4	F55B12.4	3314	114	3200	3132	164	2968	4232	222	4011	0	0.798	-0.325539
1444	Protein with high similarity to C. elegans DPY-16, which is a collagen involved in epithelium morphogenesis, contains two collagen triple helix repeats, which are found in some extracellular proteins	5	F55C10.3	F55C10.3	F55C10.3	10533	109	10424	3442	168	3274	4651	227	4424	0	2.356	1.23634
1445	Protein of unknown function, has strong similarity to C. elegans T12B3.B, has weak similarity to glycerophosphoryldiester phosphodiesterases	5	F55C5.2	F55C5.2	F55C5.2	1483	109	1374	692	158	534	935	214	722	0	1.904	0.929033
1446	Protein of unknown function, has low similarity to uncharacterized signal recognition particle 68kD (human SRP68), which is a putative component of the signal recognition particle complex involved in targeting nascent proteins to the ER	5	F55C5.8	F55C5.8	F55C5.8	4031	102	3929	2985	152	2833	4034	205	3828	0	1.026	0.0370307
1447	Member of the matrixin family, contains three hemopexin domains, which may facilitate binding to various proteins and molecules, has low similarity to a region of matrix metalloproteinase 24 (human MMP24), which is associated with Alzheimer's disease	X	H36L18.1	H36L18.1	H36L18.1	200	98	102	242	147	95	327	199	128	0	0.795	-0.330973
1448	Putative T-complex chaperonin, has strong similarity to T-complex chaperonins of human, D. melanogaster, S. cerevisiae, and C. elegans, member of the TCP-1/cpn60 chaperonin protein family	2	cct-4/K01C8.10	K01C8.10	K01C8.10	6633	99	6534	4478	147	4331	6051	199	5853	0	1.116	0.158337
1449	Protein with strong similarity to C. elegans F02H6.2	4	K01G12.3	K01G12.3	K01G12.3	446	100	346	460	145	315	622	196	426	0	0.813	-0.298673
1450	Member of the transaminase protein family	X	ECA39/K02A4.1	K02A4.1	K02A4.1	10215	105	10110	6485	163	6322	8764	220	8543	0	1.183	0.24245
1451	Putative isocitrate lyase	X	K02B9.1	K02B9.1	K02B9.1	2206	113	2093	1425	157	1268	1926	212	1714	0	1.221	0.288063
1452	Protein of unknown function, has strong similarity to C. elegans T05B4.11	X	K03A11.1	K03A11.1	K03A11.1	903	104	799	726	147	579	981	199	782	0	1.021	0.0299829
1453	Protein of unknown function, has very strong similarity to uncharacterized C. elegans Y69E1A.A	5	T16A9.5	T16A9.5	T16A9.5	4554	108	4446	2634	138	2496	3559	186	3373	0	1.318	0.39835
1454	Protein of unknown function	3	T16G12.5	T16G12.5	T16G12.5	2515	104	2411	2179	129	2050	2945	174	2770	0	0.87	-0.200913
1455	Protein with moderate similarity to ]general transcription factor IIH polypeptide 2 (human GTF2H2), which is a subunit of general transcription initiation factor TFIIH involved in initiation and elongation and may be involved in Cockayne syndrome	3	T16H12.4	T16H12.4	T16H12.4	1881	112	1769	1569	133	1436	2120	180	1941	0	0.912	-0.132894
1456	Protein of unknown function	X	T18D3.6	T18D3.6	T18D3.6	3051	108	2943	2034	128	1906	2749	173	2576	-100	1.143	0.192825
1457	Protein of unknown function	5	T19B10.2	T19B10.2	T19B10.2	6845	105	6740	4373	168	4205	5909	227	5682	0	1.186	0.246104
1458	Protein containing a PDZ, DHR, or GLGF domain, which are found in signaling proteins	5	T19B10.5	T19B10.5	T19B10.5	12142	136	12006	10128	222	9906	13686	300	13386	0	0.897	-0.15682
1459	Protein of unknown function	2	T22C8.1	T22C8.1	T22C8.1	245	110	135	357	163	194	482	220	262	0	0.515	-0.957356
1460	Protein of unknown function, has strong similarity to C. elegans E04F6.6	2	T22C8.6	T22C8.6	T22C8.6	160	98	62	233	141	92	315	191	124	0	0.499	-1.00289
1461	Protein containing an F-box domain, which serve as a link between a target protein and a ubiquitin-conjugating enzyme	5	T22G5.3	T22G5.3	T22G5.3	594	98	496	551	154	397	745	208	536	0	0.925	-0.112475
1462	Protein with moderate similarity to plasma membrane phospholipid scramblase 1 (human PLSCR1), which mediates Ca2+-dependent movement of membrane phospholipids in activated, injured, or apoptotic cells and may play a role in the DNA damage response	1	T22H2.5	T22H2.5	T22H2.5	892	113	779	811	169	642	1096	228	868	0	0.898	-0.155213
1463	Protein containing a high mobility group box (HMG1 or 2) family domain, has a region of low similarity to a region of lymphoid enhancer-binding factor 1 (human LEF1), which is a transcriptional activator that also binds beta-catenin (human CTNNB1)	X	T22H6.6	T22H6.6	T22H6.6	161	104	57	311	152	159	420	205	215	0	0.265	-1.91594
1464	Member of the 7-transmembrane chemoreceptor family of G-protein coupled receptors (GPCR), has moderate similarity to uncharacterized C. elegans C24B9.1	5	T23D5.2	T23D5.2	T23D5.2	127	100	27	217	149	68	293	201	92	0	0.294	-1.76611
1465	Member of the Sec1 family, which may be involved in secretion, has low similarity to vacuolar sorting protein 33a (rat Vps33a)	3	slp-1/B0303.9	B0303.9	B0303.9	1727	106	1621	1662	149	1513	2246	201	2045	0	0.793	-0.334607
1466	Putative splicing regulator and member of the SWAP protein family	3	swp-1/CeSWAP/B0336.9	B0336.9	B0336.9	1267	113	1154	1078	147	931	1457	199	1258	0	0.917	-0.125006
1467	Translation initiation factor eIF4E, binds to mRNA cap structure	5	ife-3/B0348.6	B0348.6	B0348.6	3968	111	3857	3473	150	3323	4693	203	4491	0	0.859	-0.21927
1468	Member of the histidine acid phosphatase protein family, which hydrolyze phosphate esters at low pH, has low similarity to lysosomal acid phosphatase (rat Acp2), which is a tartrate-inhibitable lysosomal enzyme	3	B0361.7	B0361.7	B0361.7	2161	112	2049	1990	172	1818	2689	232	2457	0	0.834	-0.261881
1469	Putative ortholog of C. elegans B0404.3 gene product	X	B0403.3	B0403.3	B0403.3	1127	108	1019	954	156	798	1289	211	1078	0	0.945	-0.0816138
1470	Protein of unknown function, has low similarity to uncharacterized mouse Ltap	X	B0410.2	B0410.2	B0410.2	892	105	787	842	146	696	1138	197	941	0	0.837	-0.2567
1471	Putative ortholog of C. elegans C01G8.7 gene product	1	C01G8.9	C01G8.9	C01G8.7	468	96	372	424	151	273	573	204	369	0	1.008	0.0114956
1472	Protein containing a DUF40 domain of unknown function, which contain four conserved cysteines, and a DUF33 domain of unknown function, has high similarity to uncharacterized C. elegans R03H4.1	5	C02A12.2	C02A12.2	C02A12.2	202	102	100	230	155	75	311	209	101	0	0.987	-0.018878
1473	Mitochondrial isovaleryl-CoA reductase; functions in leucine metabolism	4	IVD/C02B10.1	C02B10.1	C02B10.1	7587	108	7479	5006	164	4842	6765	222	6543	0	1.143	0.192825
1474	Protein containing a tyrosinase central domain, which are copper-binding domains, has high similarity to uncharacterized C. elegans K08E3.1	3	C02C2.1/C02C2.2	C02C2.1	C02C2.1	1903	121	1782	2341	187	2154	3164	253	2911	0	0.612	-0.708396
1475	Member of the E1-E2 (P-type) ATPase family and the haloacid dehalogenase or epoxide hydrolase family, contains cation transporting ATPase N-terminal and C-terminal domains, has moderate similarity to alpha subunit of non-gastric H,K ATPase (human ATP12A)	5	C02E7.1	C02E7.1	C02E7.1	383	103	280	370	164	206	500	222	278	0	1.006	0.00863031
1476	Protein of unknown function, has high similarity to uncharacterized C. elegans C02E7.4	5	C02E7.3	C02E7.3	C02E7.3	160	104	56	219	150	69	296	203	93	0	0.601	-0.734563
1477	Protein containing a Src homology 3 (SH3) domain, a ubiquitin interaction motif, and a VHS domain of unknown function, has low similarity to signal transducing adaptor molecule 1 (human STAM), which is involved in signal transduction	1	C34G6.7	C34G6.7	C34G6.7	3568	109	3459	3494	165	3329	4722	223	4499	0	0.769	-0.378944
1478	Protein of unknown function, has moderate similarity to uncharacterized C. elegans K11H12.4	4	C34H4.2	C34H4.2	C34H4.2	3059	98	2961	2555	158	2397	3453	214	3239	0	0.914	-0.129734
1479	Member of the rhodopsin family of G protein-coupled receptors (GPCR), has moderate similarity to uncharacterized C. elegans D1069.4	5	C35A11.1	C35A11.1	C35A11.1	590	99	491	582	145	437	786	196	591	0	0.831	-0.26708
1480	Protein of unknown function	3	C35D10.7/C35D10.7A	C35D10.7	C35D10.7	1713	104	1609	1362	147	1215	1841	199	1642	0	0.98	-0.0291463
1481	Protein with strong similarity to C. elegans F42G2.6 gene product	1	C35E7.3	C35E7.3	C35E7.3	1448	111	1337	1194	146	1048	1614	197	1416	0	0.944	-0.0831412
1482	Protein with strong similarity to C. elegans C35E7.4 gene product	1	C35E7.5	C35E7.5	C35E7.5	6470	104	6366	6287	135	6152	8496	182	8314	0	0.766	-0.384584
1483	Protein containing three PDZ, DHR, or GLGF domains and three SAM (sterile alpha motif) domains, has low similarity to a region of neural tissue-specific F-actin binding protein (neurabin, rat LOC84685), which cross-links actin filaments	1	C43E11.6	C43E11.6	C43E11.6	1817	101	1716	2452	150	2302	3314	203	3111	0	0.552	-0.85726
1484	Protein of unknown function, has low similarity to uncharacterized C. elegans C26D10.5	2	C44B7.3	C44B7.3	C44B7.3	667	105	562	470	150	320	635	203	432	0	1.3	0.378512
1485	Protein with high similarity to ATP-binding cassette subfamily D member 3 (human ABCD3), which mediates peroxisomal import of fatty acids and fatty acyl-CoAs and is associated with Zellweger syndrome, member of the ABC transporter family	2	C44B7.9	C44B7.9	C44B7.9	2856	106	2750	2076	149	1927	2805	201	2604	0	1.056	0.0786098
1486	Member of the M20, M25, or M40 peptidase family of zinc metalloproteases, has low similarity to uncharacterized C. elegans B0495.7	2	C44B7.11	C44B7.11	C44B7.11	716	108	608	556	139	417	751	188	564	0	1.079	0.109695
1487	Protein of unknown function, has high similarity to uncharacterized C. elegans C44C3.5	5	C44C3.1	C44C3.1	C44C3.1	296	110	186	241	154	87	326	208	118	0	1.582	0.66175
1488	Protein of unknown function, has high similarity to uncharacterized C. elegans K12D9.5, which is predicted to be a G protein-coupled receptor	5	C44C3.6	C44C3.6	C44C3.6	154	105	49	181	149	32	245	201	43	0	1.133	0.180148
1489	Protein of unknown function	5	C14C10.3	C14C10.3	C14C10.3	2970	100	2870	2926	154	2772	3954	208	3746	0	0.766	-0.384584
1490	Protein containing 18 uncharacterized DUF139 cysteine repeat domains, has low similarity to uncharacterized C. elegans F07H5.8	5	C14C11.8	C14C11.8	C14C11.8	879	98	781	707	151	556	955	204	751	0	1.039	0.0551957
1491	Protein of unknown function	X	C14F11.4	C14F11.4	C14F11.4	2788	109	2679	1302	161	1141	1759	218	1542	0	1.737	0.796598
1492	Putative coiled-coil protein, has similarity to myosins and human Golgi autoantigens	X	C14H10.2	C14H10.2	C14H10.2	1953	106	1847	1486	150	1336	2008	203	1805	0	1.023	0.0328061
1493	Protein of unknown function, has high similarity to uncharacterized C. elegans C15A11.7	1	C15A11.4	C15A11.4	C15A11.4	726	101	625	694	147	547	938	199	739	0	0.846	-0.24127
1494	Protein of unknown function, contains a putative transmembrane domain, has weak similarity to human vesicle trafficking and docking proteins syntaxin 6 and SNAP25 (synaptosomal-associated protein, 25kD) (Hs.157144, Hs.84389)	X	C15C7.1	C15C7.1	C15C7.1	2292	104	2188	1960	153	1807	2649	207	2442	0	0.896	-0.158429
1495	Protein with weak similarity to human sodium-dependent inorganic phosphate cotransporter NPT4, member of the major facilitator superfamily	2	C18D1.2	C18D1.2	C18D1.2	169	99	70	212	147	65	286	199	88	0	0.797	-0.327348
1496	Protein of unknown function, has strong similarity to uncharacterized C. elegans F31E9.6	5	C18D4.6	C18D4.6	C18D4.6	882	98	784	888	145	743	1200	196	1004	0	0.781	-0.356606
1497	Protein of unknown function	1	C18E3.1	C18E3.1	C18E3.1	621	98	523	472	159	313	638	215	423	0	1.236	0.305679
1498	Protein containing four EF hand domains, which are found in signaling, buffering or transport proteins, has a region of high similarity to calmodulin 1 (human CALM1), which is involved in regulating the calcium-dependent activity of proteins and enzymes	2	C18E9.1	C18E9.1	C18E9.1	2749	110	2639	3549	177	3372	4796	239	4557	0	0.579	-0.788365
1499	Protein containing four WSN domains of unknown function, four ankyrin (Ank) repeats, which may mediate protein-protein interactions, and four BRCA1 (breast cancer type 1) C terminus (BRCT) domains, which are found in some cell cycle checkpoint proteins	3	C18H2.1	C18H2.1	C18H2.1	358	116	242	292	183	109	395	247	147	0	1.643	0.716332
1500	Protein of unknown function	4	C18H7.6	C18H7.6	C18H7.6	191	115	76	249	170	79	336	230	107	0	0.712	-0.490051
1501	Protein of unknown function	1	C55B7.5	C55B7.5	C55B7.5	4869	110	4759	4304	164	4140	5816	222	5595	0	0.851	-0.232769
1502		1		multiple	C55B7.7	494	106	388	537	190	347	726	257	469	0	0.827	-0.274041
1503	Protein with moderate similarity to C. elegans F27C8.5 gene product	1	C55B7.11	C55B7.11	C55B7.11	3423	107	3316	2915	160	2755	3939	216	3723	0	0.891	-0.166503
1504	Protein of unknown function, has strong similarity over N-terminal 252 amino acids to C. elegans F23B2.7	4	C55C3.3	C55C3.3	C55C3.3	2323	102	2221	1533	158	1375	2072	214	1858	0	1.195	0.257011
1505	Protein of unknown function containing a Ground-like domain, has weak similarity to C. elegans Y47D7A_146.B	5	C56A3.1	C56A3.1	C56A3.1	1390	104	1286	1385	151	1234	1872	204	1668	0	0.771	-0.375197
1506	Protein of unknown function	5	C56A3.5	C56A3.5	C56A3.5	4713	108	4605	3736	149	3587	5049	201	4847	0	0.95	-0.0740006
1507		5		D1065.2	D1065.2	155	108	47	180	141	39	243	191	53	0	0.892	-0.164884
1508	Protein of unknown function	1	D1081.7	D1081.7	D1081.7	6259	106	6153	5063	138	4925	6842	186	6655	0	0.925	-0.112475
1509	Protein of unknown function, has moderate similarity to H. sapiens Hs.79672 gene product	3	D2007.5	D2007.5	D2007.5	4875	98	4777	5782	138	5644	7814	186	7627	0	0.626	-0.675765
1510	Protein containing four WD domains (WD-40 repeat), which may mediate protein-protein interactions, has low similarity to a region of SREBP cleavage-activating protein (human SCAP), which regulates cholesterol metabolism	2	scp-1/D2013.8	D2013.8	D2013.8	1329	99	1230	1174	147	1027	1586	199	1388	0	0.886	-0.174621
1511	Protein containing a protein kinase domain, has low similarity to casein kinase 1 epsilon (human CSNK1E), which is a serine/threonine protein kinase that may function in DNA repair and is associated with familial advanced sleep phase syndrome	4	D2024.1	D2024.1	D2024.1	688	102	586	508	149	359	686	201	485	0	1.208	0.27262
1512	Protein with high similarity to capping protein muscle Z-line alpha 1 (human CAPZA1), which regulates actin polymerization and may contribute to barbed-end actin capping and cell motility, member of the F-actin capping protein alpha subunit family	4	cap-1/D2024.6	D2024.6	D2024.6	5802	108	5694	6131	151	5980	8285	204	8081	0	0.705	-0.504305
1513	Protein of unknown function	4	F15E6.9	F15E6.9	F15E6.9	416	118	298	391	161	230	528	218	311	0	0.959	-0.0603973
1514		5		F15E11.4	F15E11.4	311	103	208	322	156	166	435	211	224	0	0.927	-0.109359
1515		5		F15E11.11	F15E11.11	289	99	190	308	156	152	416	211	205	0	0.925	-0.112475
1516	Protein of unknown function, has moderate similarity to C. elegans D1005.5	5	F15H10.5	F15H10.5	F15H10.5	2292	106	2186	1971	159	1812	2664	215	2449	0	0.893	-0.163268
1517	Voltage-gated potassium channel, has strong similarity to Drosophila ether-a-go-go (eag) potassium channel	5	egl-2/F16B3.1	F16B3.1	F16B3.1	467	112	355	511	161	350	691	218	473	0	0.751	-0.413115
1518	Protein of unknown function, has low similarity to uncharacterized C. elegans T07F8.1	5	F16B4.3	F16B4.3	F16B4.3	2028	103	1925	1839	151	1688	2485	204	2281	0	0.844	-0.244685
1519	Protein containing two protein kinase domains, has a region of low similarity to a region of mitogen activated protein kinase kinase kinase 3 (human MAP3K3), which activates the SAPK (MAPK8) and ERK (MAPK3) but not the p38 MAP kinase (MAPK14) pathway	4	F18F11.4	F18F11.4	F18F11.4	1355	96	1259	1311	149	1162	1772	201	1570	0	0.802	-0.318326
1520	Protein with moderate similarity to ubiquitin fusion degradation protein (S. cerevisiae Ufd1p), which is involved in degradation of ubiquitin fusion proteins	4	F19B6.2	F19B6.2	F19B6.2	4917	97	4820	4991	147	4844	6745	199	6546	0	0.736	-0.442222
1521	Protein of unknown function	2	F19B10.1	F19B10.1	F19B10.1	1037	98	939	1197	145	1052	1618	196	1422	0	0.661	-0.597278
1522	Protein of unknown function, has weak similarity to C. elegans F19B10.11	2	F19B10.5	F19B10.5	F19B10.5	432	99	333	426	145	281	576	196	380	0	0.877	-0.189351
1523	Putative paralog of C. elegans K12B6.8 gene product	2	F19B10.10	F19B10.10	F19B10.10	1490	102	1388	982	158	824	1327	214	1114	0	1.247	0.318461
1524	Member of the carboxypeptidase protein family	4	F19C7.2	F19C7.2	F19C7.2	2106	113	1993	2345	176	2169	3169	238	2931	0	0.68	-0.556393
1525	Protein of unknown function, has high similarity to uncharacterized C. elegans F35E12.6	5	F35E12.5	F35E12.5	F35E12.5	2393	119	2274	839	170	669	1134	230	904	0	2.515	1.33056
1526	Protein containing an F-box domain, which serve as a link between a target protein and a ubiquitin-conjugating enzyme, has low similarity to uncharacterized C. elegans F35E2.8	1	F35E2.2	F35E2.2	F35E2.2	376	115	261	399	161	238	539	218	322	0	0.812	-0.300448
1527	Putative G protein-coupled receptor, member of a subfamily with distant similarity to members of the SRG subfamily, no homolog found in human or D. melanogaster	1	F35E2.6	F35E2.6	F35E2.6	537	129	408	357	186	171	482	251	231	0	1.766	0.820485
1528	Protein containing six C2H2 type zinc finger domains, has a region of low similarity to a region of C. elegans HAM-2, which is a putative transcription factor required for hermaphrodite-specific neuron migration and a downstream target of C. elegans EGL-5	5	T05G11.1	T05G11.1	F35E8.14	904	116	788	874	185	689	1181	250	931	0	0.846	-0.24127
1529	Member of an uncharacterized protein family	5	F35E8.7	F35E8.7	F35E8.7	398	114	284	354	180	174	478	243	235	0	1.208	0.27262
1530	Protein of unknown function, has high similarity to uncharacterized C. elegans C17B7.5	5	F35F10.10	F35F10.10	F35F10.10	285	112	173	285	171	114	385	231	154	0	1.123	0.167358
1531	Protein containing four BRCA1 (breast cancer type 1) C terminus (BRCT) domains, two ankyrin (Ank) repeats, and two WSN domains of unknown function, has low similarity to uncharacterized C. elegans C01G10.1	3	F37A4.4	F37A4.4	F37A4.4	571	118	453	398	176	222	538	238	300	0	1.51	0.594549
1532	Protein of unknown function	3	F37A4.6	F37A4.6	F37A4.6	641	124	517	575	164	411	777	222	555	0	0.931	-0.103147
1533	Protein with high similarity to human SMARCA1, which is part of a complex involved in histone assembly, contains two Myb-like DNA-binding domains, two AT-hook motifs, two SNF2 related N-terminal domains, and two helicase conserved C-terminal domains	3	F37A4.8	F37A4.8	F37A4.8	3296	113	3183	2249	155	2094	3039	209	2830	0	1.125	0.169925
1534	Protein of unknown function, similar to C. elegans olfactory receptor ODR-10	5	F37B4.11	F37B4.11	F37B4.11	269	116	153	197	145	52	266	196	70	0	2.177	1.12234
1535	Putative folate transporter, has strong similarity to human reduced folate carrier protein (RFC-like, Hs.173314)	5	F37B4.7	F37B4.7	F37B4.7	7420	101	7319	1233	152	1081	1666	205	1461	0	5.01	2.32481
1536	Member of the RNase PH family of 3' exoribonucleases, which are involved in RNA processing, has a region of low similarity to S. cerevisiae Rrp45p, which is a protein component of the exosome 3'-5' exoribonuclease complex	3	F37C12.13	F37C12.13	F37C12.13	4891	99	4792	4351	149	4202	5880	201	5678	0	0.844	-0.244685
1537	Putative paralog of C. elegans ZK250.9, has weak similarity at the C-terminus of S. cerevisiae PIF1, mitochondrial DNA repair and recombination protein	2	ZK250.10	ZK250.10	ZK250.10	311	99	212	354	141	213	478	191	288	0	0.737	-0.440263
1538	TcA transposase	m	ZK250.4	ZK250.4	ZK250.4	407	104	303	442	144	298	597	195	403	0	0.752	-0.411195
1539	Protein containing four meprin and TRAF homology (MATH) domains	2	ZK250.6	ZK250.6	ZK250.6	371	106	265	292	141	151	395	191	204	0	1.299	0.377401
1540	Protein containing three meprin and TRAF homology (MATH) domains, has strong similarity to uncharacterized C. elegans C40D2.2	2	ZK250.8	ZK250.8	ZK250.8	1158	106	1052	913	161	752	1234	218	1016	0	1.035	0.0496308
1541	Protein containing three ankyrin (Ank) repeats, has a region of moderate similarity to a region of BRCA1 associated RING domain 1 (mouse Bard1), which binds mouse Brca1 and may participate in tumor suppression	1	ZK265.1	ZK265.1	ZK265.1	447	114	333	391	177	214	528	239	289	0	1.151	0.202888
1542	Protein containing seven kunitz or bovine pancreatic trypsin inhibitor domains, has a region of moderate similarity to a region of alpha-1-microglobulin and bikunin precursor (human AMBP), which is a lipocalin transport protein	5	ZK287.4	ZK287.4	ZK287.4	686	109	577	632	168	464	854	227	627	0	0.92	-0.120294
1543	Protein with high similarity to C. elegans NHR-58, which is a putative nuclear hormone receptor-Zinc finger protein that is involved in embryogenesis and morphogenesis, contains a nuclear hormone receptor ligand-binding and C4-type zinc finger domains	5	nhr-90/ZK488.2	ZK488.2	ZK488.2	1789	104	1685	1915	156	1759	2588	211	2377	0	0.709	-0.496142
1544	Protein containing a DUF138 domain of unknown function, has high similarity to uncharacterized C. elegans ZK488.5	5	ZK488.6	ZK488.6	ZK488.6	1042	97	945	775	140	635	1047	189	858	0	1.101	0.138814
1545	Protein with weak similarity to C. elegans C36B1.5, which is a putative U4/U6 snRNP-associated splicing factor and member of the WD repeat protein family	3	ZK520.3	ZK520.3	ZK520.3	1719	99	1620	1641	151	1490	2218	204	2014	-100	0.805	-0.312939
1546		X		ZK54.2	ZK54.2	1562	99	1463	2343	149	2194	3166	201	2965	0	0.493	-1.02034
1547	Putative coiled-coil protein, has weak similarity to S. cerevisiae spindle pole body component Nuf1p, has weak similarity to C. elegans myosin family member NMY-1	2	ZK546.14	ZK546.14	ZK546.14	7642	108	7534	4312	160	4152	5827	216	5611	0	1.343	0.425459
1548	Protein containing four C2H2 type zinc finger domains, which bind nucleic acids	2	ZK546.5	ZK546.5	ZK546.5	3161	111	3050	3161	168	2993	4272	227	4045	0	0.754	-0.407364
1549	Member of the 7-transmembrane chemoreceptor family of G-protein coupled receptors (GPCR), has low similarity to C. elegans ODR-10, which is involved in odorant response	5	T10H9.6	T10H9.6	T10H9.6	546	111	435	301	170	131	407	230	177	0	2.457	1.2969
1550	Protein of unknown function, has high similarity to uncharacterized C. elegans T11A5.2	5	T11A5.3	T11A5.3	T11A5.3	281	120	161	298	176	122	403	238	165	0	0.977	-0.0335695
1551	Protein containing two collagen triple helix repeats and one nematode cuticle collagen N-terminal domain, has moderate similarity to a region of C. elegans BLI-1, which is a putative collagen involved in embryogenesis and morphogenesis and chemotaxis	4	T11B7.3	T11B7.3	T11B7.3	6216	113	6103	4444	162	4282	6005	219	5786	0	1.055	0.077243
1552	Vitellogenin receptor	4	rme-2/lr/T11F8.3	T11F8.3	T11F8.3	9728	113	9615	8746	164	8582	11819	222	11597	0	0.829	-0.270556
1553	Member of the short-chain dehydrogenase-reductase family, which are NAD- or NADP-dependent oxidoreductases, has moderate similarity to short-chain dehydrogenase-reductase 1 (human SDR1), which reduces all-trans-retinal to retinol	5	T11F9.11	T11F9.11	T11F9.11	3539	118	3421	3774	178	3596	5100	241	4859	0	0.704	-0.506353
1554	Member of the ZIP zinc transporter family, which may be metal transporters	5	T11F9.2	T11F9.2	T11F9.2	1267	120	1147	1091	180	911	1474	243	1231	0	0.932	-0.101598
1555	Collagen of the collagen triple helix repeat (20 copies) family	2	dpy-2/rol-2/T14B4.6	T14B4.6	T14B4.6	4812	121	4691	2676	167	2509	3616	226	3391	0	1.384	0.468844
1556	Putative serine-pyruvate aminotransferase	2	T14D7.1	T14D7.1	T14D7.1	3309	116	3193	2592	171	2421	3503	231	3272	0	0.976	-0.0350469
1557	Member of the rhodopsin family of G-protein coupled receptors (GPCR), has a region of low similarity to dopamine D2 receptor (rat Drd2), which inhibits adenylyl cyclase, activates phospholipase D and is important in locomotory behavior	X	T14E8.3	T14E8.3	T14E8.3	532	123	409	442	181	261	597	245	353	0	1.16	0.214125
1558	Protein of unknown function	X	T14F9.2	T14F9.2	T14F9.2	1617	125	1492	1659	179	1480	2242	242	2000	0	0.746	-0.422752
1559	DNA-binding protein involved in target gene activation in pharynx, vulva and hindgut morphogenesis	X	peb-1/T14F9.4	T14F9.4	T14F9.4	1279	118	1161	1372	170	1202	1854	230	1624	0	0.715	-0.483985
1560	Putative forkhead transcription factor; strongly similar to C. elegans C47G2.2; functions redundantly with PES-1	X	fkh-2/T14G12.4	T14G12.4	T14G12.4	564	119	445	528	154	374	714	208	505	0	0.88	-0.184425
1561	Protein containing a VHS domain of unknown function, has low similarity to golgi-associated gamma-adaptin ear containing ARF-binding protein 2 (VHS and EAR domains, human GGA2), which binds clathrin and may link cargo molecules to clathrin-coated vesicles	X	W04G3.4	W04G3.4	W04G3.4	472	115	357	474	173	301	641	234	407	0	0.878	-0.187707
1562	Member of an uncharacterized protein family	1	W04G5.4	W04G5.4	W04G5.4	463	107	356	460	162	298	622	219	403	0	0.884	-0.177882
1563	Protein of unknown function, putative paralog of C. elegans W04G5.8	1	W04G5.7	W04G5.7	W04G5.7	274	106	168	275	154	121	372	208	164	0	1.027	0.0384362
1564	Protein of unknown function	1	W05F2.6	W05F2.6	W05F2.6	1304	100	1204	1126	157	969	1522	212	1309	0	0.919	-0.121863
1565	Protein containing two collagen triple helix repeats, which are found in some extracellular proteins, and a nematode cuticle collagen N-terminal domain, has high similarity to a region of C. elegans BLI-1	3	W05G11.3	W05G11.3	W05G11.3	8857	101	8756	1609	145	1464	2174	196	1978	0	4.426	2.146
1566	Phosphate permease	2	W05H5.3	W05H5.3	W05H5.3	371	103	268	398	154	244	538	208	330	0	0.813	-0.298673
1567	Membrane-associated protein involved in localization of odorant receptors to olfactory neuron cilia	3	odr-4/Y102E9.1	Y102E9.1	Y102E9.1	3006	104	2902	2729	147	2582	3688	199	3489	0	0.832	-0.265345
1568	Member of the transposase family, which are required for excising and inserting mobile genetic elements, has very strong similarity to uncharacterized C. elegans F44F4.8	4	Y116A8B.2	Y116A8B.2	Y116A8B.2	1561	106	1455	1689	141	1548	2282	191	2092	0	0.696	-0.522841
1569	Protein of unknown function, has weak similarity to uncharacterized C. elegans R08C7.9	5	Y20C6A.2	Y20C6A.2	Y20C6A.2	668	100	568	566	143	423	765	193	572	0	0.994	-0.00868224
1570	Member of the 7-transmembrane chemoreceptor family of G-protein coupled receptors (GPCR), has low similarity to uncharacterized C. elegans F39E9.3	5	Y22F5A.2	Y22F5A.2	Y22F5A.2	1221	95	1126	1217	155	1062	1645	209	1435	0	0.785	-0.349235
1571	Protein of unknown function	1	Y23H5A.3	Y23H5A.3	Y23H5A.3	4051	108	3943	3434	154	3280	4641	208	4432	0	0.89	-0.168123
1572	Protein of unknown function	X	Y26E6A.1	Y26E6A.1	Y26E6A.1	1407	110	1297	1231	174	1057	1664	235	1428	0	0.908	-0.139236
1573	Protein with similarity to human trophinin (TRO, cell adhesion protein possibly involved in embryo implantation), putative paralog of C. elegans T28H11.5	4	K07F5.11	K07F5.11	K07F5.11	6486	108	6378	3864	170	3694	5222	230	4992	0	1.278	0.353888
1574	Protein with strong similarity to C. elegans K07F5.15 gene product	4	K07F5.14	K07F5.14	K07F5.14	5072	117	4955	3267	174	3093	4415	235	4180	0	1.185	0.244887
1575	Putative tubulin-specific chaperone, has strong similarity to human TBCE (tubulin-specific chaperone E), has similarity to S. cerevisiae Pac2p	4	K07H8.1	K07H8.1	K07H8.1	2494	112	2382	2321	173	2148	3136	234	2903	0	0.821	-0.284546
1576	Protein of unknown function, has moderate similarity to C. elegans F58D2.2	4	K07H8.5	K07H8.5	K07H8.5	521	119	402	371	170	201	501	230	272	0	1.48	0.565597
1577	Protein containing a KH domain, which may bind RNA, has moderate similarity to a region of C. elegans GLD-1, which is an RNA binding protein that is required for transition from mitosis to meiosis during spermatogenesis and oogenesis in hermaphrodites	4	K07H8.9	K07H8.9	K07H8.9	2613	111	2502	2156	170	1986	2914	230	2684	0	0.932	-0.101598
1578	CBF1 homolog and a potential transcriptional regulator of the LIN-12 and GLP-1 (Lag) pathways	4	lag-1/K08B4.1	K08B4.1	K08B4.1	1872	117	1755	1633	167	1466	2207	226	1981	0	0.886	-0.174621
1579	Putative ortholog of C. elegans Y43F4A.2 gene product	X	K09E3.1	K09E3.1	K09E3.1	548	121	427	486	181	305	657	245	412	0	1.036	0.051024
1580	Protein of unknown function, has low similarity to uncharacterized C. elegans C08A9.6	X	K09E3.6	K09E3.6	K09E3.6	495	117	378	486	174	312	657	235	422	0	0.897	-0.15682
1581	Member of the sugar (and other) transporter family, has weak similarity to organic cation-carnitine transporter 3 (mouse Slc22a9), which is a a sodium and pH-independent organic cation and carnitine transporter that may be involved in spermatogenesis	X	K09E9.1	K09E9.1	K09E9.1	1703	119	1584	1333	172	1161	1801	232	1569	0	1.01	0.0143553
1582	Protein containing a DUF33 domain of unknown function, has high similarity to uncharacterized C. elegans K09E10.1	4	K09E10.2	K09E10.2	K09E10.2	623	119	504	401	170	231	542	230	312	0	1.615	0.691534
1583	Putative ortholog of C. elegans C17B7.7 gene product	m	K09F6.2	K09F6.2	K09F6.2	1369	118	1251	1298	168	1130	1754	227	1527	0	0.819	-0.288065
1584	Protein of unknown function, has strong similarity to uncharacterized C. elegans F54H12.2	2	K09F6.5	K09F6.5	K09F6.5	524	123	401	442	169	273	597	228	369	0	1.087	0.120352
1585					EMPTY	121	125	-4	155	164	-9	209	222	-12	0
1586					EMPTY	2014	118	1896	2276	151	2125	3076	204	2872	0	0.66	-0.599462
1587					EMPTY	99	104	-5	124	140	-16	168	189	-22	0
1588					EMPTY	115	108	7	156	167	-11	211	226	-15	0
1589					EMPTY	101	106	-5	166	155	11	224	209	15	0
1590					EMPTY	114	107	7	168	157	11	227	212	15	0	0.471	-1.0862
1591					EMPTY	96	99	-3	144	143	1	195	193	1	0
1592					EMPTY	105	95	10	204	138	66	276	186	89	0	0.112	-3.15843
1593					EMPTY	98	98	0	151	136	15	204	184	20	0
1594					EMPTY	107	107	0	161	149	12	218	201	16	0
1595					EMPTY	103	105	-2	154	154	0	208	208	0	0
1596					EMPTY	104	105	-1	150	157	-7	203	212	-9	0
1597	Protein of unknown function, has very strong similarity to uncharacterized C. elegans K02E7.2	m	R09E12.5	R09E12.5	R09E12.5	1763	115	1648	1409	160	1249	1904	216	1688	0	0.976	-0.0350469
1598	Protein with strong similarity to C. elegans C05D12.2 gene product	4	R09H10.5	R09H10.5	R09H10.5	3684	115	3569	2331	155	2176	3150	209	2941	0	1.214	0.279768
1599	Protein containing a protein kinase domain, has weak similarity to S. cerevisiae Yck1p, which is a casein kinase I isoform	5	R10D12.10	R10D12.10	R10D12.10	616	117	499	474	171	303	641	231	409	0	1.219	0.285698
1600	Protein containing four RNA recognition motifs (RRM, RBD, or RNP), has low similarity to C. elegans RBP-1, which is a protein involved in oogenesis	3	R10E4.2	R10E4.2	R10E4.2	4824	117	4707	5836	173	5663	7886	234	7653	0	0.615	-0.701342
1601	Member of the phosphate transporter family, has low similarity to amphotropic murine retrovirus receptor (solute carrier family 20 member 2, human SLC20A2), which is a sodium-dependent phosphate cotransporter that mediates inorganic phosphate transport	5	B0222.2	B0222.2	B0222.2	281	113	168	269	173	96	364	234	130	0	1.295	0.372952
1602	Protein containing two pyridoxal-dependent group II decarboxylase conserved domains, which bind pyridoxal-phosphate groups, has moderate similarity to sphingosine phosphate lyase 1 (mouse Sgpl1), which cleaves the C2-3 carbon of sphingosine phosphate	5	B0222.4	B0222.4	B0222.4	520	119	401	496	172	324	670	232	438	0	0.916	-0.12658
1603	Protein containing two PAN domains, which may mediate protein-protein or protein-carbohydrate interactions	5	C16D9.1	C16D9.1	C16D9.1	1553	111	1442	1337	173	1164	1807	234	1573	0	0.917	-0.125006
1604	Protein containing a DUF235 domain of unknown function, has high similarity to uncharacterized C. elegans C17A2.6	5	C16D9.3	C16D9.3	C16D9.3	331	122	209	327	186	141	442	251	191	0	1.097	0.133564
1605	Putative ortholog of C. elegans T22B11.2 gene product	5	C16D9.6	C16D9.6	C16D9.6	579	122	457	550	178	372	743	241	503	0	0.909	-0.137648
1606	Protein of unknown function, has low similarity to uncharacterized C. elegans B0563.6	X	C17H11.1	C17H11.1	C17H11.1	478	122	356	546	178	368	738	241	497	0	0.716	-0.481969
1607	Member of the reverse transcriptase protein family, which are RNA-dependent DNA polymerases, has high similarity to uncharacterized C. elegans R05F9.4	X	C17H11.3	C17H11.3	C17H11.3	316	123	193	251	184	67	339	249	91	0	2.132	1.09221
1608	Protein containing a DUF40 domain of unknown function, which contain four conserved cysteines, has high similarity to uncharacterized C. elegans C18B10.2	5	C18B10.1	C18B10.1	C18B10.1	304	122	182	240	173	67	324	234	91	0	2.01	1.0072
1609	Collagen that is structurally similar to vertebrate type IX collagens	2	rol-8/col-6/ZK1290.3	ZK1290.3	ZK1290.3	12171	117	12054	4877	173	4704	6591	234	6357	0	1.896	0.922959
1610	Member of the aldo-keto reductase family, which include some related monomeric NADPH-dependent oxidoreductases, has low similarity to (mouse Akr1a4), which is an NADPH-dependent aldo-keto reductase that reduces carbonyl-containing substrates	2	ZK1290.5	ZK1290.5	ZK1290.5	2432	126	2306	1963	181	1782	2653	245	2408	0	0.958	-0.0619024
1611	Protein with strong similarity to C. elegans W02D9.4 gene product	X	ZK154.5	ZK154.5	ZK154.5	1199	134	1065	1040	177	863	1405	239	1166	0	0.913	-0.131313
1612	Protein with similarity to human and D. melanogaster sodium-dependent inorganic phosphate cotransporters, member of the major facilitator superfamily	5	ZK682.2	ZK682.2	ZK682.2	2491	115	2376	2195	168	2027	2966	227	2739	0	0.867	-0.205896
1613	Member of the troponin family, which regulate calcium-induced muscle contraction, has high similarity to uncharacterized C. elegans T20B3.2	X	ZK721.2	ZK721.2	ZK721.2	15051	101	14950	9764	135	9629	13195	182	13012	0	1.149	0.200379
1614	Protein of unknown function	5	ZK742.2	ZK742.2	ZK742.2	1974	110	1864	1831	156	1675	2474	211	2264	0	0.823	-0.281036
1615	Protein containing a nuclear hormone receptor ligand-binding domain and a C4-type zinc finger domain, which bind DNA and may be involved in transcription regulation, has low similarity to hepatic nuclear factor 4 (mouse Hnf4)	3	nhr-10/B0280.8	B0280.8	B0280.8	1285	107	1178	1200	155	1045	1622	209	1412	0	0.834	-0.261881
1616	Protein containing a C3HC4 type Ring zinc finger, which may mediate protein-protein interactions, has high similarity to uncharacterized C. elegans ZK1240.5	2	B0281.8	B0281.8	B0281.8	502	104	398	484	149	335	654	201	453	0	0.879	-0.186065
1617	Protein containing a protein kinase domain, has a region of moderate similarity to cyclin-dependent kinase 9 (CDC2-related kinase, mouse Cdk9), which is a serine-threonine kinase expressed maximally during muscle and neural cell terminal differentiation	3	B0285.1	B0285.1	B0285.1	1130	100	1030	1086	138	948	1468	186	1281	0	0.804	-0.314733
1618	Protein of unknown function	3	B0285.5	B0285.5	B0285.5	1359	98	1261	1097	140	957	1482	189	1293	0	0.975	-0.0365259
1619	Member of 1-(5-phosphoribosyl)-5-amino-4-imidazole-carboxylate (AIR) carboxylase and SAICAR (phosphoribosylaminoimidazole-succinocarboxamide) synthetase families, has high similarity to uncharacterized SAICAR synthetase and AIR carboxylase (rat Ade2h1)	2	B0286.3	B0286.3	B0286.3	2786	99	2687	1764	139	1625	2384	188	2196	0	1.224	0.291604
1620	Protein containing a fork head domain, which are found in transcription factors involved in cell fate determination, has a region of moderate similarity to a region of forkhead box I1 (human FOXI1), which is a transcriptional activator	2	B0286.5	B0286.5	B0286.5	663	116	547	588	160	428	795	216	578	0	0.946	-0.0800879
1621	Protein of unknown function, has low similarity to uncharacterized C. elegans K06H6.1	5	ZK1055.5	ZK1055.5	ZK1055.5	365	111	254	339	180	159	458	243	215	0	1.182	0.24123
1622	Member of the carbon-nitrogen hydrolase family, which hydrolyze carbon-nitrogen bonds, has low similarity to uncharacterized S. pombe Spcc965.09p	3	ZK1058.6	ZK1058.6	ZK1058.6	414	120	294	345	181	164	466	245	222	0	1.327	0.408168
1623		2		multiple	ZK1067.4	586	120	466	593	184	409	801	249	553	0	0.843	-0.246395
1624	Member of the domain of unknown function DUF13 family, has high similarity to uncharacterized C. elegans T15D6.8	X	ZK1086.3	ZK1086.3	ZK1086.3	945	121	824	780	166	614	1054	224	830	0	0.993	-0.0101344
1625	Member of the tubulin-tyrosine ligase family	3	ZK1128.6	ZK1128.6	ZK1128.6	1566	111	1455	1351	161	1190	1826	218	1608	0	0.905	-0.14401
1626	Member of the 'chromo' (CHRromatin Organization MOdifier) Domain protein family	3	cec-1/ZK1236.2	ZK1236.2	ZK1236.2	3023	114	2909	3067	163	2904	4145	220	3924	0	0.741	-0.432455
1627	Protein containing a DUF141 domain of unknown function, has high similarity to uncharacterized C. elegans C17H12.8	4	C17H12.6	C17H12.6	C17H12.6	1058	116	942	618	166	452	835	224	611	0	1.542	0.624803
1628	Member of the ZIP zinc transporter family, which may be metal transporters, has low similarity to uncharacterized C. elegans F30B5.7	2	C18A3.2	C18A3.2	C18A3.2	2034	116	1918	1801	174	1627	2434	235	2199	0	0.872	-0.1976
1629	GTP-binding protein of the rab family (ras superfamily), component of a neuronal transmission pathway that affects pharyngeal pumping, body thrashing, and male mating	2	rab-3/C18A3.6	C18A3.6	C18A3.6	2373	116	2257	3028	172	2856	4092	232	3859	0	0.585	-0.773491
1630	Protein that acts as a male/hermaphrodite sex determination switch	X	xol-1/C18A11.5	C18A11.5	C18A11.5	420	119	301	359	171	188	485	231	254	0	1.185	0.244887
1631	Protein containing a DUF40 domain of unknown function, which contain four conserved cysteines, has high similarity to uncharacterized C. elegans C18B10.1	5	C18B10.2	C18B10.2	C18B10.2	282	116	166	236	178	58	319	241	78	0	2.118	1.0827
1632		5		C18B10.10	C18B10.10	270	135	135	248	184	64	335	249	86	0	1.561	0.642471
1633	Protein containing a GRAM domain, which are found in glucosyltransferases, myotubularins and other putative membrane-associated proteins, has low similarity to WW domain binding protein 2 (mouse Wbp2), which is a ligand involved in protein binding	2	D2013.6	D2013.6	D2013.6	1758	117	1641	1585	170	1415	2142	230	1912	0	0.858	-0.22095
1634	Protein of unknown function, has moderate similarity to uncharacterized C. elegans Y45F10A.3	4	D2024.2	D2024.2	D2024.2	1027	117	910	819	162	657	1107	219	888	0	1.025	0.0356239
1635	Member of the glycosyltransferase family 25 or LPS biosynthesis protein family, which are involved in lipopolysaccharide biosynthesis, has a region of moderate similarity to a region of cerebral cell adhesion molecule (human LOC51148)	3	D2045.9	D2045.9	D2045.9	713	115	598	583	162	421	788	219	569	0	1.051	0.0717627
1636		2		D2062.10	D2062.11	942	120	822	779	165	614	1053	223	830	0	0.991	-0.013043
1637	Member of the tetraspanin family, which contain an N-terminal transmembrane domain that is a signal sequence and membrane anchor	1	D2092.7	D2092.7	D2092.7	515	119	396	290	162	128	392	219	173	0	2.289	1.19472
1638	Protein of unknown function, contains a coiled-coil region, has weak similarity to C. elegans ZC334.5, has weak similarity over the C-terminus to human REST (RE1-silencing transcription factor)	1	DY3.5	DY3.5	DY3.5	1036	121	915	788	168	620	1065	227	838	0	1.092	0.126973
1639	Protein with moderate similarity to C. elegans T24E12.9 gene product	X	C36C9.5	C36C9.5	F07G6.4	825	107	718	688	155	533	930	209	720	0	0.997	-0.00433459
1640	Protein of unknown function, has high similarity to uncharacterized C. elegans Y49C4A.4	5	F07G11.8	F07G11.8	F07G11.8	290	115	175	283	157	126	382	212	170	0	1.028	0.0398403
1641	Protein with low similarity to polymerase epsilon 2 (human POLE2), which is an accessory subunit of DNA polymerase epsilon that binds the catalytic subunit and stabilizes the polymerase complex	4	F08B4.5	F08B4.5	F08B4.5	2831	104	2727	2295	149	2146	3101	201	2900	0	0.94	-0.0892673
1642	Protein of unknown function, has low similarity to uncharacterized C. elegans F40G12.5	2	F08D12.7	F08D12.7	F08D12.7	1292	96	1196	1185	143	1042	1601	193	1408	0	0.849	-0.236164
1643	Protein of unknown function	2	F13H8.6	F13H8.6	F13H8.6	546	96	450	593	139	454	801	188	614	0	0.733	-0.448115
1644	Protein containing a type I phosphodiesterase or nucleotide pyrophosphatase domain, has weak similarity to a region of rat Enpp1, which is an ectonucleotide pyrophosphatase-phosphodiesterase and a cell surface tumor and neural differentiation antigen	4	F13H10.5	F13H10.5	F13H10.5	856	105	751	817	139	678	1104	188	916	0	0.82	-0.286304
1645	Protein containing a cyclin N-terminal domain, has low similarity to cyclin C (human CCNC), which functions in transcription, cell-cell adhesion, and cell proliferation and may be associated with lymphoid malignancies	5	F43D2.1	F43D2.1	F43D2.1	4620	101	4519	4638	144	4494	6268	195	6073	0	0.744	-0.426625
1646	Protein with high similarity to vesicle transport-related protein (rat RA410), which interacts with and positively regulates syntaxin 5 (rat Stx5a) as part of a complex, member of the Sec 1 family, which may be involved in secretion	3	F43D9.3	F43D9.3	F43D9.3	943	102	841	685	146	539	926	197	728	0	1.155	0.207893
1647	Member of the mitochondrial carrier protein family of membrane transporters, has low similarity to S. cerevisiae Leu5p, which is a mitochondrial carrier membrane transporter	1	F43G9.3	F43G9.3	F43G9.3	2181	106	2075	2472	150	2322	3341	203	3138	0	0.661	-0.597278
1648	Protein of unknown function	1	F43G9.8	F43G9.8	F43G9.8	439	112	327	370	158	212	500	214	286	0	1.141	0.190299
1649	Protein of unknown function	X	F44A6.5	F44A6.5	F44A6.5	1753	107	1646	1546	157	1389	2089	212	1877	0	0.877	-0.189351
1650	Protein containing a cyclin N-terminal domain, has a region of low similarity to a region of cyclin T1 (human CCNT1), which is a regulatory subunit of the positive transcription elongation factor b and functions in transcription elongation	3	F44B9.4	F44B9.4	F44B9.4	1274	103	1171	984	153	831	1330	207	1123	0	1.043	0.0607392
1651	Protein of unknown function, has high similarity to uncharacterized C. elegans F47B8.4	5	F47B8.3	F47B8.3	F47B8.3	2205	104	2101	2525	148	2377	3412	200	3212	0	0.654	-0.612637
1652	Protein containing a nuclear hormone receptor C4-type zinc finger domain, which bind DNA and may be involved in regulation of transcription, and a nuclear hormone receptor ligand-binding domain, has low similarity to C. elegans NHR-51	5	F47C10.4	F47C10.4	F47C10.4	332	110	222	305	157	148	412	212	200	0	1.11	0.15056
1653	Member of the 7-transmembrane chemoreceptor family of G protein-coupled receptors (GPCR), has high similarity to uncharacterized C. elegans F47C12.10	4	F47C12.3	F47C12.3	F47C12.3	366	123	243	331	174	157	447	235	212	0	1.145	0.195348
1654	Member of the 7-transmembrane chemoreceptor family of G protein-coupled receptors (GPCR), has high similarity to uncharacterized C. elegans F47C12.3	4	F47C12.10	F47C12.10	F47C12.10	251	124	127	241	177	64	326	239	86	0	1.468	0.553852
1655	Protein containing a DUF32 domain of unknown function, has strong similarity to uncharacterized C. elegans F47D2.6	5	F47D2.5	F47D2.5	F47D2.5	312	112	200	272	168	104	368	227	141	0	1.423	0.508936
1656	Member of the rhodopsin family of G protein-coupled receptors (GPCR), has low similarity to C. elegans GAR-1, which is a g protein-linked acetylcholine receptor with three alternatively spliced forms	3	F47D12.1	F47D12.1	F47D12.1	660	121	539	682	165	517	922	223	699	0	0.771	-0.375197
1657	Protein containing a RhoGEF (GTPase exchange factor) domain and a Src homology 3 (SH3) domain, has low similarity to pak3 binding protein (mouse Arhgef7), which is a putative GTPase exchange factor for Rho GTPases that recruits Pak to focal complexes	X	K11E4.4	K11E4.4	K11E4.4	1079	120	959	856	156	700	1157	211	946	0	1.014	0.0200577
1658	Component of a levamisole-gated channel	X	acr-3/K11G12.7	K11G12.7	K11G12.7	172	118	54	199	157	42	269	212	57	0	0.951	-0.0724828
1659	Putative ortholog of C. elegans K11H12.4 gene product	4	K11H12.3	K11H12.3	K11H12.3	338	128	210	343	174	169	464	235	228	0	0.92	-0.120294
1660		5		no_gene	K12B6.7	197	115	82	218	169	49	295	228	66	0	1.238	0.308011
1661	Protein of unknown function, has high similarity to uncharacterized C. elegans M7.8	4	M7.12	M7.12	M7.12	1241	120	1121	1183	184	999	1599	249	1350	0	0.83	-0.268817
1662	Protein containing one CAP-Gly domain, which is predicted to be in an alpha-helical coiled-coil conformation	3	M01A8.2	M01A8.2	M01A8.2	1484	123	1361	1239	171	1068	1674	231	1443	0	0.943	-0.0846703
1663	Protein of unknown function	3	M88.4	M88.4	M88.4	888	125	763	568	165	403	768	223	545	0	1.401	0.486457
1664	Member of the 4 TM potassium channel protein family	2	twk-14/M110.2	M110.2	M110.2	226	120	106	264	152	112	357	205	151	0	0.7	-0.514573
1665	Protein containing a von Willebrand factor (vWF) type A domain, has a region of moderate similarity to a region of cuticulin component (C. elegans CUT-1)	3	M142.2	M142.2	M142.2	373	107	266	475	158	317	642	214	428	0	0.621	-0.687335
1666	Protein of unknown function, has high similarity to uncharacterized C. elegans F36G9.3	X	M153.2	M153.2	M153.2	374	102	272	381	142	239	515	192	323	0	0.842	-0.248108
1667	Protein of unknown function	2	M176.4	M176.4	M176.4	1850	103	1747	2097	149	1948	2834	201	2632	0	0.664	-0.590745
1668	Protein containing six uncharacterized DUF139 cysteine repeat domains, has low similarity to uncharacterized C. elegans R09B5.5	2	M195.2	M195.2	M195.2	733	99	634	574	135	439	776	182	593	0	1.069	0.0962619
1669	Protein with weak similarity to C. elegans T13A10.5	X	T18D3.1	T18D3.1	T18D3.1	4624	100	4524	4848	139	4709	6551	188	6364	0	0.711	-0.492079
1670	Protein with high similarity to zinc transporter 2 (rat Slc30a2), which transports zinc into vesicles and may protect cells from zinc toxicity by inducing zinc accumulation in a lysosomal or endosomal compartment, member of the cation efflux family	X	T18D3.3	T18D3.3	T18D3.3	1564	98	1466	1530	135	1395	2068	182	1885	0	0.778	-0.362158
1671	Member of the C. elegans putative membrane protein family 8, has moderate similarity to a region of bestrophin (human VMD2), which functions in vision and may be associated with vitelliform macular dystrophy and bull's eye maculopathy	3	T19C3.1	T19C3.1	T19C3.1	1105	106	999	1044	153	891	1411	207	1204	0	0.83	-0.268817
1672	Protein of unknown function, has high similarity to uncharacterized C. elegans C51F7.2	5	T19C4.3	T19C4.3	T19C4.3	310	117	193	295	163	132	399	220	178	0	1.082	0.1137
1673	Protein with moderate similarity to C. elegans T27E9.9 gene product	X	T19D7.1	T19D7.1	T19D7.1	1740	100	1640	1304	150	1154	1762	203	1559	0	1.052	0.0731347
1674	Protein of unknown function	2	T19D12.7	T19D12.7	T19D12.7	388	101	287	453	145	308	612	196	416	0	0.69	-0.535332
1675	Putative coiled-coil protein, has weak similarity to S. cerevisiae Uso1p, required for protein transport from ER to Golgi	1	T22C1.6	T22C1.6	T22C1.6	2723	99	2624	2076	143	1933	2805	193	2612	0	1.005	0.0071955
1676	Protein containing two C2H2 type zinc finger domains, which bind nucleic acids, has moderate similarity to uncharacterized C. elegans T22C8.3	2	T22C8.4	T22C8.4	T22C8.4	461	96	365	433	147	286	585	199	386	0	0.944	-0.0831412
1677	Protein with high similarity to excitatory amino acid transporter 1 (human SLC1A3), which is a high affinity glutamate-aspartate transporter important for glutamate reuptake in excitatory neurotransmissions	X	T22E5.2	T22E5.2	T22E5.2	293	102	191	275	141	134	372	191	181	0	1.055	0.077243
1678	Member of the 7-transmembrane chemoreceptor family of G-protein coupled receptors (GPCR), has high similarity to uncharacterized C. elegans T22F3.5	5	T22F3.6	T22F3.6	T22F3.6	503	95	408	482	149	333	651	201	450	0	0.907	-0.140826
1679	Member of the sugar (and other) transporter family, has weak similarity to solute carrier family 17 member 1 (mouse Slc17a1), which is involved in sodium-dependent phosphate transport and mediates hepatic and renal anion drug transport	5	T22F3.8	T22F3.8	T22F3.8	630	118	512	602	164	438	814	222	592	0	0.865	-0.209228
1680	Member of the 7-transmembrane chemoreceptor family of G-protein coupled receptors (GPCR), has high similarity to uncharacterized C. elegans T22H2.1	1	T22H2.3	T22H2.3	T22H2.3	429	116	313	415	162	253	561	219	342	0	0.915	-0.128156
1681	Member of an uncharacterized protein family	5	F21D9.5	F21D9.5	F21D9.5	304	110	194	281	154	127	380	208	172	0	1.13	0.176323
1682	Member of the flavin containing amine oxidase family, has moderate similarity to uncharacterized C. elegans F55C5.6	5	F25C8.2	F25C8.2	F25C8.2	1706	118	1588	1085	165	920	1466	223	1243	0	1.277	0.352759
1683	Member of the AMP-binding enzyme family, has weak similarity to S. cerevisiae Fat2p, which is a peroxisomal AMP-binding protein	5	F25C8.4	F25C8.4	F25C8.4	1624	114	1510	1484	155	1329	2005	209	1796	0	0.841	-0.249822
1684	G protein-coupled receptor of unknown function, no homolog found in human or D. melanogaster	5	F26D2.9	F26D2.9	F26D2.9	284	116	168	258	163	95	349	220	128	0	1.309	0.388465
1685	Member of an uncharacterized protein family	5	F26D2.13	F26D2.13	F26D2.13	369	123	246	360	180	180	486	243	243	0	1.011	0.015783
1686	Member of the short-chain dehydrogenase-reductase family, which are NAD- or NADP-dependent oxidoreductases, has low similarity to human HSA250303, which is a peroxisomal trans 2-enoyl CoA reductase that catalyzes the reduction of trans 2-enoyl CoAs	5	F26D2.15	F26D2.15	F26D2.15	380	111	269	505	171	334	682	231	451	0	0.596	-0.746616
1687	Member of an uncharacterized protein family	5	F47H4.4	F47H4.4	F47H4.4	446	125	321	395	186	209	534	251	282	0	1.137	0.185232
1688	Member of the 7-transmembrane chemoreceptor family of G protein-coupled receptors (GPCR), has high similarity to uncharacterized C. elegans F21H7.11	5	F49H6.4	F49H6.4	F49H6.4	371	131	240	350	189	161	473	255	218	0	1.103	0.141433
1689	Protein containing a DUF216 domain of unknown function, has high similarity to uncharacterized C. elegans Y102A5C.33	5	F49H6.11	F49H6.11	F49H6.11	310	129	181	223	177	46	301	239	62	0	2.912	1.54201
1690	Member of an uncharacterized protein family	4	F52B11.3	F52B11.3	F52B11.3	8817	120	8697	4936	152	4784	6670	205	6465	0	1.345	0.427606
1691	Protein containing two GATA-type zinc finger domains, has moderate similarity to C. elegans EGL-18, which is required for establishing the identity of hypodermal seam cells	4	elt-6/F52C12.5	F52C12.5	F52C12.5	1038	98	940	1048	150	898	1416	203	1214	0	0.775	-0.367732
1692	Protein containing a protein kinase domain, has low similarity to casein kinase 1 delta (human CSNK1D), which is a serine/threonine protein kinase involved in DNA repair and found in neurofibrillary tangles of some neurodegenerative diseases	2	F53C3.1	F53C3.1	F53C3.1	594	99	495	461	138	323	623	186	436	0	1.134	0.181421
1693	Protein of unknown function, has low similarity to a region of immunoglobulin mu binding protein 2 (human IGHMBP2), which is a DNA binding protein that functions as a transcriptional regulator and may be involved in viral defense mechanisms	1	Y106G6D.5	Y106G6D.5	Y106G6D.5	1392	129	1263	1110	179	931	1500	242	1258	0	1.004	0.00575927
1694	TcA transposase	1	ZC334.4	ZC334.4	ZC334.4	410	102	308	398	143	255	538	193	345	0	0.894	-0.161653
1695	Two cadherin isoforms; HMR-1A required for epithelial morphogenesis and HMR-1B required for axonal guidance	1	hmr-1/ZK39.1/Y52B11B.2/W02B9.1	ZK39.1	ZK39.1	318	98	220	319	143	176	431	193	238	0	0.925	-0.112475
1696	Member of the Tc3 Transposase protein family	5	ZK262.5	ZK262.5	ZK262.5	520	102	418	633	149	484	855	201	654	0	0.639	-0.646112
1697	Member of the 7-transmembrane chemoreceptor family of G-protein coupled receptors (GPCR), has high similarity to uncharacterized C. elegans ZK262.1	5	ZK262.11	ZK262.11	ZK262.11	268	106	162	275	147	128	372	199	173	0	0.937	-0.093879
1698	Member of an uncharacterized protein family	1	ZK1025.4	ZK1025.4	ZK1025.4	552	104	448	344	150	194	465	203	262	0	1.709	0.773152
1699	Protein of unknown function	1	K05C4.7	K05C4.7	K05C4.7	5125	99	5026	4991	144	4847	6745	195	6550	0	0.767	-0.382702
1700	Protein containing a DUF138 domain of unknown function, has moderate similarity to uncharacterized C. elegans T06A1.1	5	K08D9.2	K08D9.2	K08D9.2	246	96	150	282	140	142	381	189	192	0	0.782	-0.354759
1701	Member of the short-chain dehydrogenase-reductase family, which are NAD- or NADP-dependent oxidoreductases, has low similarity to short-chain dehydrogenase-reductase 1 (human SDR1), which catalyzes the reduction of all-trans-retinal to retinol	1	T05F1.10	T05F1.10	T05F1.10	945	100	845	854	143	711	1154	193	961	0	0.879	-0.186065
1702	Putative coiled-coil protein, has similarity to S. cerevisiae Zip1p, a structural protein of the synaptonemal complex	1	T05F1.7	T05F1.7	T05F1.7	286	105	181	365	153	212	493	207	286	0	0.632	-0.662004
1703	Protein containing a DUF38 domain of unknown function and an F-box domain, which serve as a link between a target protein and a ubiquitin-conjugating enzyme, has low similarity to C. elegans FOG-2, which is required for the sexual identity of germ cells	5	T09F5.11	T09F5.11	T09F5.11	710	103	607	464	151	313	627	204	423	0	1.435	0.521051
1704	Member of the 7-transmembrane chemoreceptor family of G-protein coupled receptors (GPCR), has high similarity to uncharacterized C. elegans ZC204.5	2	T10D4.5	T10D4.5	T10D4.5	348	101	247	323	152	171	436	205	231	0	1.069	0.0962619
1705		2		F41G3.10	F41G3.10	2895	100	2795	3573	148	3425	4828	200	4628	0	0.604	-0.72738
1706	Protein of unknown function, has high similarity to uncharacterized C. elegans R13D11.1	5	F41H8.2	F41H8.2	F41H8.2	279	112	167	263	150	113	355	203	153	0	1.094	0.129613
1707	Protein with strong similarity to heterogeneous nuclear ribonucleoprotein (hnRNP) proteins, contains RNA recognition motif (RRM) domains	4	rbp-1/F42A6.7/CehnRNPA1/hrp-1	F42A6.7	F42A6.7	14121	108	14013	9964	140	9824	13465	189	13276	0	1.056	0.0786098
1708	Protein of unknown function, has low similarity to uncharacterized C. elegans C35A5.7	X	F42D1.3	F42D1.3	F42D1.3	450	108	342	366	147	219	495	199	296	0	1.156	0.209141
1709	Mitogen-activated protein kinase that may be involved in response to osmotic and other cellular stresses	4	pmk-2/F42G8.3	F42G8.3	F42G8.3	1327	108	1219	1271	149	1122	1718	201	1516	0	0.804	-0.314733
1710	Protein with moderate similarity to solute carrier family 35 member 3 (UDP-N-acetylglucosamine(UDP-GlcNAc) transporter, human SLC35A3), which transports nucleotide sugars	5	F44C8.7	F44C8.7	F44C8.7	399	117	282	293	156	137	396	211	185	0	1.523	0.606916
1711					F56F11.3	1324	113	1211	1104	163	941	1492	220	1272	0	0.952	-0.0709665
1712	Protein of unknown function	3	F57B9.9	F57B9.9	F57B9.9	3642	116	3526	1548	162	1386	2092	219	1873	0	1.883	0.913033
1713	Member of the C. elegans Sre G protein-coupled chemoreceptor family, which are putative chemosensory receptors, has high similarity to uncharacterized C. elegans F57G9.2	2	F57G9.1	F57G9.1	F57G9.1	441	126	315	393	166	227	531	224	307	0	1.027	0.0384362
1714	Member of the rhodopsin family of G protein-coupled receptors (GPCR), has a region of weak similarity to a region of growth hormone secretagogue receptor (rat Ghsr), which binds ghrelin (rat LOC59301) and regulates growth hormone release	4	F57H12.4	F57H12.4	F57H12.4	392	120	272	278	172	106	376	232	143	0	1.899	0.92524
1715	Member of the lipase class 3 family, which are a subset of lipolytic enzymes that hydrolyze ester linkages of triglycerides, has high similarity to uncharacterized C. elegans T10B5.7	3	F58B6.1	F58B6.1	F58B6.1	414	117	297	359	149	210	485	201	284	0	1.047	0.0662614
1716	Protein of unknown function, has strong similarity to C. elegans K07G6.A	2	F58E1.7	F58E1.7	F58E1.7	273	112	161	253	149	104	342	201	141	0	1.146	0.196607
1717	Member of the lipase class 3 family, which are a subset of lipolytic enzymes that hydrolyze ester linkages of triglycerides	X	C14E2.6	C14E2.6	C14E2.6	262	101	161	264	147	117	357	199	158	0	1.018	0.0257376
1718	Protein of unknown function, has moderate similarity to uncharacterized C. elegans Y67A6A.1	1	C15A11.2	C15A11.2	C15A11.2	601	103	498	437	135	302	591	182	408	0	1.22	0.286881
1719	Protein of unknown function	X	C15B12.3	C15B12.3	C15B12.3	193	118	75	196	157	39	265	212	53	0	1.423	0.508936
1720	Protein of unknown function	X	C15C7.4	C15C7.4	C15C7.4	1102	106	996	1219	143	1076	1647	193	1454	0	0.685	-0.545824
1721	Protein of unknown function, has low similarity to a region of peroxisomal biogenesis factor 3 (peroxin 3, rat Pex3), which is an integral peroxisomal membrane protein required for peroxisome biogenesis	X	C15H9.8	C15H9.8	C15H9.8	1638	99	1539	1132	142	990	1530	192	1338	0	1.15	0.201634
1722	Protein of unknown function, has high similarity to uncharacterized C. elegans F32B6.4	2	C16A11.7	C16A11.7	C16A11.7	1197	100	1097	727	145	582	982	196	786	0	1.395	0.480265
1723	Protein of unknown function	1	C17H1.2	C17H1.2	C17H1.2	272	105	167	244	151	93	330	204	126	0	1.329	0.410341
1724	Protein of unknown function	X	C17H11.5	C17H11.5	C17H11.5	322	99	223	295	146	149	399	197	201	0	1.108	0.147958
1725	Protein of unknown function	X	C18A11.2	C18A11.2	C18A11.2	1364	93	1271	1690	142	1548	2284	192	2092	0	0.608	-0.717857
1726	Protein containing a DUF40 domain of unknown function, which contain four conserved cysteines, has high similarity to uncharacterized C. elegans C04E12.1	5	C18B10.3	C18B10.3	C18B10.3	265	99	166	280	141	139	378	191	188	0	0.884	-0.177882
1727	Protein of unknown function	3	C18D11.3	C18D11.3	C18D11.3	1128	103	1025	774	146	628	1046	197	849	0	1.208	0.27262
1728	Protein of unknown function	1	C18E3.4	C18E3.4	C18E3.4	353	115	238	286	166	120	386	224	162	0	1.468	0.553852
1729	Protein containing a C-type lectin domain, which mediate calcium-dependent carbohydrate recognition, has high similarity to uncharacterized C. elegans F49H6.1	5	F49H6.2	F49H6.2	F49H6.2	170	108	62	242	158	84	327	214	114	0	0.546	-0.873027
1730	Protein of unknown function, has moderate similarity to uncharacterized C. elegans Y41C4A.13	1	F52A8.1	F52A8.1	F52A8.1	2572	99	2473	2048	155	1893	2768	209	2558	0	0.967	-0.0484122
1731	Member of the ribosomal protein L25 protein family	1	F52B5.6	F52B5.6	F52B5.6	12857	98	12759	10550	140	10410	14257	189	14068	0	0.907	-0.140826
1732	Protein with strong similarity to C. elegans F52C6.3 gene product	2	F52C6.2	F52C6.2	F52C6.2	2177	101	2076	2056	136	1920	2778	184	2595	0	0.8	-0.321928
1733	Protein of unknown function, putative paralog of C. elegans C36C9.1	X	F52D2.4	F52D2.4	F52D2.4	2433	106	2327	1385	133	1252	1872	180	1692	0	1.375	0.459432
1734	Member of the Hsp20 or alpha crystallin family, has low similarity to alpha-B crystallin (mouse Cryab), which functions as a molecular chaperone and modulates components of cell remodeling and apoptosis	5	F52E1.7/hsp17.5	F52E1.7	F52E1.7	2999	104	2895	1828	145	1683	2470	196	2274	0	1.273	0.348232
1735	Protein of unknown function	X	F54B11.9	F54B11.9	F54B11.9	467	110	357	461	139	322	623	188	435	0	0.82	-0.286304
1736	Protein containing four EF hand domains, has moderate similarity to calmodulin 1 (human CALM1), which regulates the calcium-dependent activity of proteins and enzymes including ion channels, kinases, phosphatases, and phosphodiesterases	1	tnc-1/pat-10/F54C1.7	F54C1.7	F54C1.7	9694	120	9574	7415	158	7257	10020	214	9807	0	0.976	-0.0350469
1737	Protein with high similarity to suppressor of Ty (S.cerevisiae) 4 homolog 1 (human SUPT4H1), which is part of the DRB sensitivity inducing factor that binds RNA Pol II, regulates transcription elongation, and may modulate chromatin assembly and activity	3	F54C4.2	F54C4.2	F54C4.2	1737	111	1626	1528	161	1367	2065	218	1847	0	0.88	-0.184425
1738	Member of the Skp1 family, has a region of low similarity to a region of S. cerevisiae Skp1p, which is a component (subunit D) of Cbf3 kinetochore and SCF (Skp1p-cullin-F-box) complexes and is involved in ubiquitin-dependent degradation	2	skr-15/F54D10.1	F54D10.1	F54D10.1	1220	121	1099	1189	183	1006	1607	247	1359	0	0.808	-0.307573
1739	Protein with moderate similarity to C. elegans F54D12.7 gene product	2	F54D12.2	F54D12.2	F54D12.2	280	115	165	221	168	53	299	227	72	0	2.304	1.20414
1740	Protein of unknown function, has high similarity to uncharacterized C. elegans T09F5.7	3	F54D8.5	F54D8.5	F54D8.5	302	122	180	237	164	73	320	222	99	0	1.825	0.867896
1741	Protein of unknown function, has moderate similarity to uncharacterized C. elegans T02H6.9	2	Y54E2A.9	Y54E2A.9	Y54E2A.9	1481	109	1372	760	150	610	1027	203	824	0	1.664	0.734655
1742		2		multiple	Y57A10C.1	477	110	367	420	166	254	568	224	343	0	1.069	0.0962619
1743	Member of the ADP-ribosylation factor (ARF) family, has low similarity to human ARF1, which is a GTP-binding protein that regulates the binding of coat protein complex proteins to endosomes	4	Y57G11C.13	Y57G11C.13	Y57G11C.13	3171	101	3070	3162	143	3019	4273	193	4080	0	0.753	-0.409278
1744	Protein of unknown function	2	Y57G7A.2	Y57G7A.2	Y57G7A.2	496	100	396	437	132	305	591	178	412	0	0.961	-0.0573917
1745	Member of the transthyretin-like family, has high similarity to uncharacterized C. elegans Y5F2A.2	4	Y5F2A.1	Y5F2A.1	Y5F2A.1	5817	112	5705	6746	136	6610	9116	184	8932	0	0.639	-0.646112
1746	Protein of unknown function	X	Y62H9A.2	Y62H9A.2	Y62H9A.2	173	109	64	200	139	61	270	188	82	0	0.776	-0.365871
1747	Protein of unknown function, has weak similarity to C. elegans Y37D8A.19	X	ZC373.2	ZC373.2	ZC373.2	1475	102	1373	1637	139	1498	2212	188	2024	0	0.678	-0.560643
1748	Protein of unknown function	3	ZC395.5	ZC395.5	ZC395.5	3823	102	3721	5854	136	5718	7911	184	7727	0	0.482	-1.05289
1749	Protein of unknown function, has weak similarity to C. elegans ZC412.7	5	ZC412.6	ZC412.6	ZC412.6	1350	104	1246	1217	150	1067	1645	203	1442	0	0.864	-0.210897
1750	Member of the ribosomal protein S7 protein family	1	rps-7/ZC434.2	ZC434.2	ZC434.2	10102	101	10001	7600	151	7449	10270	204	10066	0	0.994	-0.00868224
1751	Protein of unknown function	X	ZC449.4	ZC449.4	ZC449.4	927	102	825	1110	147	963	1500	199	1301	0	0.634	-0.657445
1752	Protein of unknown function, has very strong similarity to uncharacterized C. elegans T28H11.7	4	ZC477.7	ZC477.7	ZC477.7	4629	106	4523	2481	154	2327	3353	208	3145	0	1.438	0.524064
1753		2		K02617-1.F09C12	F09C12.7	4815	101	4714	3012	152	2860	4070	205	3865	0	1.22	0.286881
1754		5		multiple	F09C6.10	531	102	429	588	154	434	795	208	586	0	0.731	-0.452057
1755	Protein of unknown function	X	F09E10.1	F09E10.1	F09E10.1	1454	99	1355	1158	150	1008	1565	203	1362	0	0.995	-0.00723157
1756	Member of an uncharacterized protein family	5	F19F10.3	F19F10.3	F19F10.3	866	99	767	713	149	564	964	201	762	0	1.006	0.00863031
1757	Protein of unknown function	5	F19F10.8	F19F10.8	F19F10.8	942	100	842	694	150	544	938	203	735	0	1.145	0.195348
1758	Protein of unknown function	X	F19G12.4	F19G12.4	F19G12.4	645	101	544	521	146	375	704	197	507	0	1.073	0.10165
1759		X		multiple	F23A7.1	339	100	239	371	145	226	501	196	305	0	0.783	-0.352916
1760	Protein of unknown function	5	F23B12.4	F23B12.4	F23B12.4	1182	109	1073	831	149	682	1123	201	922	0	1.164	0.219091
1761	Member of the RRM domain protein family	4	F23B2.6	F23B2.6	F23B2.6	7845	126	7719	8429	165	8264	11391	223	11168	0	0.691	-0.533242
1762	Protein of unknown function, has strong similarity to C. elegans F58E10.7	X	F23D12.3	F23D12.3	F23D12.3	299	108	191	281	152	129	380	205	174	0	1.096	0.132248
1763	Protein of unknown function	2	F23F1.7	F23F1.7	F23F1.7	1586	102	1484	1484	147	1337	2005	199	1807	0	0.821	-0.284546
1764	Small protein with similarity to organic cation transporters	3	F23F12.3	F23F12.3	F23F12.3	812	109	703	406	153	253	549	207	342	0	2.056	1.03984
1765	Protein of unknown function	1	T20F5.1	T20F5.1	T20F5.1	232	114	118	250	175	75	338	236	101	0	1.164	0.219091
1766	Protein of unknown function	1	T20F5.5	T20F5.5	T20F5.5	1085	119	966	755	166	589	1020	224	796	0	1.214	0.279768
1767	Protein of unknown function, has strong similarity to uncharacterized C. elegans T20G5.8	3	T20G5.7	T20G5.7	T20G5.7	5140	112	5028	4620	162	4458	6243	219	6024	0	0.835	-0.260152
1768	Protein of unknown function, has weak similarity to C. elegans E04D5.1	3	T20G5.9	T20G5.9	T20G5.9	217	103	114	261	150	111	353	203	150	0	0.76	-0.395929
1769	Protein of unknown function	X	T21B6.4	T21B6.4	T21B6.4	288	107	181	302	151	151	408	204	204	0	0.887	-0.172994
1770	Protein with strong similarity to C. elegans T21C9.13 gene product	5	T21C9.11	T21C9.11	T21C9.11	1470	105	1365	1715	144	1571	2318	195	2123	-100	0.643	-0.637109
1771	Protein with high similarity to A. niger SrgA, which is a putative GTPase with a role in secretion, member of the Ras superfamily of GTP binding proteins	1	T23H2.5	T23H2.5	T23H2.5	7540	115	7425	7591	142	7449	10258	192	10066	0	0.738	-0.438307
1772	Protein containing two DUF40 domains of unknown function, which contain four conserved cysteines, has high similarity to uncharacterized C. elegans T24A6.13	5	T24A6.12	T24A6.12	T24A6.12	295	116	179	289	147	142	391	199	192	0	0.933	-0.100051
1773	Protein with moderate similarity to C. elegans F40C5.2 gene product	m	T24A6.17	T24A6.17	T24A6.17	259	107	152	389	148	241	526	200	326	0	0.467	-1.09851
1774	Protein of unknown function, has weak similarity to C. elegans F49F1.7	2	T24B8.5	T24B8.5	T24B8.5	1688	99	1589	1300	144	1156	1757	195	1562	0	1.017	0.0243197
1775	Protein of unknown function, has weak similarity to C. elegans F43C11_37.B and T01C3.9	X	T24C2.2	T24C2.2	T24C2.2	621	102	519	554	158	396	749	214	535	0	0.97	-0.0439433
1776	Protein with very strong similarity to C. elegans MED-1, which is a GATA-type transcription factor, contains a GATA-type zinc finger domain	X	T24D3.1	T24D3.1	T24D3.1	331	102	229	379	148	231	512	200	312	0	0.734	-0.446148
1777	Protein containing a trypsin inhibitor-like cysteine rich domain	5	C04E6.12	C04E6.12	C04E6.12	509	103	406	379	147	232	512	199	314	0	1.295	0.372952
1778	Member of the transthyretin-like family	4	C04G2.1	C04G2.1	C04G2.1	1324	98	1226	1223	145	1078	1653	196	1457	0	0.842	-0.248108
1779	Putative FMRF-amide neurotransmitter	X	flp-12/C05E11.8	C05E11.8	C05E11.8	2794	96	2698	4044	149	3895	5465	201	5264	0	0.513	-0.962969
1780	Protein of unknown function	3	C05H8.2	C05H8.2	C05H8.2	473	99	374	445	158	287	601	214	388	0	0.964	-0.0528949
1781	Member of the 7-transmembrane chemoreceptor family of G protein-coupled receptors (GPCR), has low similarity to uncharacterized C. elegans W02H5.6	2	C06A8.7	C06A8.7	C06A8.7	386	99	287	473	150	323	639	203	436	0	0.658	-0.603841
1782	Protein containing a UBA (ubiquitin associated) or TS-N domain, has low similarity to uncharacterized C. elegans F40G9.3	X	C06E2.7	C06E2.7	C06E2.7	350	98	252	443	135	308	599	182	416	0	0.605	-0.724993
1783	Protein of unknown function	1	C15C6.1	C15C6.1	C15C6.1	1558	100	1458	1046	143	903	1414	193	1220	0	1.195	0.257011
1784	Protein of unknown function	X	C15C7.5	C15C7.5	C15C7.5	6646	100	6546	4019	146	3873	5431	197	5234	0	1.251	0.323082
1785	Protein of unknown function, has weak similarity to uncharacterized C. elegans C31E10.6	2	C16A11.2	C16A11.2	9C16A11.2	1620	100	1520	1211	145	1066	1636	196	1441	0	1.055	0.077243
1786	Protein with similarity to mouse LYAR protein, a cell growth regulating nucleolar protein	3	C16C10.8	C16C10.8	8C16C10.8	3019	102	2917	2270	146	2124	3068	197	2870	0	1.016	0.0229004
1787	Protein containing a DUF19 domain of unknown function, which contain twelve conserved cysteines, has strong similarity to uncharacterized C. elegans T28A11.18	5	C17B7.9	C17B7.9	C17B7.9	435	106	329	347	156	191	469	211	258	0	1.275	0.350497
1788	Protein of unknown function	1	C17D12.5	C17D12.5	C17D12.5	530	99	431	390	142	248	527	192	335	0	1.286	0.362891
1789	Protein of unknown function	1	F28B3.4	F28B3.4	F28B3.4	348	100	248	293	153	140	396	207	189	0	1.311	0.390668
1790	Protein of unknown function	4	F28D1.6	F28D1.6	F28D1.6	490	103	387	448	148	300	605	200	405	0	0.955	-0.0664274
1791	Protein of unknown function	5	F32D1.8	F32D1.8	F32D1.8	606	107	499	525	156	369	709	211	499	0	1.001	0.00144197
1792	Protein containing AADGAPLIRF-amide neuromodulator	4	flp-13/FaRP_II/F33D4.3	F33D4.3	F33D4.3	1282	113	1169	1830	164	1666	2473	222	2251	0	0.519	-0.946194
1793	Protein with similarity to serine protease inhibitor-like proteins, has strong similarity to C. elegans F35B12.4	5	F35B12.6	F35B12.6	F35B12.6	1302	110	1192	1025	159	866	1385	215	1170	0	1.019	0.0271541
1794	Protein containing a DB module domain, has high similarity to uncharacterized C. elegans C42D4.3	X	F35B3.4	F35B3.4	F35B3.4	4716	97	4619	1518	138	1380	2051	186	1865	0	2.477	1.30859
1795		3		F43D9.5	F43D9.5	1049	110	939	1169	163	1006	1580	220	1359	0	0.691	-0.533242
1796	Protein of unknown function	X	F44A6.3	F44A6.3	F44A6.3	272	115	157	254	153	101	343	207	136	0	1.15	0.201634
1797	Member of the Ser/Thr protein phosphatase protein family	3	F44B9.9	F44B9.9	F44B9.9	432	115	317	394	148	246	532	200	332	0	0.954	-0.0679388
1798	Protein of unknown function	5	F44E7.9	F44E7.9	F44E7.9	1316	108	1208	1341	148	1193	1812	200	1612	0	0.749	-0.416962
1799	Protein of unknown function	2	F44G4.6	F44G4.6	F44G4.6	856	104	752	1092	155	937	1476	209	1266	0	0.594	-0.751465
1800	Protein with low similarity to purine rich element binding protein beta (mouse Purb), which binds single-stranded DNA and mouse Pura, represses vascular smooth muscle alpha-actin transcription, and may act in DNA replication initiation and mRNP formation	4	F45E4.2	F45E4.2	F45E4.2	6886	100	6786	8113	146	7967	10964	197	10766	0	0.63	-0.666576
1801	Member of the mitochondrial carrier protein family of membrane transporters	4	T20D3.5	T20D3.5	T20D3.5	3209	103	3106	3465	146	3319	4682	197	4485	0	0.693	-0.529073
1802	Putative ortholog of C. elegans F35F10.1 gene product	5	T20D4.13	T20D4.13	T20D4.13	516	100	416	588	145	443	795	196	599	0	0.695	-0.524915
1803	Protein containing a DB module domain, has high similarity to uncharacterized C. elegans C56C10.4	3	T20G5.12	T20G5.12	T20G5.12	289	96	193	295	136	159	399	184	215	0	0.898	-0.155213
1804	Putative 23 kDa subunit of NADH-coenzyme Q reductase, possible ortholog of human NDUFS8, 23 kDa subunit of NADH dehydrogenase (ubiquinone) Fe-S complex	3	T20H4.5	T20H4.5	T20H4.5	4675	96	4579	3697	150	3547	4996	203	4793	0	0.955	-0.0664274
1805	Member of the matrixin family, which are extracellular matrix metalloproteases that may be involved in tissue remodeling, has a region of moderate similarity to a region of matrix metalloproteinase 28 (epilysin, human MMP28)	3	T21D11.1	T21D11.1	T21D11.1	477	101	376	414	152	262	559	205	354	0	1.062	0.0867838
1806	Protein of unknown function, has weak similarity to C. elegans ZC581.6	1	T21E12.3	T21E12.3	T21E12.3	411	104	307	479	159	320	647	215	432	0	0.71	-0.494109
1807	Protein of unknown function	5	T27E4.7	T27E4.7	T27E4.7	1430	102	1328	1596	147	1449	2157	199	1958	0	0.678	-0.560643
1808	Contains a baculovirus IAP repeat and is required for chromosome alignment, separation/segregation, and condensation	5	bir-1/T27F2.3	T27F2.3	0T27F2.3	1892	96	1796	1700	140	1560	2297	189	2108	0	0.852	-0.231075
1809	Member of the glutathione S-transferase protein family, has similarity to human and D. melanogaster glutathione S-transferases	5	T28A11.11	T28A11.11	8T28A11.11	443	99	344	418	145	273	565	196	369	0	0.932	-0.101598
1810	Protein containing a DUF19 domain of unknown function, which contain twelve conserved cysteines, has strong similarity to uncharacterized C. elegans C17B7.9	5	T28A11.18	T28A11.18	T28A11.18	359	97	262	353	134	219	477	181	296	0	0.885	-0.176251
1811	Protein containing a DUF40 domain of unknown function, which contain four conserved cysteines, has strong similarity to uncharacterized C. elegans F35F10.9	5	T28A11.7	T28A11.7	3T28A11.7	281	101	180	345	139	206	466	188	278	0	0.647	-0.628162
1812	Member of an uncharacterized protein family	3	T28A8.2	T28A8.2	2T28A8.2	380	112	268	445	157	288	601	212	389	0	0.689	-0.537424
1813	Protein of unknown function	X	F15A8.1	F15A8.1	F15A8.1	415	107	308	334	157	177	451	212	239	0	1.288	0.365133
1814	Member of an uncharacterized protein family	5	F15B9.1	F15B9.1	F15B9.1	3517	100	3417	2839	140	2699	3836	189	3647	0	0.937	-0.093879
1815	Protein of unknown function, has weak similarity to C. elegans C33F10.8	4	F15E6.5	F15E6.5	F15E6.5	481	114	367	499	165	334	674	223	451	0	0.813	-0.298673
1816	Protein of unknown function	5	F16B4.7	F16B4.7	F16B4.7	923	103	820	1360	162	1198	1838	219	1619	0	0.507	-0.979942
1817	Protein with strong similarity to C. elegans F18E3.5 gene product	5	F18E3.8	F18E3.8	F18E3.8	190	102	88	190	152	38	257	205	51	0	1.714	0.777367
1818	Protein of unknown function, has weak similarity to C. elegans F21D9.2	4	F19C7.5	F19C7.5	F19C7.5	434	106	328	386	159	227	522	215	307	0	1.069	0.0962619
1819	Member of the ribosomal protein S26 protein family	1	F39B2.6	F39B2.6	F39B2.6	7082	103	6979	4416	152	4264	5968	205	5762	0	1.211	0.276199
1820	Protein of unknown function	5	F41E6.10	F41E6.10	F41E6.10	433	91	342	376	137	239	508	185	323	0	1.059	0.0827026
1821	Member of the Hsp20 or alpha crystallin family, has moderate similarity to C. elegans HSP-16, which is involved in the heat shock response	3	sip-1/F43D9.4	F43D9.4	F43D9.4	11445	108	11337	13141	149	12992	17758	201	17557	0	0.646	-0.630394
1822	Protein containing a major sperm protein (MSP) domain, which are involved in sperm motility, has very strong similarity to uncharacterized C. elegans F44D12.3	4	F44D12.7	F44D12.7	F44D12.7	7042	121	6921	4696	158	4538	6346	214	6132	0	1.129	0.175045
1823	Protein with high similarity to ADP-ribosylation factor 1 (human ARF1), which is a small guanine nucleotide-binding protein, member of the ADP-ribosylation factor (ARF) family, which are GTP-binding proteins involved in protein trafficking	m	arl-6/F45E4.1	F45E4.1	F45E4.1	1226	113	1113	673	154	519	909	208	701	0	1.587	0.666302
1824	Protein with moderate similarity to C. elegans Y116F11.X gene product	2	F46F5.8	F46F5.8	F46F5.8	249	106	143	278	145	133	376	196	180	0	0.796	-0.32916
1825	Member of the C. elegans Sre G protein-coupled chemoreceptor family, which are putative chemosensory receptors	5	C47A10.4	C47A10.4	C47A10.4	383	103	280	366	152	214	495	205	289	0	0.968	-0.046921
1826	Protein with high similarity to UDP-galactose-4-epimerase (human GALE), which catalyzes the interconversion of UDP galactose and UDP glucose in the galactose metabolic pathway, member of the NAD-dependent epimerase or dehydratase family	1	C47B2.6	C47B2.6	C47B2.6	4298	108	4190	2750	150	2600	3716	203	3514	0	1.193	0.254594
1827	Member of the galactosyltransferase family, which transfer galactose to GlcNAc termini of growing oligosaccharide chains, has a region of low similarity to a region of UDP-GlcNAc:betaGal beta-1-3-N-acetylglucosaminyltransferase 5 (human B3GNT5)	1	C47F8.5	C47F8.5	C47F8.5	354	104	250	360	146	214	486	197	289	0	0.864	-0.210897
1828	Aspartate-specific cysteine protease; involved in induction of apoptosis; similar to mammalian interleukin-1-beta-converting enzyme	4	ced-3/C48D1.2	C48D1.2	C48D1.2	332	99	233	335	141	194	453	191	262	0	0.889	-0.169745
1829	Protein containing a DUF23 domain of unknown function, has strong similarity to uncharacterized C. elegans ZK381.2	1	C49A1.5	C49A1.5	C49A1.5	228	98	130	227	140	87	307	189	118	0	1.106	0.145351
1830	Protein containing two DUF33 domains of unknown function	2	C49D10.5	C49D10.5	C49D10.5	489	103	386	421	151	270	569	204	365	0	1.058	0.0813396
1831	Protein containing a DHHC-type zinc finger (NEW1) domain, has a region of low similarity to a region of huntingtin interacting protein H (human HYPH), which interacts with human HD and this interaction may be altered in Huntington's disease	X	D2021.2	D2021.2	D2021.2	1169	105	1064	936	148	788	1265	200	1065	0	0.999	-0.00144342
1832	Member of the 2-hydroxychromene-2-carboxylate isomerase protein family, which are involved in prokaryotic polyaromatic hydrocarbon (PAH) catabolism, has low similarity to uncharacterized C. elegans ZK1320.1	4	D2024.7	D2024.7	D2024.7	776	104	672	680	145	535	919	196	723	0	0.929	-0.106249
1833	Protein of unknown function	2	D2089.3	D2089.3	D2089.3	169	107	62	196	153	43	265	207	58	0	1.067	0.0935602
1834	Protein with moderate similarity to gamma-butyrobetaine hydroxylase (rat Bbox), which catalyzes the conversion of gamma butyrobetaine to carnitine	2	D2089.5	D2089.5	D2089.5	1247	99	1148	789	148	641	1066	200	866	0	1.325	0.405992
1835	Protein of unknown function	2	DH11.5	DH11.5	DH11.5	1110	97	1013	1143	143	1000	1545	193	1351	0	0.75	-0.415037
1836	Protein of unknown function	2	E01G4.4	E01G4.4	E01G4.4	763	99	664	583	141	442	788	191	597	0	1.112	0.153157
1837	Protein with low similarity to solute carrier family 35 member 3 (UDP-N-acetylglucosamine(UDP-GlcNAc) transporter, human SLC35A3), which transports nucleotide sugars	4	M02B1.1	M02B1.1	M02B1.1	342	98	244	290	134	156	392	181	211	0	1.157	0.210389
1838	Protein of unknown function, has moderate similarity to uncharacterized C. elegans F41H10.5	4	M02B1.3	M02B1.3	M02B1.3	1705	105	1600	1349	149	1200	1823	201	1622	0	0.987	-0.018878
1839		2		no_gene	M03A1.5	614	107	507	524	165	359	708	223	485	0	1.045	0.0635029
1840	Protein containing two low-density lipoprotein (LDL) receptor class A domains and a chitin binding peritrophin-A domain, has a region of low similarity to a region of sortilin-related receptor (human SORL1), which is a mosaic receptor	5	M03E7.4	M03E7.4	M03E7.4	1270	99	1171	1083	144	939	1464	195	1269	0	0.923	-0.115597
1841	Member of the G protein alpha subunit family	1	gpa-15/M04C7.1	M04C7.1	M04C7.1	354	95	259	350	147	203	473	199	274	0	0.944	-0.0831412
1842	Protein of unknown function	1	M04F3.5	M04F3.5	M04F3.5	1009	95	914	799	142	657	1080	192	888	0	1.029	0.041243
1843	Protein of unknown function	3	R107.5	R107.5	R107.5	219	104	115	210	151	59	284	204	80	0	1.442	0.528071
1844	Protein with similarity to aminopeptidase	1	R119.2	R119.2	R119.2	242	99	143	214	158	56	289	214	76	0	1.89	0.918386
1845	Member of the 7-transmembrane chemoreceptor family of G-protein coupled receptors (GPCR), has low similarity to C. elegans ODR-10, which is involved in odorant response	5	R11D1.6	R11D1.6	R11D1.6	774	99	675	573	142	431	774	192	582	0	1.159	0.212881
1846	Protein containing a nuclear hormone receptor C4-type zinc finger domain, which bind DNA and may regulate transcription, and a nuclear hormone receptor ligand-binding domain, has weak similarity to hepatocyte nuclear factor 4 gamma (mouse Hnf4g)	4	R11E3.5	R11E3.5	R11E3.5	1434	91	1343	901	132	769	1218	178	1039	0	1.292	0.369606
1847		5		multiple	R11G10.1	411	105	306	364	153	211	492	207	285	0	1.073	0.10165
1848	Putative ortholog of C. elegans C25H3.8 gene product	2	R12C12.8	R12C12.8	R12C12.8	783	113	670	576	151	425	778	204	574	0	1.167	0.222805
1849	Protein with strong similarity to C. elegans W04A8.4 gene product	5	Y43F8B.7	Y43F8B.7	Y43F8B.7	1293	108	1185	1128	152	976	1524	205	1319	0	0.898	-0.155213
1850	Protein of unknown function	5	Y43F8C.15	Y43F8C.15	Y43F8C.15	290	103	187	279	139	140	377	188	189	0	0.988	-0.0174171
1851		3		Y47D3B.6	Y47D3B.6	1178	105	1073	579	144	435	782	195	588	0	1.825	0.867896
1852	Protein with strong similarity to mouse Atp6a2, which is a vacuolar H+-ATPase alpha subunit that is involved in the maintenance of cytoplasmic pH, contains ATP synthase alpha or beta family beta-barrel, nucleotide-binding, and C-terminal domains	5	Y49A3A.2/Y49A3A.B	Y49A3A.2	Y49A3A.2	686	109	577	607	150	457	820	203	618	0	0.934	-0.0985055
1853		3		Y49E10.1	Y49E10.1	6318	104	6214	4213	150	4063	5693	203	5491	0	1.132	0.178874
1854		3		Y49E10.17	Y49E10.17	174	97	77	255	138	117	345	186	158	0	0.487	-1.03801
1855	Protein with moderate similarity to C. elegans F46A9.1 gene product	1	Y18D10A.21/Y18D10A.U	Y18D10A.21	Y18D10A.21	436	103	333	350	140	210	473	189	284	0	1.173	0.230203
1856	Member of the sodium or hydrogen exchanger family, which maintain the pH of actively metabolizing cells, has a region of moderate similarity to a region of S. cerevisiae Nhx1p, which is a Na+/H+ antiporter required for endosomal protein trafficking	1	Y18D10A.6/Y18D10A.G	Y18D10A.6	Y18D10A.6	179	116	63	256	165	91	346	223	123	0	0.512	-0.965784
1857		2		Y38F1A.3	Y38F1A.3	8204	102	8102	1224	145	1079	1654	196	1458	0	5.557	2.47431
1858		2		Y38F1A.9	Y38F1A.9	1146	97	1049	857	143	714	1158	193	965	0	1.087	0.120352
1859	Member of the rhodopsin family of G protein-coupled receptors (GPCR), has moderate similarity to muscarinic m3 acetylcholine receptor (human CHRM3), which is a G protein-coupled receptor that plays a variety of roles in the nervous system	5	Y40H4A.1/Y40H4A.A	Y40H4A.1	Y40H4A.1	522	101	421	541	152	389	731	205	526	0	0.801	-0.320126
1860	Protein of unknown function, has high similarity to uncharacterized C. elegans F07C4.5	4	Y40H7A.5/Y40H7.F	Y40H7A.5	Y40H7A.5	384	99	285	391	153	238	528	207	322	0	0.886	-0.174621
1861	Protein of unknown function, has weak similarity to uncharacterized C. elegans F18E3.5	5	F38E1.6	F38E1.6	F38E1.6#2	225	97	128	223	148	75	301	200	101	0	1.263	0.336855
1862	Protein of unknown function	4	F44D12.6	F44D12.6	F44D12.6#2	930	104	826	566	147	419	765	199	566	0	1.459	0.54498
1863	Member of the aldehyde dehydrogenase protein family	2	F45H10.1	F45H10.1	F45H10.1#2	1379	97	1282	1057	134	923	1428	181	1247	0	1.028	0.0398403
1864	Protein of unknown function, has weak similarity to C. elegans T27B7.7	5	F48G7.4	F48G7.4	F48G7.4#2	678	100	578	647	134	513	874	181	693	0	0.834	-0.261881
1865					F52B5.5#2	1678	97	1581	1135	133	1002	1534	180	1354	0	1.168	0.22404
1866					F53C11.7#2	1871	98	1773	1394	137	1257	1884	185	1699	0	1.044	0.0621217
1867	Protein containing an F-box domain, which serve as a link between a target protein and a ubiquitin-conjugating enzyme, has high similarity to uncharacterized C. elegans F21D9.1	3	Y39A1A.16	Y39A1A.16	Y39A1A.16#2	231	97	134	234	136	98	316	184	132	0	1.012	0.0172093
1868	Protein of unknown function, has weak similarity to C. elegans Y71A12B.D	2	Y57G7A.8	Y57G7A.8	Y57G7A.8#2	374	93	281	287	134	153	388	181	207	0	1.359	0.442545
1869	Protein containing a nuclear hormone receptor ligand-binding and C4-type zinc finger domain, and a DUF 227 domain of unknown function, has a region of low similarity to a region of hepatocyte nuclear factor 4 gamma (human HNF4G)	5	ZK1037.4	ZK1037.4	ZK1037.4#2	244	92	152	228	138	90	308	186	122	0	1.25	0.321928
1870	Member of the domain of unknown function DUF13 family, has high similarity to uncharacterized C. elegans T15D6.8	X	ZK1086.3	ZK1086.3	ZK1086.3#2	142	94	48	183	138	45	247	186	61	0	0.789	-0.341903
1871	Member of the 7-transmembrane chemoreceptor family of G-protein coupled receptors (GPCR), has high similarity to uncharacterized C. elegans ZK228.5	5	ZK228.6	ZK228.6	ZK228.6#2	573	92	481	494	141	353	668	191	477	0	1.008	0.0114956
1872	Protein with high similarity to C. elegans W09C3.6, which is a phosphatase involved in cell growth and maintenance, member of the serine or threonine protein phosphatase family	4	ZK354.9	ZK354.9	ZK354.9#2	807	93	714	501	135	366	677	182	495	0	1.444	0.530071
1873	Protein of unknown function, has low similarity to uncharacterized autophagy 12-like (human APG12L)	3	B0336.8	B0336.8	B0336.8	1171	101	1070	1272	130	1142	1719	176	1543	0	0.693	-0.529073
1874		5		Y39B6B.bb	B0413.1	2461	116	2345	2955	141	2814	3993	191	3803	0	0.617	-0.696658
1875	Protein of unknown function	5	B0554.1	B0554.1	B0554.1	524	110	414	518	124	394	700	168	532	0	0.778	-0.362158
1876	Protein with high similarity to ribosomal protein L14 (S. cerevisiae Rpl14ap), which binds RNA and is a structural ribosomal protein, member of the ribosomal L14e family, which are part of the large ribosomal subunit	1	C04F12.4	C04F12.4	C04F12.4	11758	104	11654	13091	132	12959	17691	178	17512	0	0.665	-0.588574
1877	Protein containing two protein kinase domains and two adenylate and guanylate cyclase catalytic domains, has moderate similarity to a region of natriuretic peptide receptor A (mouse Npr1), which is a membrane-bound guanylate cyclase	2	C04H5.4/C04H5.4A	C04H5.4	C04H5.4	269	99	170	254	150	104	343	203	141	0	1.21	0.275007
1878	Protein of unknown function, has weak similarity to C. elegans C06E1.5	3	C06E1.2	C06E1.2	C06E1.2	380	103	277	343	147	196	464	199	265	0	1.046	0.0648829
1879	Protein of unknown function	2	D1022.2	D1022.2	D1022.2	265	97	168	261	133	128	353	180	173	0	0.971	-0.0424568
1880	Protein with high similarity to somatic cytochrome c (mouse Cycs), which is involved in mitochondrial respiration, contains a cytochrome c family heme-binding site domain	4	E04A4.7	E04A4.7	E04A4.7	5025	100	4925	3724	138	3586	5032	186	4846	0	1.016	0.0229004
1881	Member of an uncharacterized protein family	5	F08E10.7	F08E10.7	F08E10.7	257	101	156	248	141	107	335	191	145	0	1.079	0.109695
1882	Protein with high similarity to ribosomal protein L35a (rat Rpl35a), which is a component of the 60S ribosomal subunit that binds RNA, member of the ribosomal L35Ae family	2	F10E7.7	F10E7.7	F10E7.7	6630	105	6525	5301	143	5158	7164	193	6970	0	0.936	-0.0954196
1883	Protein with moderate similarity to T-complex testis expressed 1 (rat Tctex1), which is a cytoplasmic dynein light chain that may play a role in vesicle targeting, spermatogenesis, and protein recruitment during cytokinesis	1	F13G3.4	F13G3.4	F13G3.4	4450	104	4346	3322	147	3175	4489	199	4291	0	1.013	0.0186342
1884	Protein with moderate similarity to C. elegans F17E9.4 gene product	4	F17E9.2	F17E9.2	F17E9.2	631	98	533	927	144	783	1253	195	1058	0	0.504	-0.988504
1885	Protein of unknown function, has weak similarity to C. elegans T11A5.5	3	B0303.8	B0303.8	B0303.8	293	96	197	266	148	118	359	200	159	0	1.235	0.304511
1886	Protein with strong similarity to C. elegans Y19D10A.3 gene product	5	C01B4.2	C01B4.2	C01B4.2	213	105	108	263	177	86	355	239	116	0	0.929	-0.106249
1887	Member of the 7-transmembrane chemoreceptor family of G protein-coupled receptors (GPCR), has high similarity to uncharacterized C. elegans K02H11.3	5	C06B3.1	C06B3.1	C06B3.1	1732	101	1631	1402	152	1250	1895	205	1689	0	0.966	-0.0499049
1888	Member of the Hsp20 or alpha crystallin family, has moderate similarity to a region of alpha B crystallin (human CRYAB), which is a molecular chaperone that prevents protein aggregation in the lens and cardiac and skeletal muscle	3	C14B9.1/(hsp12.3)	C14B9.1	C14B9.1	120	97	23	176	151	25	238	204	34	0	0.681	-0.554273
1889	Protein containing glutathione S-transferase N-terminal and C-terminal domains, has low similarity to glutathione-S-transferase like (human GSTTLp28), which has thiol transferase and dehydroascorbate reductase activities and modulates ryanodine receptors	3	C29E4.7	C29E4.7	C29E4.7	6491	92	6399	4766	134	4632	6441	181	6259	0	1.022	0.0313952
1890	Protein of unknown function, has moderate similarity to uncharacterized human LOC51673	1	C32E8.3	C32E8.3	C32E8.3	1653	95	1558	1415	138	1277	1912	186	1726	0	0.903	-0.147202
1891	Protein with high similarity to poly A polymerase beta (mouse Papolb), which is a testis specific poly(A) polymerase that catalyzes the addition of polyadenosine to the 3' end of messenger RNAs	2	F43G6.5	F43G6.5	F43G6.5	695	100	595	524	138	386	708	186	522	0	1.141	0.190299
1892	Protein of unknown function	1	F56F4.4	F56F4.4	F56F4.4	452	99	353	411	139	272	555	188	368	0	0.96	-0.0588937
1893	Protein of unknown function, has low similarity to uncharacterized C. elegans C49C8.1	4	F56H11.6	F56H11.6	F56H11.6	4853	94	4759	4753	135	4618	6423	182	6241	0	0.763	-0.390245
1894	Member of an uncharacterized protein family	5	F59D6.7	F59D6.7	F59D6.7	589	94	495	585	139	446	791	188	603	0	0.821	-0.284546
1895	Protein containing glutathione S-transferase N-terminal and C-terminal domains, has low similarity to prostaglandin D2 synthase (human PGDS), which is a prostaglandin D synthase and glutathione S-transferase that regulates non-rapid eye movement sleep	4	gst-2/CeGST2/K08F4.6	K08F4.6	K08F4.6	630	94	536	505	134	371	682	181	501	0	1.069	0.0962619
1896	Protein of unknown function	2	K10H10.4	K10H10.4	K10H10.4	2395	95	2300	977	133	844	1320	180	1141	0	2.017	1.01221
1897	Protein of unknown function	1	C17D12.7	C17D12.7	C17D12.7	631	91	540	504	135	369	681	182	499	0	1.083	0.115033
1898	Protein containing a homeobox (homeodomain) domain, has a region of low similarity to a region of C. elegans VAB-3, which is a homeodomain transcription factor required for morphogenesis of the head and gonads	X	C18B12.3	C18B12.3	C18B12.3	340	91	249	322	142	180	435	192	243	0	1.024	0.0342157
1899	Protein containing a GATA-type zinc finger domain, has low similarity to a region of C. elegans ELT-3, which is a GATA-binding factor required for hypodermal cell differentiation	5	C18G1.2	C18G1.2	C18G1.2	695	112	583	701	132	569	947	178	769	0	0.758	-0.39973
1900	Protein containing an ETS domain, which bind promoter DNA, has a region of moderate similarity to a region of new Ets related factor 2 (E74-like factor 2) human ELF2, which is an ETS transcriptional activator	3	C24A1.2	C24A1.2	C24A1.2	1296	389	907	570	267	303	770	361	409	-100	2.215	1.14731
1901		4		multiple	C25G4.8	9976	238	9738	6810	171	6639	9203	231	8972	-100	1.085	0.117695
1902	Protein of unknown function	X	C31H2.3	C31H2.3	C31H2.3	356	115	241	291	127	164	393	172	222	0	1.087	0.120352
1903	Putative ortholog of C. elegans F11D11.3 gene product	5	F11D11.4	F11D11.4	F11D11.4	491	96	395	331	142	189	447	192	255	0	1.547	0.629473
1904	Protein containing two DUF148 domains of unknown function	4	F13E9.8	F13E9.8	F13E9.8	320	98	222	308	144	164	416	195	222	0	1.002	0.00288251
1905	Protein containing a DUF18 domain of unknown function, has high similarity to uncharacterized C. elegans F26D2.13	5	F16H6.3	F16H6.3	F16H6.3	243	98	145	247	139	108	334	188	146	0	0.994	-0.00868224
1906		2		multiple	F18C5.6	193	99	94	257	138	119	347	186	161	0	0.585	-0.773491
1907	Protein containing two Src homology 3 (SH3) domains, which bind proline-rich peptides	4	F19C7.8	F19C7.8	F19C7.8	947	98	849	725	140	585	980	189	791	0	1.074	0.102994
1908	Homeodomain transcription factor, has similarity over the homeodomain to many human and D. melanogaster homeodomain transcription factors	4	ceh-19/pceh16-1/F20D12.6	F20D12.6	F20D12.6	272	107	165	281	152	129	380	205	174	0	0.947	-0.0785637
1909		5		F10C2.1	F10C2.1	720	104	616	571	150	421	772	203	569	0	1.083	0.115033
1910	Protein of unknown function	X	F10D7.4	F10D7.4	F10D7.4	545	100	445	520	140	380	703	189	514	0	0.867	-0.205896
1911		X		multiple	F12D9.1	320	93	227	332	143	189	449	193	255	0	0.889	-0.169745
1912	Protein of unknown function	X	F13C5.5	F13C5.5	F13C5.5	1031	97	934	949	144	805	1282	195	1088	0	0.859	-0.21927
1913	Putative ortholog of C. elegans F13C5.7 gene product	X	F13C5.6	F13C5.6	F13C5.7	456	108	348	381	156	225	515	211	304	0	1.145	0.195348
1914	Member of the malate or L-lactate dehydrogenase family, which are involved in sugar metabolism, has high similarity to uncharacterized C. elegans F36A2.3	2	VF13D12L.3/VF13D12L.C	VF13D12L.3	F13D12.1	1742	103	1639	986	151	835	1332	204	1128	0	1.453	0.539035
1915	Protein containing a beta-ketoacyl synthase N-terminal domain, which are involved in dimer formation, has moderate similarity to a region of fatty acid synthase (rat Fasn), which is a multifunctional enzyme with beta-ketoacyl synthase and other activities	1	F32H2.6	F32H2.6	F32H2.6	326	94	232	347	134	213	469	181	288	0	0.806	-0.311148
1916	Protein with weak similarity to C. elegans hch-1 (Putative zinc-dependent metalloprotease, putative paralog of C. elegans K04E7.3, a member of the CUB domain protein family)	X	F33C8.4	F33C8.4	F33C8.4	965	97	868	657	139	518	888	188	700	0	1.24	0.31034
1917	Protein of unknown function	2	F35C5.12	F35C5.12	F35C5.12	518	101	417	447	150	297	604	203	401	0	1.039	0.0551957
1918	Protein containing a DUF19 domain of unknown function, which contain twelve conserved cysteines, has high similarity to uncharacterized C. elegans C04E12.5	5	F35F10.4	F35F10.4	F35F10.3	326	96	230	280	141	139	378	191	188	0	1.224	0.291604
1919	Protein of unknown function	4	F35G2.5	F35G2.5	F35G2.5	404	96	308	294	143	151	397	193	204	0	1.509	0.593593
1920	Protein of unknown function	4	F35H10.3	F35H10.3	F35H10.3	795	91	704	630	136	494	851	184	668	0	1.055	0.077243
1921	Protein of unknown function, has weak similarity to C. elegans Y4C6B.C	4	Y57G11B.2	Y57G11B.2	Y57G11B.2	340	94	246	304	133	171	411	180	231	0	1.065	0.0908534
1922	PKC alpha-binding protein	4	pick1-like/Y57G11C.22	Y57G11C.22	Y57G11C.22	1281	92	1189	993	134	859	1342	181	1161	0	1.024	0.0342157
1923	Protein of unknown function	4	Y65A5A.2	Y65A5A.2	Y65A5A.2	398	96	302	364	134	230	492	181	311	0	0.972	-0.0409718
1924	Protein with weak similarity to C. elegans Y69H2.J gene product	5	Y69H2.7/Y69H2.K	Y69H2.7	Y69H2.7	1877	94	1783	1209	132	1077	1634	178	1455	0	1.225	0.292782
1925		3		AF172090-1.Y75B8A	Y75B8A.2	724	112	612	630	128	502	851	173	678	0	0.902	-0.148801
1926	Protein of unknown function	3	Y75B8A.11/Y75B8A.O	Y75B8A.11	Y75B8A.11	794	259	535	382	182	200	516	246	270	-100	1.98	0.9855
1927	Protein with moderate similarity to C. elegans C08B6.5	X	ZK867.2	ZK867.2	ZK867.2	825	202	623	310	165	145	419	223	196	-100	3.179	1.66857
1928	Putative transcriptional repressor; required for normal programmed cell death	1	ces-2/ZK909.4	ZK909.4	ZK909.4	483	117	366	561	129	432	758	174	584	0	0.627	-0.673463
1929	Protein containing a DX module domain	3	ZK1010.6	ZK1010.6	ZK1010.6	422	101	321	384	137	247	519	185	334	0	0.962	-0.0558912
1930	Member of the Hsp20 or alpha crystallin family	3	ZK1128.7	ZK1128.7	ZK1128.7	347	102	245	326	133	193	441	180	261	0	0.939	-0.0908029
1931	LxDxamide neurotransmitter	2	nlp-11/ZK1320.10	ZK1320.10	ZK1320.10	626	99	527	640	141	499	865	191	674	0	0.782	-0.354759
1932	Protein of unknown function	1	F15D3.5	F15D3.5	F15D3.5	698	96	602	681	144	537	920	195	726	0	0.83	-0.268817
1933	Putative ortholog of C. elegans Y5H2B.A gene product	5	Y5H2B.7	Y5H2B.7	Y5H2B.A	277	99	178	248	155	93	335	209	126	0	1.416	0.501821
1934	Member of the cytochrome P450 family, has low similarity to cytochrome P450 subfamily 2J polypeptide 4 (rat Cyp2j4), which is a monooxygenase that converts arachidonic acid to hydroxyeicosatetraenoic and epoxyeicosatrienoic acids	5	C45H4.17	C45H4.17	Y5H2B.F	365	99	266	364	138	226	492	186	305	0	0.871	-0.199255
1935	Protein of unknown function, has moderate similarity to C. elegans Y6D1A.D	2	Y6D1A.1	Y6D1A.1	Y6D1A.C	3587	102	3485	3722	145	3577	5030	196	4834	-100	0.721	-0.471929
1936	Protein of unknown function, has strong similarity to C. elegans F47H4.6	4	Y9C9A.8	Y9C9A.8	Y9C9A_52.A	1446	104	1342	1026	147	879	1386	199	1188	0	1.13	0.176323
1937	Putative paralog of C. elegans F02H6.5	4	Y9C9A.16	Y9C9A.16	Y9C9A_54.A	356	104	252	371	145	226	501	196	305	0	0.825	-0.277534
1938	Protein of unknown function, putative paralog of C. elegans Y40B10B.B	4	Y9C9A.1	Y9C9A.1	Y9C9A_54.I	605	102	503	733	146	587	991	197	793	0	0.634	-0.657445
1939	Protein with a region of low similarity to a region of monocarboxylate cotransporter 2, (rat Slc16a7), which mediates the transport of lactate and pyruvate across plasma membranes	5	Y19D10A.12/Y19D10A.E	Y19D10A.12	Y19D10A.	1826	105	1721	679	143	536	918	193	724	0	2.376	1.24853
1940	Member of the aldose 1-epimerase family, which interconvert aldoses between their alpha- and beta-forms, has a region of low similarity to a region of S. cerevisiae Gal10p, which is an UDP-glucose 4-epimerase that catalyzes a step in galactose metabolism	5	Y19D10A.4/Y19D10A.N	Y19D10A.4	Y19D10A.N	3124	103	3021	877	141	736	1185	191	995	0	3.037	1.60265
1941	Protein of unknown function	4	Y24D9A.7/Y24D9A_29.A	Y24D9A.7	Y24D9A.A	544	98	446	518	136	382	700	184	516	0	0.864	-0.210897
1942	Protein of unknown function	4	Y24D9A.5/Y24D9A_29.C	Y24D9A.5	Y24D9A.C	1521	95	1426	1220	133	1087	1649	180	1469	0	0.971	-0.0424568
1943	Putative ortholog of C. elegans Y24D9A_29.G gene product	4	Y24D9A.2	Y24D9A.2	Y24D9A.G	650	98	552	525	133	392	709	180	530	0	1.042	0.0593553
1944	Protein with weak similarity to H. sapiens Hs.5881 (Human ELL mRNA, complete cds)	4	Y24D9A.1/Y24D9A_29.I	Y24D9A.1	Y24D9A.I	4039	98	3941	2974	136	2838	4019	184	3835	0	1.028	0.0398403
1945		4		no_gene	Y55F3A_747.A	777	96	681	878	142	736	1186	192	995	0	0.685	-0.545824
1946	Protein with weak similarity to C. elegans unc-89, a muscle cell protein of the immunoglobulin-like protein family that is required for coordinated locomotion	4	Y55F3AM.13	Y55F3AM.13	Y55F3A_748.B	5286	93	5193	3682	132	3550	4976	178	4797	0	1.082	0.1137
1947	Possible mitochondrial ribosomal small subunit protein	4	Y55F3AM.1	Y55F3AM.1	Y55F3A_748.G	4924	101	4823	3261	141	3120	4407	191	4216	0	1.144	0.194087
1948	Putative ortholog of C. elegans F30H5.3 gene product	4	Y55F3BR.3/Y55F3BR.J	Y55F3BR.3	Y55F3A_749.A	541	94	447	435	138	297	588	186	401	0	1.114	0.155749
1949		4		Y55F3C.8	Y55F3C.B	377	97	280	326	139	187	441	188	253	0	1.108	0.147958
1950		4		Y55F3C.5	Y55F3C.D	263	96	167	231	142	89	312	192	120	0	1.389	0.474047
1951	Putative paralog of C. elegans Y59E9AR.3	4	Y59E9AR.5	Y59E9AR.5	Y59E9_120.A	226	102	124	244	133	111	330	180	150	0	0.827	-0.274041
1952	Protein with strong similarity to C. elegans msp-51	4	Y59E9AR.7	Y59E9AR.7	Y59E9_120.C	6943	115	6828	4289	132	4157	5796	178	5618	0	1.215	0.280956
1953		n		no_gene	Y60A9A.A	481	116	365	397	132	265	536	178	358	0	1.019	0.0271541
1954	Protein of Unknown function	5	Y61A9LA.8	Y61A9LA.8	Y61A9LA_68.A	1697	109	1588	1426	133	1293	1927	180	1747	0	0.909	-0.137648
1955		5		Y61A9LA.3	Y61A9LA_69.B	437	103	334	364	135	229	492	182	309	0	1.079	0.109695
1956		5		Y61A9LA.3	Y61A9LA_71.A	1281	101	1180	949	131	818	1282	177	1105	0	1.067	0.0935602
1957		4		Y105C5A.5	Y105C5A.D	1390	98	1292	409	135	274	553	182	370	0	3.489	1.80281
1958		m		Y105C5A.7	Y105C5A.F	702	98	604	574	143	431	776	193	582	0	1.037	0.0524159
1959		4		Y105C5A.12	Y105C5A.K	1376	102	1274	1726	147	1579	2332	199	2134	0	0.597	-0.744197
1960	Protein of unknown function, putative paralog of C. elegans Y105C5.N	4	Y105C5A.14	Y105C5A.14	Y105C5A.M	1405	98	1307	1079	141	938	1458	191	1268	0	1.031	0.0440443
1961		4		no_gene	Y105C5A.Q	530	100	430	399	146	253	539	197	342	0	1.258	0.331132
1962		1		Y105E8A.oo	Y105E8A.E	396	104	292	543	150	393	734	203	531	0	0.55	-0.862496
1963	Putative ortholog of C. elegans B0035.6 gene product	3	Y111B2A.3	Y111B2A.3	Y111B2A.B	3331	112	3219	2238	165	2073	3024	223	2801	0	1.149	0.200379
1964	Protein containing a DUF41 domain of unknown function, has high similarity to uncharacterized C. elegans ZC482.3	3	ZC482.2	ZC482.2	Y111B2B.B	243	102	141	268	140	128	362	189	173	0	0.815	-0.295128
1965		3		no_gene	Y111B2C.C	1067	101	966	980	140	840	1324	189	1135	0	0.851	-0.232769
1966		3		no_gene	Y111B2D.D	321	100	221	292	149	143	395	201	193	0	1.144	0.194087
1967	Putative ortholog of C. elegans Y111B2D.f gene product	3	Y111B2A.18	Y111B2A.18	Y111B2D.H	15841	97	15744	10627	151	10476	14361	204	14157	0	1.112	0.153157
1968	Protein of unknown function	5	F55C9.5	F55C9.5	Y116F11A.B	402	105	297	334	142	192	451	192	259	0	1.145	0.195348
1969	Protein with moderate similarity to C. elegans Y54G2A.13 gene product	4	Y69A2AR.9/Y69A2AR.Y	Y69A2AR.9	Y69A2A_7278.B	462	98	364	343	149	194	464	201	262	0	1.388	0.473008
1970	Putative paralog of C. elegans F58G6.4	3	Y71D11A.5	Y71D11A.5	Y71D11A.A	304	103	201	349	153	196	472	207	265	0	0.759	-0.397828
1971		1		Y71F9B.5	Y71F9B_299.B	683	94	589	447	146	301	604	197	407	0	1.448	0.534062
1972	Protein of unknown function	1	Y71G12B.9	Y71G12B.9	Y71G12A_201.B	1464	99	1365	1116	141	975	1508	191	1318	0	1.036	0.051024
1973	Protein of unknown function	1	Y71G12B.7/Y71G12B.BB	Y71G12B.7	Y71G12A_203.D	480	104	376	374	150	224	505	203	303	0	1.242	0.312665
1974	Putative ortholog of C. elegans Y54F10AR.1 gene product	1	Y71G12B.17	Y71G12B.17	Y71G12A_205.C	861	95	766	470	135	335	635	182	453	0	1.692	0.75873
1975		1		Y105E8A.mm	Y105E8A.C	372	103	269	352	154	198	476	208	268	0	1.005	0.0071955
1976		1		Y105E8A.w	Y105E8C.D	1168	98	1070	759	140	619	1026	189	836	0	1.279	0.355016
1977		1		Y105E8A.m	Y105E8C.N	1158	98	1060	758	130	628	1024	176	849	0	1.249	0.320773
1978		1		Y105E8A.h	Y105E8C.S	1750	105	1645	1108	138	970	1497	186	1311	0	1.255	0.327687
1979		1		Y105E8A.cc	Y105E8D.A	317	112	205	362	150	212	489	203	286	0	0.716	-0.481969
1980		1		Y105E8A.ff	Y105E8D.E	823	112	711	783	142	641	1058	192	866	0	0.821	-0.284546
1981	Protein of unknown function	2	F43C11.6	F43C11.6	F43C11_37.D	1270	102	1168	994	141	853	1343	191	1153	0	1.013	0.0186342
1982	Putative ortholog of C. elegans F54A3.G gene product	2	F54A3.2	F54A3.2	F54A3_31.F	194	100	94	455	132	323	615	178	436	0	0.215	-2.21759
1983	Putative paralog of C. elegans F56A4.11	5	F56A4.12	F56A4.12	F56A4.A	489	103	386	263	138	125	355	186	169	0	2.285	1.19219
1984	Protein with weak similarity to C. elegans W08F4.10 gene product	X	T13G4.5	T13G4.5	T13G4.C	300	102	198	322	148	174	435	200	235	0	0.842	-0.248108
1985	Putative ortholog of C. elegans F31F4.17 gene product	5	Y5H2B.1	Y5H2B.1	Y5H2B.I	614	107	507	509	157	352	688	212	476	0	1.066	0.0922074
1986		4		multiple	Y17G9A.F	364	105	259	368	157	211	497	212	285	0	0.908	-0.139236
1987		4		Y69A2AR.29	Y69A2A_7278.I	466	108	358	363	152	211	491	205	285	0	1.256	0.328836
1988	Protein with weak similarity to C. elegans F23H12.5 gene product	1	Y73E7A.8	Y73E7A.8	Y71G12A_205.A	519	108	411	387	150	237	523	203	320	0	1.283	0.359521
1989		4		multiple	Y73F8A.M	702	110	592	478	161	317	646	218	428	0	1.382	0.466758
1990	Protein with weak similarity to C. elegans T23H4.2 (Member of the nuclear hormone receptor/Zinc finger protein family)	4	Y77E11A.5	Y77E11A.5	Y77E11A_3443.A	238	100	138	245	147	98	331	199	132	0	1.042	0.0593553
1991		1		Y34D9B.1	Y95B8A_85.A	986	95	891	746	140	606	1008	189	819	0	1.088	0.121679
1992		2		multiple	Y110A2A_54.	267	99	168	240	138	102	324	186	138	0	1.219	0.285698
1993	Protein with strong similarity to C. elegans ZK546.4	4	Y40C5A.3	Y40C5A.3	Y40C5A.G	443	98	345	345	135	210	466	182	284	0	1.216	0.282143
1994	Protein with moderate similarity to C. elegans K09F5.5 gene product	4	Y41D4B.12/Y41D4B.Q	Y41D4B.12	Y41D4A_2615.A	808	102	706	830	146	684	1122	197	924	0	0.764	-0.388355
1995	Putative ortholog of C. elegans Y41D4B.F gene product	4	Y41D4B.19	Y41D4B.19	Y41D4A_3073.B	394	100	294	432	147	285	584	199	385	0	0.763	-0.390245
1996		4		multiple	Y41D4A_3457.B	745	97	648	576	143	433	778	193	585	0	1.107	0.146655
1997	Putative ortholog of C. elegans Y41D4B.F gene product	4	Y41D4B.19	Y41D4B.19	Y41D4A_3457.D	677	95	582	432	142	290	584	192	392	0	1.485	0.570463
1998	Protein with strong similarity to C. elegans T11F9.1 gene product	4	Y41D4B.24/Y41D4B.A	Y41D4B.24	Y41D4B_3805.B	431	95	336	395	136	259	534	184	350	0	0.96	-0.0588937
1999	Protein of unknown function	2	Y48C3A.5	Y48C3A.5	Y48C3A.C	1006	97	909	800	132	668	1081	178	903	0	1.007	0.0100637
2000	Protein with weak similarity to S. cerevisiae FLO8 (Putative transcriptional activator of FLO1, required for diploid filamentous growth)	2	Y48C3A.8/Y48C3A.J	Y48C3A.8	Y48C3A.J	2493	99	2394	1702	137	1565	2300	185	2115	0	1.132	0.178874
2001	Protein with moderate similarity to C. elegans F57B7.1	2	Y48C3A.11	Y48C3A.11	Y48C3A.M	508	100	408	524	145	379	708	196	512	0	0.797	-0.327348
2002	Protein containing SVPGVLRF-amide neuromodulator	X	flp-18/FaRP_I/Y48D7A.2	Y48D7A.2	Y48D7A.A	929	94	835	1046	138	908	1414	186	1227	0	0.681	-0.554273
2003	Putative ortholog of C. elegans Y48G1BL.H gene product	1	Y48G1BL.1	Y48G1BL.1	Y48G1C_55.F	1353	99	1254	1062	143	919	1435	193	1242	0	1.01	0.0143553
2004		1		Y48G8AL.13	Y48G8A_3051.A	627	108	519	951	151	800	1285	204	1081	0	0.48	-1.05889
2005		?		no_gene	NL4L	5762	111	5651	1468	149	1319	1984	201	1782	0	3.17	1.66448
2006	Member of the ATP synthase A chain family	?	ATP6/ATPase6	ATP6	ATP6	23105	120	22985	17114	158	16956	23127	214	22914	0	1.003	0.00432161
2007		?		CYTB	CYTB	303	107	196	371	150	221	501	203	299	0	0.656	-0.608232
2008	Member of the NADH-Ubiquinone or plastoquinone (complex I) family, which catalyze transfer of two electrons from NADH to ubiquinone, has low similarity to mitochondrial NADH dehydrogenase 4 (human MTND4), which is a NADH-ubiquinone oxidoreductase subunit	?	ND4/NU4M	ND4	ND4	23315	109	23206	10324	140	10184	13951	189	13762	0	1.686	0.753605
2009		?		COII	COII	29837	105	29732	33333	145	33188	45045	196	44849	0	0.663	-0.592919
2010	Member of the NADH-Ubiquinone or plastoquinone (complex I) family, which catalyze transfer of two electrons from NADH to ubiquinone, has a region of moderate similarity to a region of NADH dehydrogenase subunit 5 (human MTND5)	?	ND5/NU5M	ND5	ND5	603	102	501	445	145	300	601	196	405	0	1.236	0.305679
2011					EMPTY	132	108	24	212	151	61	286	204	82	0	0.291	-1.78091
2012					EMPTY	159	115	44	236	166	70	319	224	95	0	0.465	-1.1047
2013					EMPTY	305	115	190	505	175	330	682	236	446	0	0.426	-1.23107
2014					EMPTY	175	117	58	289	168	121	391	227	164	0	0.355	-1.49411
2015					EMPTY	137	112	25	215	164	51	291	222	69	0	0.363	-1.46196
2016					EMPTY	133	101	32	219	149	70	296	201	95	0	0.338	-1.5649
2017	Member of an uncharacterized protein family	2	K09F6.7	K09F6.7	K09F6.7#2	522	94	428	414	146	268	559	197	362	0	1.182	0.24123
2018	Protein of unknown function containing a Ground-like domain, has moderate similarity to C. elegans F42C5.7	X	K10C2.5	K10C2.5	K10C2.5#2	800	96	704	595	149	446	804	201	603	0	1.168	0.22404
2019	Protein containing two DUF38 domains of unknown function and an F-box domain, which serve as a link between a target protein and a ubiquitin-conjugating enzyme, has weak similarity to uncharacterized C. elegans T06E6.5	5	K10G4.1	K10G4.1	K10G4.1#2	347	96	251	268	132	136	362	178	184	0	1.366	0.449957
2020		4		R11A8.4	R11A8.4#2	221	103	118	263	157	106	355	212	143	0	0.824	-0.279284
2021	Protein with high similarity to glycine dehydrogenase (P-protein) (human GLDC), which catalyzes the decarboxylation of glycine and is associated with nonketotic hyperglycinemia, member of the glycine cleavage P-protein family	2	R12C12.1	R12C12.1	R12C12.1#2	4209	99	4110	1865	135	1730	2520	182	2338	0	1.758	0.813935
2022	Serine/threonine protein phosphatase	3	R13A5.11	R13A5.11	R13A5.11#2	246	100	146	352	154	198	476	208	268	0	0.546	-0.873027
2023	Cytoplasmic zinc-finger protein involved in regulation of early morphogenesis	5	pos-1/F52E1.1	F52E1.1	F52E1.1#2	8202	97	8105	5858	134	5724	7916	181	7735	0	1.048	0.0676387
2024	Protein of unknown function, has moderate similarity to uncharacterized C. elegans C12D5.9	5	R13D7.2	R13D7.2	R13D7.2#2	128	105	23	326	133	193	441	180	261	0	0.088	-3.50635
2025	Protein with low similarity to S. cerevisiae Muc1p, which is a cell surface flocculin required for invasive and pseudohyphal growth	5	ZC178.2	ZC178.2	ZC178.2#2	154	97	57	166	125	41	224	169	55	0	1.029	0.041243
2026	Protein of unknown function	2	C09H10.8	C09H10.8	C09H10.8#2	755	99	656	672	145	527	908	196	712	0	0.921	-0.118727
2027	Protein containing a lipopolysaccharide-binding protein, bactericidal permeability-increasing protein, or cholesteryl ester transfer protein C-terminal domain	5	ZC513.1	ZC513.1	ZC513.1#2	830	97	733	386	135	251	522	182	339	0	2.161	1.1117
2028	Member of the rhodopsin family of G protein-coupled receptors (GPCR), has low similarity to uncharacterized C. elegans C48C5.3	X	C25B8.5	C25B8.5	C25B8.5#2	317	105	212	247	150	97	334	203	131	0	1.617	0.69332
2029	Protein containing two helix-loop-helix DNA-binding domains, which mediate protein dimerization, has a region of low similarity to a region of transcription factor AP4 (human TFAP4), which is a transcriptional coactivator and repressor	3	F58A4.7/F48A4.7	F58A4.7	F58A4.7#2	3512	97	3415	2951	140	2811	3988	189	3799	0	0.899	-0.153607
2030	Protein of unknown function	4	F58H7.1	F58H7.1	F58H7.1#2	286	102	184	298	150	148	403	203	200	0	0.92	-0.120294
2031	Required, possibly maternally for centrosome separation and possibly duplication	2	zyg-1/F59E12.2	F59E12.2	F59E12.2#2	1070	108	962	784	141	643	1059	191	869	0	1.107	0.146655
2032	G protein-coupled receptor of unknown function; has similarity to C. elegans H05B21.3 and H05B21.4, has weak similarity to human proteinase-activated receptor	5	H27D07.2	H27D07.2	H27D07.2#2	259	106	153	259	139	120	350	188	162	0	0.944	-0.0831412
2033	Putative paralog of C. elegans K02B9.1 which encodes a putative isocitrate lyase	X	K02B9.2	K02B9.2	K02B9.2#2	685	106	579	486	139	347	657	188	469	0	1.235	0.304511
2034	Histone H4 in the HIS3 gene cluster	X	his-10/his-38/K03A1.6	K03A1.6	K03A1.6#2	1171	105	1066	953	137	816	1288	185	1103	0	0.967	-0.0484122
2035	Protein of unknown function	X	T01B6.4	T01B6.4	T01B6.4#2	527	100	427	489	143	346	661	193	468	0	0.913	-0.131313
[truncated: 19,889 more rows]
