# Supplementary material for: Genetic Analysis of Pathways Regulated by the von Hippel-Lindau Tumor Suppressor in Caenorhabditis elegans
Source: PLoS Biol. 2004 Sep 7;2(10):e289. doi: 10.1371/journal.pbio.0020289 (PMC515368; doi:10.1371/journal.pbio.0020289)
Supplement: Table S4 — Continuation of Tables S2 and S3. (6.6 MB XLS). [file pbio.0020289.st004.xls]

## Sheet: CePJRS~F2C.xls
Spot	Description	Chromosome	Gene name	Orfname	Name	Ch1 Intensity (Mean)	Ch1 Background (Median)	Ch1 Net (Mean)	Ch2 Intensity (Mean)	Ch2 Background (Median)	Ch2 Net (Mean)	Ch2 Normalized Intensity (Mean)	Ch2 Normalized Background (Median)	Ch2 Normalized Net (Mean)	Spot Flag	Green/Red Normalized (Mean)	Log(base2) of Green/Red Normalized Ratio (Mean)
1	Member of the M1 peptidase family of aminopeptidases, has weak similarity to leucine aminopeptidase (oxytocinase, human LNPEP), which is an insulin-regulated zinc aminopeptidase that degrades oxytocin and vasopressin	5	AC3.5	AC3.5	AC3.5	4279	72	4207	4907	99	4808	5111	103	5008	0	0.84	-0.251539
2	Protein containing a UDP-glucoronosyl and UDP-glucosyl transferase domain, which transfer glycosyl groups to small hydrophobic molecules, has weak similarity to UDP glycosyltransferase 1 family polypeptide A6 (mouse Ugt1a6)	5	AC3.8	AC3.8	AC3.8	2447	68	2379	2668	86	2582	2779	90	2690	0	0.885	-0.176251
3	Member of the 7TM receptor protein family	2	sra-2/AH6.6	AH6.6	AH6.6	242	65	177	204	81	123	213	84	128	0	1.381	0.465713
4	Protein with moderate similarity to C. elegans B0001.5 gene product	4	B0001.3	B0001.3	B0001.3	2334	67	2267	3898	82	3816	4060	85	3975	0	0.57	-0.810966
5	Protein containing two collagen triple helix repeats, which are found in some extracellular proteins, and a nematode cuticle collagen N-terminal domain, has moderate similarity to a region of C. elegans BLI-1	5	B0024.1	B0024.1	B0024.1	3983	67	3916	6237	84	6153	6497	88	6409	0	0.611	-0.710756
6	Protein of unknown function, has moderate similarity to uncharacterized C. elegans ZK6.10	5	B0024.4	B0024.4	B0024.4	616	80	536	602	101	501	627	105	522	0	1.027	0.0384362
7	Protein containing an F-box domain, which serve as a link between a target protein and a ubiquitin-conjugating enzyme, and a DUF38 domain of unknown function, has weak similarity to C. elegans FOG-2, which is required for the sexual identity of germ cells	5	C06H5.1	C06H5.1	C06H5.1	3460	78	3382	2365	91	2274	2464	95	2369	0	1.428	0.513996
8	Protein containing an EF hand domain, which are found in signaling, buffering or transport proteins, has weak similarity to a region of alpha actinin 2 (mouse Actn2), which may play a role in muscle cell fusion	3	C07A9.5	C07A9.5	C07A9.5	325	69	256	288	87	201	300	91	209	0	1.223	0.290424
9	Protein containing three chitin binding peritrophin-A domains, which contain six conserved cysteines that probably form three disulfide bridges	3	cej-1/C07G2.1	C07G2.1	C07G2.1	6881	74	6807	20699	90	20609	21561	94	21468	0	0.317	-1.65745
10	Member of the plant chitinase class I family, which hydrolyze the beta-1,4-N-acetyl-D-glucosamine bonds in chitin polymers destroying chitin-containing cell walls of pathogens, has strong similarity to uncharacterized C. elegans R10D12.15	5	C08B6.4	C08B6.4	C08B6.4	786	73	713	1186	86	1100	1235	90	1146	0	0.622	-0.685014
11	Protein containing 14 KH domains, which may bind RNA, has moderate similarity to high density lipoprotein binding protein (human HDLBP), which binds high density lipoproteins, mRNA and tRNA, and is involved in mRNA stability	2	C08H9.2	C08H9.2	C08H9.2	2988	71	2917	3866	84	3782	4027	88	3940	0	0.74	-0.434403
12	Member of the glycosyl hydrolase 18 family, has a region of weak similarity to a region of chitinase 1 (chitotriosidase, human CHIT1), which catalyzes the hydrolysis of chitin and is elevated in patients with Gaucher disease	2	C08H9.7	C08H9.7	C08H9.7	645	72	573	396	89	307	413	93	320	0	1.792	0.841571
13	Protein of unknown function	5	F53C11.4	F53C11.4	F53C11.4	3298	73	3225	4423	89	4334	4607	93	4515	0	0.714	-0.486004
14	Member of the 7-transmembrane chemoreceptor family of G protein-coupled receptors (GPCR), has strong similarity to uncharacterized C. elegans Y38A10A.1	5	F53F1.11	F53F1.11	F53F1.11	266	72	194	315	87	228	328	91	238	0	0.817	-0.291592
15	Member of the glycosyl hydrolases family 31, which are involved in carbohydrate metabolism, contains a P-type trefoil domain, has low similarity to lysosomal acid alpha-glucosidase (human GAA), which acts in glycogen catabolism	5	F53F4.8	F53F4.8	F53F4.8	445	68	377	592	92	500	617	96	521	0	0.724	-0.465938
16	Protein containing two SNF2 related N-terminal domains and a helicase conserved C-terminal domain, has a region of low similarity to a region of Cockayne's syndrome complementation group B (human ERCC6), which is a transcription-coupled DNA repair protein	X	F53H4.1	F53H4.1	F53H4.1	549	71	478	1071	90	981	1116	94	1022	0	0.468	-1.09542
17	Member of the ATPase family associated with various cellular activities, has weak similarity to S. cerevisiae Rpt5p, which is an ATPase component of 26S proteasome complex that functions in RNA polymerase II transcription elongation	2	F54B3.3	F54B3.3	F54B3.3	5084	69	5015	9634	89	9545	10035	93	9943	0	0.504	-0.988504
18	Protein with strong similarity to C. elegans T23B12.10 gene product	X	F54B11.7	F54B11.7	F54B11.7	863	69	794	1095	91	1004	1141	95	1046	0	0.759	-0.397828
19	Protein containing five PDZ, DHR, or GLGF domains, which are found in signaling proteins, and two WW domains, has low similarity to activin receptor-interacting protein 1 (mouse Acvrip1), which inhibits activin-induced transcriptional activity	4	K01A6.1	K01A6.1	K01A6.1	1521	69	1452	1815	91	1724	1891	95	1796	0	0.809	-0.305788
20	Protein containing two pyridoxal-dependent group II decarboxylase conserved domains, which bind pyridoxal-phosphate groups, has a region of high similarity to dopa decarboxylase (aromatic L-amino acid decarboxylase, mouse Ddc)	2	K01C8.3	K01C8.3	K01C8.3	3614	69	3545	9235	92	9143	9620	96	9524	0	0.372	-1.42663
21	Member of the mitochondrial carrier protein family of membrane transporters, has moderate similarity to human LOC81034, which is a mitochondrial folate transporter that facilitates the transport of folates from the cytosol into the mitochondrial matrix	2	K01C8.7	K01C8.7	K01C8.7	1846	68	1778	2249	91	2158	2343	95	2248	0	0.791	-0.33825
22		3		multiple	K01G5.1	2402	71	2331	4432	93	4339	4617	97	4520	0	0.516	-0.954557
23	Member of the reverse transcriptase protein family, which are RNA-dependent DNA polymerases, has high similarity to uncharacterized C. elegans T19C9.7	4	R05A10.1	R05A10.1	K01G12.1	222	74	148	270	93	177	281	97	184	0	0.803	-0.316528
24	Protein of unknown function	X	K02B9.3	K02B9.3	K02B9.3	319	71	248	348	97	251	363	101	261	0	0.949	-0.07552
25	Protein with high similarity to threonyl-tRNA synthetase (human TARS), which is a class II aminoacyl tRNA synthetase, contains anticodon binding, tRNA synthetase class II core and TGS (ThrRS, GTPase and SpoT) domains	2	C47D12.6	C47D12.6	C47D12.6	3056	72	2984	4454	94	4360	4640	98	4542	0	0.657	-0.606035
26	Protein with high similarity to solute carrier family 25 member 4 (mouse Slc25a4), which is an adenine nucleotide translocator required for metabolism that can induce apoptosis, member of the mitochondrial carrier protein family of membrane transporters	4	C47E12.2	C47E12.2	C47E12.2	7862	75	7787	12358	96	12262	12873	100	12773	0	0.61	-0.713119
27	Protein with high similarity to S. cerevisiae Ipp1p, which is a cytoplasmic inorganic pyrophosphatase, member of the inorganic pyrophosphatase family, which catalyze hydrolysis of pyrophosphate formed as product of biosynthetic reactions utilizing ATP	4	C47E12.4	C47E12.4	C47E12.4	5137	68	5069	6982	87	6895	7273	91	7182	0	0.706	-0.50226
28	Protein of unknown function, has weak similarity to uncharacterized C. elegans E04D5.2	5	C47E8.3	C47E8.3	C47E8.3	915	66	849	840	90	750	875	94	781	0	1.087	0.120352
29		5		multiple	C47E8.6	907	66	841	1142	83	1059	1190	86	1103	0	0.762	-0.392137
30	Member of the galactosyltransferase family, which transfer galactose to GlcNAc termini of growing oligosaccharide chains, has low similarity to UDP-galactose:beta-N-acetylglucosamine beta 1,3-galactosyltransferase (mouse B3galt1)	1	C47F8.3	C47F8.3	C47F8.3	1914	68	1846	2631	83	2548	2741	86	2654	0	0.696	-0.522841
31	Protein of unknown function, has low similarity to uncharacterized C. elegans K06B9.4	5	C54E10.1	C54E10.1	C54E10.1	216	69	147	202	82	120	210	85	125	0	1.176	0.233888
32	Protein with weak similarity to S. cerevisiae Paf1p (protein associated with RNA polymerase II), has similarity to human HS.152894	5	C55A6.9	C55A6.9	C55A6.9	439	78	361	562	104	458	585	108	477	0	0.757	-0.401635
33	Putative ortholog of C. elegans D1053.4 gene product	X	C40H5.3	C40H5.3	D1053.4	539	85	454	637	100	537	664	104	559	0	0.812	-0.300448
34	Protein of unknown function, has moderate similarity to uncharacterized human FLJ14936	5	D1054.14	D1054.14	D1054.14	2816	72	2744	5627	81	5546	5861	84	5777	0	0.475	-1.074
35	Putative ortholog of C. elegans F54H5.5 gene product	1	D1081.5	D1081.5	D1081.5	859	76	783	649	90	559	676	94	582	0	1.345	0.427606
36	Protein containing an N-terminal dynamin family domain, which bind GTP, has a region of low similarity to a region of S. cerevisiae Mgm1p, which is a peripheral membrane protein that mediates mitochondrial inheritance	2	D2013.5	D2013.5	D2013.5	2806	77	2729	6747	89	6658	7028	93	6935	0	0.393	-1.3474
37	Member of the acyl-CoA dehydrogenase protein family	2	F54D5.7	F54D5.7	F54D5.7	5340	75	5265	7762	87	7675	8085	91	7995	0	0.659	-0.60165
38	Protein containing a C3HC4 type (RING) zinc finger, which may mediate protein-protein interactions, and six NHL repeats, has weak similarity to ring finger protein 22 (tripartite motif 3 protein, human TRIM3), which interacts with myosin V molecular motor	3	F54G8.4	F54G8.4	F54G8.4	500	70	430	500	84	416	521	88	433	0	0.992	-0.011588
39	Protein containing a glutathione S-transferase C-terminal domain, which may be involved in conjugation of reduced glutathione to various targets	5	F55A11.6	F55A11.6	F55A11.6	906	70	836	1058	88	970	1102	92	1010	0	0.827	-0.274041
40	Member of the 7-transmembrane chemoreceptor family of G protein-coupled receptors (GPCR), has low similarity to C. elegans ODR-10, which is involved in odorant response	5	F55B12.6	F55B12.6	F55B12.6	275	79	196	323	89	234	336	93	244	0	0.804	-0.314733
41	Protein containing a DUF23 domain of unknown function, has high similarity to uncharacterized C. elegans F22F7.4	5	F55C10.4	F55C10.4	F55C10.4	440	74	366	228	91	137	238	95	143	0	2.565	1.35896
42		5		D87850-1.F55C5	F55C5.5	5890	74	5816	7566	94	7472	7881	98	7783	0	0.747	-0.42082
43	Acyl-CoA:diacylglycerol acyltransferase	5	H19N07.4/DGAT	H19N07.4	H19N07.4	2301	75	2226	2484	94	2390	2588	98	2490	0	0.894	-0.161653
44	Protein of unknown function	3	K01B6.3	K01B6.3	K01B6.3	572	72	500	550	92	458	573	96	477	0	1.048	0.0676387
45	Member of the EGF-repeat protein family	2	K01C8.2	K01C8.2	K01C8.2	552	75	477	515	89	426	536	93	444	0	1.075	0.104337
46	Protein containing a nuclear hormone receptor C4-type zinc finger domain, has a region of moderate similarity to a region of nuclear receptor subfamily 5 group A member 2 (rat Nr5a2), which is a transcriptional activator of several liver specific genes	4	nhr-38/K01H12.3	K01H12.3	K01H12.3	432	72	360	289	93	196	301	97	204	0	1.763	0.818032
47	Protein of unknown function, has strong similarity to uncharacterized C. elegans W03G1.3	2	K02B7.2	K02B7.2	K02B7.2	1080	72	1008	2868	92	2776	2988	96	2892	0	0.349	-1.5187
48	Protein containing a LIM domain, which may mediate protein-protein interactions, has a region of low similarity to a region of kyphoscoliosis (mouse Ky), which is critical for muscle growth and function and for neuromuscular junction maturation	2	K02C4.4	K02C4.4	K02C4.4	1267	70	1197	1452	97	1355	1513	101	1411	0	0.848	-0.237864
49	Member of the M13 peptidase family of zinc metalloproteases, has low similarity to Mel transforming oncogene-like 1 (soluble secreted endopeptidase, mouse Mell1), which is a protease that may be involved in cleavage of intra- and extracellular peptides	5	T16A9.4	T16A9.4	T16A9.4	763	68	695	1031	90	941	1074	94	980	0	0.709	-0.496142
50	Putative aminopeptidase (SANGER), has strong similarity to H. sapiens ANPEP gene product [aminopeptidase]	3	T16G12.1	T16G12.1	T16G12.1	550	73	477	965	90	875	1005	94	911	0	0.523	-0.935117
51	PP1-type serine/threonine protein phosphatase	3	T16G12.7	T16G12.7	T16G12.7	393	72	321	376	92	284	392	96	296	0	1.085	0.117695
52	Protein containing a meprin and TRAF homology (MATH) domain, and a BTB (BR-C, ttk and babor) or POZ (Pox virus and zinc finger) domain, has low similarity to C. elegans MEL-26, which is a negative regulator of the meiotic-spindle protein C. elegans MEI-1	3	T16H12.5	T16H12.5	T16H12.5	3907	73	3834	7556	91	7465	7871	95	7776	0	0.493	-1.02034
53	Member of the cytochrome P450 family, has moderate similarity to cytochrome P450 4B1 (human CYP4B1), which is a putative risk factor for bladder cancer that is involved in the detoxification response and metabolism of drugs and lipids	5	T19B10.1	T19B10.1	T19B10.1	2045	66	1979	2481	85	2396	2584	89	2496	0	0.793	-0.334607
54	Member of the glycosyl hydrolases family 35 of beta-galactosidases, has moderate similarity to beta galactosidase 1 (mouse Glb1), which catalyzes cleavage of the terminal galactose from gangliosides, glycoproteins, and glycosaminoglycans	5	T19B10.3	T19B10.3	T19B10.3	3582	68	3514	4149	86	4063	4322	90	4232	0	0.83	-0.268817
55	Junctophilin; member of the junctophilin family; component of the junctional membrane complexes that mediate physiological coupling between the plasma membrane and intracellular membrane channels found in excitable cells	1	jp/T22C1.7	T22C1.7	T22C1.7	98	66	32	133	82	51	139	85	53	0	0.602	-0.732165
56	Protein containing two C2H2 type zinc finger domains, which bind nucleic acids, has moderate similarity to uncharacterized C. elegans T22C8.4	2	T22C8.3	T22C8.3	T22C8.3	186	65	121	223	82	141	232	85	147	0	0.824	-0.279284
57	Protein of unknown function	2	T22C8.8	T22C8.8	T22C8.8	113	65	48	139	85	54	145	89	56	0	0.853	-0.229382
58	Protein containing two DUF33 domains of unknown function, has high similarity to uncharacterized C. elegans F35E2.7	1	T22H2.2	T22H2.2	T22H2.2	235	71	164	320	94	226	333	98	235	0	0.697	-0.520769
59	Member of the 7-transmembrane chemoreceptor family of G-protein coupled receptors (GPCR), has low similarity to C. elegans ODR-10, which is a G protein-coupled receptor involved in odorant response	X	T22H6.4	T22H6.4	T22H6.4	198	101	97	118	105	13	123	109	14	0	7.163	2.84056
60	Member of the 7-transmembrane chemoreceptor family of G-protein coupled receptors (GPCR), has very strong similarity to uncharacterized C. elegans T23D5.12	5	T23D5.10	T23D5.10	T23D5.10	98	73	25	116	85	31	121	89	32	0	0.774	-0.369595
61	Protein containing three Src homology 3 (SH3) domains, which bind proline-rich peptides, has a region of low similarity to a region of arg binding protein 2 (human ARGBP2), which may act as a cytoskeletal adaptor protein	3	B0303.7	B0303.7	B0303.7	1600	77	1523	1800	87	1713	1875	91	1784	0	0.854	-0.227692
62	Protein containing a CCCH-type zinc finger domain, which bind DNA or RNA	3	B0336.3	B0336.3	B0336.3	2411	74	2337	3279	92	3187	3416	96	3320	0	0.704	-0.506353
63	Putative ortholog of C. elegans Y108G3B.A gene product	5	B0348.5	B0348.5	B0348.5	863	73	790	1083	86	997	1128	90	1039	0	0.761	-0.394032
64	Protein containing one uncharacterized ACR domain, has low similarity to uncharacterized human HSPC109	3	B0361.6	B0361.6	B0361.6	2708	67	2641	3456	86	3370	3600	90	3510	0	0.752	-0.411195
65	Member of the ubiquitin-conjugating enzyme (E2) family, which catalyze the covalent attachment of ubiquitin to target proteins, has a region of low similarity to a region of baculoviral IAP repeat-containing 6 (human BIRC6)	X	B0403.2	B0403.2	B0403.2	1808	71	1737	1978	90	1888	2060	94	1967	0	0.883	-0.179515
66	Protein with high similarity to protein disulfide isomerase-related protein (rat Rn.2685), which catalyzes disulfide isomerization and the formation of disulfide bonds during protein folding, member of the thioredoxin family	X	B0403.4	B0403.4	B0403.4	3751	76	3675	3994	87	3907	4160	91	4070	0	0.903	-0.147202
67	Protein of unknown function, has weak similarity to human dentin phosphoryn and S. cerevisiae Aga1p (a-Agglutinin anchor subunit)	1	C01G8.6	C01G8.6	C01G8.6	1753	72	1681	2705	86	2619	2818	90	2728	0	0.616	-0.698998
68	Putative ortholog of C. elegans C01G8.7 gene product	1	C01G8.9	C01G8.9	C01G8.8	1563	74	1489	1833	90	1743	1909	94	1816	0	0.82	-0.286304
69	Protein containing two DUF40 domains of unknown function, which contain four conserved cysteines, has moderate similarity to uncharacterized C. elegans C02A12.3	5	C02A12.5	C02A12.5	C02A12.5	123	71	52	123	96	27	128	100	28	0	1.849	0.886745
70	Protein of unknown function, contains proline-rich domains, has weak similarity in the C-terminal portion to the human glutamine rich protein KIAA0181 (Hs.159613)	4	C02B10.5	C02B10.5	C02B10.5	2766	70	2696	5420	94	5326	5646	98	5548	0	0.486	-1.04097
71	Protein containing a neurotransmitter-gated ion-channel ligand binding domain, has weak similarity to muscle cholinergic receptor nicotinic alpha subunit 1 (mouse Chrna1), which contains major binding sites for acetylcholine	3	C02C2.3	C02C2.3	C02C2.3	3122	75	3047	2234	92	2142	2327	96	2231	0	1.366	0.449957
72	Protein of unknown function, has high similarity to uncharacterized C. elegans C02E7.4	5	C02E7.2	C02E7.2	C02E7.2	231	78	153	194	87	107	202	91	111	0	1.373	0.457332
73	Member of an uncharacterized protein family	1	C34G6.6	C34G6.6	C34G6.6	2713	76	2637	3233	92	3141	3368	96	3272	0	0.806	-0.311148
74	Protein predicted to contain a glycosylphosphatidylinositol (GPI) lipid anchor	4	C34H4.1	C34H4.1	C34H4.1	1330	76	1254	1947	93	1854	2028	97	1931	0	0.649	-0.62371
75	Protein of unknown function, has low similarity to uncharacterized C. elegans K11H12.4	4	C34H4.3	C34H4.3	C34H4.3	945	68	877	1113	92	1021	1159	96	1064	0	0.825	-0.277534
76	Putative paralog of C. elegans F44D12.4 gene product	3	C35D10.2	C35D10.2	C35D10.2	4380	69	4311	3860	95	3765	4021	99	3922	0	1.099	0.136191
77	Protein with moderate similarity to C. elegans C35E7.3 gene product	1	C35E7.2	C35E7.2	C35E7.2	583	70	513	937	92	845	976	96	880	0	0.583	-0.778432
78	Protein with strong similarity to C. elegans C35E7.5 gene product	1	C35E7.4	C35E7.4	C35E7.4	888	74	814	1334	95	1239	1390	99	1291	0	0.631	-0.664288
79	Member of the protein-tyrosine phosphatase family, which are involved in control of cell growth, proliferation, differentiation and transformation, has very strong similarity to uncharacterized C. elegans C50F2.5	1	C43E11.5	C43E11.5	C43E11.5	1679	64	1615	1133	85	1048	1180	89	1092	0	1.479	0.564622
80	Member of the Exo70 exocyst complex subunit family, has weak similarity to exocyst component protein 70 kDa homolog (rat Exo70), which is involved in exocytic vesicle targeting and neuronal differentiation and outgrowth	1	C43E11.8	C43E11.8	C43E11.8	2280	66	2214	4978	86	4892	5185	90	5096	0	0.434	-1.20423
81	Protein with high similarity to ATP-binding cassette subfamily D (ALD) member 3 (human ABCD3), which mediates peroxisomal import of fatty acids and fatty acyl-CoAs and is associated with Zellweger syndrome, member of the ATP-binding cassette superfamily	2	C44B7.8	C44B7.8	C44B7.8	4514	67	4447	4554	86	4468	4744	90	4654	0	0.955	-0.0664274
82	Member of the adenosine and AMP deaminase and cetyl-CoA hydrolases or transferase families, has a region of low similarity to a region of S. cerevisiae Ach1p, which is an acetyl-CoA hydrolase involved in acetate utilization and sporulation	2	C44B7.10	C44B7.10	C44B7.10	1997	62	1935	2965	83	2882	3089	86	3002	0	0.645	-0.632629
83	Member of the reverse transcriptase protein family, which are RNA-dependent DNA polymerases, has strong similarity to uncharacterized C. elegans Y51H4A.14	4	C44B12.7/(ost-1)	C44B12.7	C44B12.7	449	65	384	548	89	459	571	93	478	0	0.803	-0.316528
84	Protein of unknown function, has high similarity to uncharacterized C. elegans C44C3.6	5	C44C3.5	C44C3.5	C44C3.5	330	68	262	435	86	349	453	90	364	0	0.721	-0.471929
85	Protein of unknown function, has moderate similarity to C. elegans C56A3.2	5	C14C10.2	C14C10.2	C14C10.2	2591	72	2519	2301	92	2209	2397	96	2301	0	1.095	0.130931
86	Member of the RNA helicase, DEAD-box protein family involved in RNA interference and gene silencing by antisense RNAs	5	mut-14/C14C11.6	C14C11.6	C14C11.6	2245	71	2174	3771	86	3685	3928	90	3839	0	0.566	-0.821126
87	Member of the seven-transmembrane receptor odorant receptor family, which function in olfaction, has moderate similarity to uncharacterized C. elegans GUR-3	X	gur-2/C14F11.3	C14F11.3	C14F11.3	634	68	566	713	86	627	743	90	653	0	0.867	-0.205896
88	Member of the Hsp20 or alpha crystallin family, has a region of low similarity to heat shock 27kD protein 1 (human HSPB1), which plays a role in thermotolerance and functions as a chaperone and negative regulator of apoptosis	X	hsp43/C14F11.5	C14F11.5	C14F11.5	4764	68	4696	5855	94	5761	6099	98	6001	0	0.783	-0.352916
89	Protein containing two neurotransmitter-gated ion-channel ligand binding domains, has a region of weak similarity to a region of alpha 7 subunit of the neuronal nicotinic acetylcholine receptor (human CHRNA7), which is highly permeable to calcium	X	C15A7.1	C15A7.1	C15A7.1	1317	67	1250	2064	89	1975	2150	93	2057	0	0.608	-0.717857
90	Member of the cation efflux family, which may be membrane divalent cation transporters, has low similarity to zinc transporter 1 (rat Slc30a1), which lowers intracellular zinc by stimulating zinc efflux and reduces vulnerability to Zn2+ induced toxicity	X	cdf-1/C15B12.7	C15B12.7	C15B12.7	2255	63	2192	3361	85	3276	3501	89	3413	0	0.642	-0.639355
91	Member of the amiloride-sensitive sodium channel family, which are involved in sodium reabsorption, has weak similarity to neuronal amiloride-sensitive cation channel 1 (degenerin, rat Accn1), which is a non-voltage-dependent H+-gated sodium channel	X	C18B2.6	C18B2.6	C18B2.6	307	67	240	287	90	197	299	94	205	0	1.17	0.226509
92	Protein containing a DUF38 domain of unknown function	5	C18D4.2	C18D4.2	C18D4.2	527	74	453	501	90	411	522	94	428	0	1.058	0.0813396
93	Member of an uncharacterized protein family	5	C18D4.8	C18D4.8	C18D4.8	1017	72	945	880	93	787	917	97	820	0	1.153	0.205393
94	Piwi-related protein with similarity over the C-terminal region to human and D. melanogaster PIWI proteins and C. elegans PRG-1/PRG-2, all of which are involved in germ-line proliferation	1	C18E3.7	C18E3.7	C18E3.7	3746	73	3673	6685	99	6586	6964	103	6860	0	0.535	-0.902389
95	Protein of unknown function, has high similarity to uncharacterized C. elegans E03H4.5	5	C18G1.6	C18G1.6	C18G1.6	610	73	537	554	95	459	577	99	478	0	1.123	0.167358
96	Protein containing two BRCA1 (breast cancer type 1) C terminus (BRCT) domains, which are found in some cell cycle checkpoint proteins and one WSN domain of unknown function, has low similarity to uncharacterized C. elegans F37A4.4	3	C18H2.4	C18H2.4	C18H2.4	213	69	144	223	95	128	232	99	133	0	1.08	0.111031
97	Member of the acyl-CoA dehydrogenase protein family	1	C55B7.4	C55B7.4	C55B7.4	11880	73	11807	12022	90	11932	12523	94	12429	0	0.95	-0.0740006
98	Protein with moderate similarity to sulfate transporters	1	C55B7.6	C55B7.6	C55B7.6	747	75	672	1117	87	1030	1164	91	1073	0	0.626	-0.675765
99	Functional ortholog of S. cerevisiae Dbr1p, lariat RNA debranching enzyme	1	dbr-1/Ce-dbr1/C55B7.8	C55B7.8	C55B7.8	2672	69	2603	5475	90	5385	5703	94	5609	0	0.464	-1.1078
100	Protein of unknown function, has low similarity to uncharacterized C. elegans C55C2.4	1	C55C2.3	C55C2.3	C55C2.3	274	70	204	279	91	188	291	95	196	0	1.042	0.0593553
101	Protein containing a protein kinase domain and a Src homology 2 (SH2) domain, has moderate similarity to fer (fps/fes related) tyrosine kinase (mouse Fert2), which may mediate cell-cell signaling and cell size-dependent cytoskeletal reorganization	m	C55C3.4	C55C3.4	C55C3.4	1787	70	1717	2105	97	2008	2193	101	2092	0	0.821	-0.284546
102	Protein of unknown function, has low similarity to uncharacterized C. elegans T14C1.1	5	C56A3.3	C56A3.3	C56A3.3	1298	69	1229	1875	95	1780	1953	99	1854	0	0.663	-0.592919
103	Member of the 7-transmembrane chemoreceptor family of G protein-coupled receptors (GPCR), has moderate similarity to uncharacterized C. elegans K08G2.5	5	D1054.12	D1054.12	D1054.12	214	67	147	200	93	107	208	97	111	0	1.319	0.399445
104	Protein containing a WSN domain of unknown function	5	D1065.3	D1065.3	D1065.3	234	72	162	205	87	118	214	91	123	0	1.318	0.39835
105	Large protein of unknown function, has weak similarity over the C-terminus to a number of S. cerevisiae and C. elegans proteins, has weak similarity to several proteins of the human pathogen Plasmodium falciparum	1	D2005.4	D2005.4	D2005.4	969	60	909	2374	83	2291	2473	86	2386	0	0.381	-1.39214
106	Protein containing five WD domains (WD-40 repeat), which may mediate protein-protein interactions, and a FYVE zinc finger domain, which bind phosphatidylinositol 3-phosphate, has moderate similarity to uncharacterized human WDF2	2	D2013.2	D2013.2	D2013.2	3525	64	3461	6162	83	6079	6419	86	6332	0	0.547	-0.870387
107	Protein with high similarity to C. elegans ROL-6, which is involved in cuticle synthesis, contains two collagen triple helix repeats, which are found in some extracellular proteins, and a nematode cuticle collagen N-terminal domain	5	D2023.7	D2023.7	D2023.7	1125	65	1060	2088	87	2001	2175	91	2084	0	0.509	-0.974262
108	Member of the GNS1 or SUR4 family of integral membrane proteins, has a region of moderate similarity to polyunsaturated fatty acid (PUFA) elongase (C. elegans CEEl01), which contains the condensation activity required for fatty acid elongation	4	D2024.3	D2024.3	D2024.3	4412	69	4343	3619	91	3528	3770	95	3675	0	1.182	0.24123
109	Protein containing one molybdopterin binding, one [2Fe-2S] binding, one a-b hammerhead, and one 2Fe-2S iron-sulfur cluster binding domain, has low similarity to xanthine dehydrogenase (rat Xdh), which converts xanthine to uric acid in purine catabolism	4	F15E6.6	F15E6.6	F15E6.6	873	72	801	1003	94	909	1045	98	947	0	0.846	-0.24127
110		5		F15E11.2	F15E11.2	395	71	324	470	90	380	490	94	396	0	0.819	-0.288065
111		5		F15E11.6	F15E11.6	2746	71	2675	1963	93	1870	2045	97	1948	0	1.373	0.457332
112	Protein involved in recombination and in uterine cell adhesion, putative member of the Immunoglobulin superfamily	X	him-4/hemicentin/F15G9.4	F15G9.4	F15G9.4	420	68	352	417	89	328	434	93	342	0	1.03	0.0426443
113	Member of a protein family	5	F15H10.7	F15H10.7	F15H10.7	326	67	259	385	88	297	401	92	309	0	0.837	-0.2567
114	Member of the nuclear hormone receptor/Zinc finger protein family	5	F16B4.1	F16B4.1	F16B4.1	2167	68	2099	2683	86	2597	2795	90	2705	0	0.776	-0.365871
115	Protein with moderate similarity to stromal antigen 1 (human STAG1), which is a component of a 14S cohesin complex that binds to chromatin before and after mitosis and may play a role in organizing interphase chromatin	5	F18E2.3	F18E2.3	F18E2.3	2214	66	2148	4263	95	4168	4441	99	4342	0	0.495	-1.0145
116	Putative coiled-coil protein, has weak similarity to myosins	X	F18H3.4	F18H3.4	F18H3.4	1277	66	1211	1921	88	1833	2001	92	1909	0	0.634	-0.657445
117	Member of the ABC transporter family, has low similarity to white protein (Drosophila) (ATP-binding cassette subfamily G member 1) (mouse Abcg1), which is an ABC transporter involved in cellular sterol homeostasis	4	F19B6.4	F19B6.4	F19B6.4	347	66	281	369	84	285	384	88	297	0	0.947	-0.0785637
118	Putative coiled-coil protein, has weak similarity to myosins	2	F19B10.4	F19B10.4	F19B10.4	763	71	692	400	87	313	417	91	326	0	2.122	1.08542
119	Protein containing a T-box domain, which bind DNA, has weak similarity to a region of T-box 22 (human TBX22), which plays a role in palatogenesis and is associated with X-linked cleft palate	2	F19B10.9	F19B10.9	F19B10.9	1519	68	1451	2991	88	2903	3116	92	3024	0	0.48	-1.05889
120	Member of the M13 peptidase family of zinc metalloproteases, has high similarity to uncharacterized C. elegans C17B7.10	X	F19C6.4	F19C6.4	F19C6.4	811	71	740	820	93	727	854	97	757	0	0.977	-0.0335695
121	Protein of unknown function, has low similarity to uncharacterized C. elegans F35E12.10	5	F35E12.2	F35E12.2	F35E12.2	227	72	155	261	94	167	272	98	174	0	0.891	-0.166503
122	Protein of unknown function, has low similarity to uncharacterized C. elegans F20G2.5	5	F35E12.8	F35E12.8	F35E12.8	1290	68	1222	1574	94	1480	1640	98	1542	0	0.793	-0.334607
123	Protein of unknown function, has low similarity to uncharacterized C. elegans Y116A8A.6	1	F35E2.5	F35E2.5	F35E2.5	316	69	247	331	88	243	345	92	253	0	0.976	-0.0350469
124	Protein containing nuclear hormone receptor C4-type zinc finger and ligand-binding domains, has low similarity to estrogen-related receptor beta (mouse Esrrb), which is a putative transcription factor that is required for placental development	5	F35E8.12	F35E8.12	F35E8.12	838	67	771	755	88	667	786	92	695	0	1.11	0.15056
125	Member of an uncharacterized protein family	5	F35E8.6	F35E8.6	F35E8.6	272	70	202	290	91	199	302	95	207	0	0.974	-0.0380063
126	Protein of unknown function, has low similarity to uncharacterized C. elegans T20D4.5	5	F35F10.1	F35F10.1	F35F10.1	2173	70	2103	3332	89	3243	3471	93	3378	0	0.623	-0.682696
127	Member of the alpha or beta hydrolase fold family, has low similarity to uncharacterized mouse AI326074	3	F37A4.1	F37A4.1	F37A4.1	4379	68	4311	8561	89	8472	8918	93	8825	0	0.488	-1.03505
128	Protein with high similarity to 26S proteasome-associated Pad1 homolog (human POH1), which is a subunit of the 26S proteasome that confers multidrug resistance and resistance to ultraviolet light, member of the Mov34, MPN or PAD-1 family	3	F37A4.5	F37A4.5	F37A4.5	740	68	672	670	90	580	698	94	604	0	1.112	0.153157
129	Protein containing ten C2 domains, which may be involved in calcium-dependent phospholipid binding, and five Rabphilin-3A effector domains, which are involved in protein transport in synaptic vesicles, has low similarity to rabphilin-3A (mouse Rph3a)	3	rbf-1/F37A4.7	F37A4.7	F37A4.7	792	74	718	1266	97	1169	1319	101	1218	0	0.59	-0.761213
130	Protein containing a BTB (BR-C, ttk and babor) or POZ (Pox virus and zinc finger) domain and a meprin and TRAF homology (MATH) domain, has weak similarity to uncharacterized speckle-type POZ protein (mouse Spop)	3	F37A4.9	F37A4.9	F37A4.9	3677	75	3602	7744	96	7648	8067	100	7967	0	0.452	-1.14561
131	Putative intermediate filament protein	5	ifc-1/Cel-IF-C1/F37B4.2	F37B4.2	F37B4.2	2533	58	2475	2115	79	2036	2203	82	2121	0	1.167	0.222805
132	Member of the aldo-keto reductase family, which include some related monomeric NADPH-dependent oxidoreductases	3	F37C12.12	F37C12.12	F37C12.12	310	63	247	410	82	328	427	85	342	0	0.723	-0.467932
133	Member of the reverse transcriptase protein family, which are RNA-dependent DNA polymerases, has moderate similarity to uncharacterized C. elegans F38E9.3	m	ZK250.1	ZK250.1	ZK250.1	253	65	188	336	86	250	350	90	260	0	0.722	-0.469929
134		2		multiple	ZK250.3	210	69	141	224	92	132	233	96	138	0	1.025	0.0356239
135	Protein containing two meprin and TRAF homology (MATH) domains, two DUF38 domains of unknown function, and an F-box domain, which link a target protein with a ubiquitin-conjugating enzyme, has high similarity to uncharacterized C. elegans T08E11.1	2	ZK250.5	ZK250.5	ZK250.5	1306	67	1239	976	85	891	1017	89	928	0	1.335	0.41684
136	Protein containing three meprin and TRAF homology (MATH) domains, has high similarity to uncharacterized C. elegans C16C4.13	2	ZK250.7	ZK250.7	ZK250.7	433	65	368	409	91	318	426	95	331	0	1.111	0.151859
137	Putative paralog of C. elegans F59H6.I, has similarity at the C-terminus of S. cerevisiae PIF1, mitochondrial DNA repair and recombination protein	2	ZK250.9/Y16E11A.2	ZK250.9	ZK250.9	283	70	213	404	86	318	421	90	331	0	0.643	-0.637109
138	Protein with weak similarity to C. elegans B0244.8	5	ZK287.1	ZK287.1	ZK287.1	1652	70	1582	2250	85	2165	2344	89	2255	0	0.701	-0.512514
139	Protein with high similarity to C. elegans F10G8.1, which is a putative tyrosine protein phosphatase involved in embryogenesis and morphogenesis, member of the protein-tyrosine phosphatase family	1	ZK484.7	ZK484.7	ZK484.7	422	69	353	513	90	423	534	94	441	0	0.801	-0.320126
140	Protein containing a DUF138 domain of unknown function, has high similarity to uncharacterized C. elegans ZK488.6	5	ZK488.5	ZK488.5	ZK488.5	218	68	150	276	92	184	288	96	192	0	0.783	-0.352916
141	Protein of unknown function, has weak similarity to human protein KIAA0590 (Hs.111862)	3	ZK520.1	ZK520.1	ZK520.1	556	67	489	559	87	472	582	91	492	0	0.995	-0.00723157
142		3		U58084-1.ZK520	ZK520.4	1521	69	1452	2020	90	1930	2104	94	2010	0	0.722	-0.469929
143	Putative coiled-coil protein, has weak similarity to S. cerevisiae Uso1p, required for protein transport from ER to Golgi	2	ZK546.1	ZK546.1	ZK546.1	2507	69	2438	4688	93	4595	4883	97	4786	0	0.509	-0.974262
144	Member of the trypsin family of serine proteases, has low similarity to proprostasin (human PRSS8), which is a precursor of active membrane-bound serine protease secreted into seminal fluid that may be a suppressor of invasive prostate and breast cancer	2	ZK546.15	ZK546.15	ZK546.15	1749	67	1682	3750	88	3662	3906	92	3815	0	0.441	-1.18115
145	Protein with weak similarity to syntaxin 18 (human STX18), which functions in transport between the endoplasmic reticulum and Golgi and causes endoplasmic reticulum aggregation when overexpressed	5	T10H9.3	T10H9.3	T10H9.3	3386	66	3320	6315	85	6230	6578	89	6490	0	0.512	-0.965784
146	Protein containing an AT-hook motif, which bind DNA with a preference for A-T rich regions, and a ubiquitin interaction motif	5	T11A5.1	T11A5.1	T11A5.1	286	71	215	317	97	220	330	101	229	0	0.938	-0.0923402
147	Putative coiled-coil protein, has weak similarity to myosins	4	T11B7.1	T11B7.1	T11B7.1	1759	71	1688	2010	90	1920	2094	94	2000	0	0.844	-0.244685
148	Putative ortholog of C. elegans T11F8.1 gene product	4	T11F8.2	T11F8.2	T11F8.2	648	66	582	989	94	895	1030	98	932	0	0.624	-0.680382
149	Protein containing two protein kinase domains, has weak similarity to S. cerevisiae Yck1p, which is a casein kinase I isoform involved in protein amino acid phosphorylation	4	T11F8.4	T11F8.4	T11F8.4	373	64	309	364	84	280	379	88	292	0	1.059	0.0827026
150	Protein of unknown function	5	T11F9.12	T11F9.12	T11F9.12	793	62	731	1279	86	1193	1332	90	1243	0	0.588	-0.766112
151	Member of the RNA methyltransferase family, which may be 2'-O-methyltransferases, has a region of low similarity to a region of TAR (HIV) RNA-binding protein 1 (human TARBP1), which is an RNA-binding protein involved in regulating HIV gene expression	2	T14B4.1	T14B4.1	T14B4.1	1658	64	1594	3341	82	3259	3480	85	3395	0	0.47	-1.08927
152	Member of the core-2 or I-branching enzyme family, which form blood group I-antigens or O-glycan side-chains, has weak similarity to human GCNT1, which forms O-glycan branched structures and is involved in Wiskott-Aldrich syndrome and multiple sclerosis	2	T14B4.9	T14B4.9	T14B4.9	256	65	191	373	86	287	389	90	299	0	0.639	-0.646112
153	Protein containing two protein kinase domains, has a region of moderate similarity to a region of met protooncogene (rat Met), which may function in cell proliferation, differentiation, and migration and in organ development	X	T14E8.1	T14E8.1	T14E8.1	1613	64	1549	1886	85	1801	1965	89	1876	0	0.826	-0.275786
154	Protein of unknown function, has high similarity to uncharacterized human CGI-11	X	T14F9.1	T14F9.1	T14F9.1	4708	68	4640	7651	89	7562	7970	93	7877	0	0.589	-0.76366
155	Protein containing glycosyl hydrolase family 20 domain 2 and catalytic domains, has moderate similarity to hexosaminidase B (mouse Hexb), which is a subunit of an enzyme that catalyzes the degradation of ganglioside GM2 and blocks polyspermy	X	T14F9.3	T14F9.3	T14F9.3	6363	72	6291	5524	90	5434	5754	94	5660	0	1.111	0.151859
156	Protein of unknown function, has low similarity to uncharacterized C. elegans W06H3.1	X	T14G11.3	T14G11.3	T14G11.3	2071	69	2002	2849	93	2756	2968	97	2871	0	0.697	-0.520769
157	Protein with strong similarity to C. elegans W04G3.8 gene product	X	W04G3.3	W04G3.3	W04G3.3	4374	58	4316	6558	82	6476	6831	85	6746	0	0.64	-0.643856
158	Member of the sulfate transporter family, has moderate similarity to a region of solute carrier family 26 member 4 (pendrin, human SLC26A4), which is an anion transporter that may transport bicarbonate and iodide and is associated with Pendred syndrome	X	W04G3.6	W04G3.6	W04G3.6	1035	57	978	1365	85	1280	1422	89	1333	0	0.734	-0.446148
159	Putative receptor tyrosine protein kinase, has similarity to human and D. melanogaster fibroblast growth factorreceptor-related protein kinases	1	kin-23/Cehd-7/W04G5.6	W04G5.6	W04G5.6	413	64	349	695	85	610	724	89	635	0	0.549	-0.865122
160	Protein of unknown function, has strong similarity to uncharacterized C. elegans W03G9.3	1	W05F2.2	W05F2.2	W05F2.2	3389	64	3325	5598	83	5515	5831	86	5745	0	0.579	-0.788365
161	Protein with moderate similarity to C. elegans hpl-2 gene product	1	W05F2.7	W05F2.7	W05F2.7	925	62	863	976	81	895	1017	84	932	0	0.926	-0.110916
162	Member of the calpain family of cysteine proteases, has a region of low similarity to a region of mouse Capn9, which is a calcium-dependent non-lysosomal protease that suppresses neoplastic transformation	3	W05G11.4	W05G11.4	W05G11.4	403	62	341	382	81	301	398	84	314	0	1.088	0.121679
163	Member of the intermediate filament family, which are components of the cytoskeleton and nuclear envelope, contains an intermediate filament tail domain, has low similarity to lamin B1 (mouse Lmnb1), which may be a structural member of the nuclear lamina	X	ifa-2/W10G6.3/Cel-IF-A2	W10G6.3	W10G6.3	2149	65	2084	4098	82	4016	4269	85	4183	0	0.498	-1.00578
164	Protein of unknown function	3	Y102E9.2	Y102E9.2	Y102E9.2	4950	69	4881	9350	87	9263	9740	91	9649	0	0.506	-0.982791
165	Protein containing a nuclear hormone receptor C4-type zinc finger domain, which bind DNA and may be involved in regulation of transcription, has weak similarity to C. elegans NHR-58, which is involved in embryogenesis and morphogenesis	5	Y17D7B.1	Y17D7B.1	Y17D7B.1	667	69	598	685	90	595	714	94	620	0	0.965	-0.0513992
166	Putative ortholog of C. elegans Y67D8C.2 gene product	5	Y20C6A.3	Y20C6A.3	Y20C6A.3	279	67	212	368	93	275	383	97	286	0	0.74	-0.434403
167	Member of an uncharacterized protein family with weak similarity to Entemeba histolytica N-acetylmuraminidase	5	Y22F5A.4	Y22F5A.4	Y22F5A.4	6383	66	6317	11264	87	11177	11733	91	11643	0	0.543	-0.880976
168	Protein with high similarity to cysteinyl-tRNA synthetase (human CARS), which aminoacylates tRNA with cysteine for protein biosynthesis and interacts with elongation factor 1 gamma (human EEF1G), member of the class I cysteinyl (C) tRNA synthetase family	1	Y23H5A.7	Y23H5A.7	Y23H5A.7	2204	68	2136	3901	88	3813	4064	92	3972	0	0.538	-0.894322
169	Protein with high similarity to C. elegans F10G8.1, which is involved in embryogenesis or morphogenesis, member of the protein-tyrosine phosphatase family, which are involved in control of cell growth, proliferation, differentiation and transformation	4	K07F5.8	K07F5.8	K07F5.8	483	70	413	529	98	431	551	102	449	0	0.92	-0.120294
170	Protein of unknown function, has a region of low similarity to nucleoporin p54 (rat Nup54), which is a component of the p62 complex that is localized on both sides of the nuclear pore complex and binds to nuclear import factors rat Impnb and rat Rn.7345	4	K07F5.13	K07F5.13	K07F5.13	2335	69	2266	3945	91	3854	4109	95	4015	0	0.564	-0.826233
171	Protein with weak similarity to S. cerevisiae YAL035W (Translation initiation factor 2 (eIF2))	1	K07G5.3	K07G5.3	K07G5.3	457	64	393	566	83	483	590	86	503	0	0.781	-0.356606
172	Member of the divalent cation transporter family, which may transport Mg2+ or other divalent cations into the cell, has high similarity to uncharacterized human DKFZP434K0427	4	K07H8.2	K07H8.2	K07H8.2	3482	66	3416	6268	87	6181	6529	91	6439	0	0.531	-0.913216
173	Yolk proteins yp115 and yp88	4	vit-6/K07H8.6	K07H8.6	K07H8.6	11870	66	11804	30570	86	30484	31844	90	31754	0	0.372	-1.42663
174	Protein containing two RNA recognition motifs (RRM, RBD, or RNP)	4	K07H8.10	K07H8.10	K07H8.10	6264	64	6200	12435	85	12350	12953	89	12865	0	0.482	-1.05289
175	Putative paralog of C. elegans K11G12.1, has similarity to C. elegans TOH-2, a member of the CUB domain protein family	X	K09C8.3	K09C8.3	K09C8.3	257	65	192	411	84	327	428	88	341	0	0.564	-0.826233
176	Protein of unknown function, has high similarity to uncharacterized C. elegans C08A9.9	X	K09E3.5	K09E3.5	K09E3.5	408	62	346	754	85	669	785	89	697	0	0.497	-1.00868
177	Putative ortholog of C. elegans T23C6.3 gene product	X	K09E3.7	K09E3.7	K09E3.7	494	62	432	945	83	862	984	86	898	0	0.481	-1.05589
178	Protein containing a DUF33 domain of unknown function, has high similarity to uncharacterized C. elegans K09E10.2	4	K09E10.1	K09E10.1	K09E10.1	363	62	301	601	85	516	626	89	538	0	0.56	-0.836501
179	Protein of unknown function, has high similarity to uncharacterized C. elegans F54H12.4	2	K09F6.1	K09F6.1	K09F6.1	361	61	300	447	85	362	466	89	377	0	0.796	-0.32916
180	Protein containing a WSN domain of unknown function	2	K09F6.4	K09F6.4	K09F6.4	339	67	272	449	91	358	468	95	373	0	0.729	-0.456009
181					EMPTY	67	67	0	86	86	0	90	90	0	0
182					EMPTY	64	66	-2	92	88	4	96	92	4	0
183					EMPTY	61	59	2	84	75	9	88	78	9	0	0.213	-2.23107
184					EMPTY	63	60	3	77	77	0	80	80	0	0
185					EMPTY	66	64	2	80	82	-2	83	85	-2	0
186					EMPTY	61	66	-5	83	80	3	86	83	3	0
187					EMPTY	62	65	-3	78	82	-4	81	85	-4	0
188					EMPTY	64	65	-1	79	81	-2	82	84	-2	0
189					EMPTY	84	64	20	79	75	4	82	78	4	0	4.8	2.26303
190					EMPTY	62	63	-1	82	79	3	85	82	3	0
191					EMPTY	67	62	5	81	83	-2	84	86	-2	0
192					EMPTY	65	62	3	76	84	-8	79	88	-8	0
193	Protein containing six TPR (tetratrico peptide repeat) domains, which may mediate protein-protein interactions, has weak similarity to human TOMM34, which is a subunit of the mitochondrial translocase that is involved in mitochondrial protein import	5	R09E12.3	R09E12.3	R09E12.3	8388	64	8324	15205	83	15122	15839	86	15752	0	0.528	-0.92139
194	Protein of unknown function, has very strong similarity to uncharacterized C. elegans K02E7.3	m	R09E12.6	R09E12.6	R09E12.6	1484	67	1417	3345	84	3261	3484	88	3397	0	0.417	-1.26188
195	Protein of unknown function, has moderate similarity to uncharacterized C. elegans C38D9.3	X	R09H3.1	R09H3.1	R09H3.1	211	70	141	308	108	200	321	113	208	0	0.677	-0.562772
196	G protein-coupled receptor, member of an unnamed subfamily, no homolog in human or D. melanogaster	5	R10D12.4	R10D12.4	R10D12.4	332	73	259	406	87	319	423	91	332	0	0.779	-0.360305
197	Protein containing a CX module domain, has high similarity to uncharacterized C. elegans F53C3.6	5	B0222.1	B0222.1	B0222.1	920	69	851	1119	84	1035	1166	88	1078	0	0.789	-0.341903
198	Member of the phosphate transporter family, has moderate similarity to sodium inorganic phosphate cotransporter (solute carrier family 20 member 1, rat Slc20a1), which is a high-affinity sodium-inorganic phosphate cotransporter	5	B0222.3	B0222.3	B0222.3	1829	68	1761	1725	85	1640	1797	89	1708	0	1.031	0.0440443
199	Member of the troponin family, which regulate calcium-induced muscle contraction	X	C14F5.3	C14F5.3	C14F5.3	1799	64	1735	1669	85	1584	1739	89	1650	0	1.052	0.0731347
200	Protein containing three fibronectin type III domains, which are involved in cell surface binding, and two protein kinase domains, has weak similarity to mouse Ros1, which is a proto-oncogene and protein tyrosine kinase with transformation potential	5	C16D9.2	C16D9.2	C16D9.2	420	66	354	504	88	416	525	92	433	0	0.817	-0.291592
201	Protein containing a DUF235 domain of unknown function, has high similarity to uncharacterized C. elegans F22E5.1	5	C16D9.5	C16D9.5	C16D9.5	797	69	728	694	90	604	723	94	629	0	1.157	0.210389
202	Protein containing a DUF32 domain of unknown function, has high similarity to uncharacterized C. elegans C24B9.2	5	C16D9.7	C16D9.7	C16D9.7	261	65	196	260	90	170	271	94	177	0	1.107	0.146655
203	Protein of unknown function	X	C17H11.2	C17H11.2	C17H11.2	824	59	765	1391	80	1311	1449	83	1366	0	0.56	-0.836501
204	Putative member of immunoglobulin superfamily of proteins	X	dim-1/C18A11.7	C18A11.7	C18A11.7	7129	62	7067	8459	81	8378	8811	84	8727	0	0.81	-0.304006
205	Tryptophan hydroxylase involved in serotonin biosynthesis	2	tph-1/ZK1290.2	ZK1290.2	ZK1290.2	293	65	228	374	83	291	390	86	303	0	0.752	-0.411195
206	Member of the CCAAT box-binding transcription factor or nuclear factor I family, which bind DNA, has a region of high similarity to a region of nuclear factor I-C (mouse Nfic), which is a CCAAT-binding cellular and viral transcription factor	2	nfi-1/ZK1290.4	ZK1290.4	ZK1290.4	3061	69	2992	4476	87	4389	4663	91	4572	0	0.654	-0.612637
207	Beta tubulin expressed specifically in touch receptor neurons	X	mec-7/mec-11/tub-2/ZK154.3	ZK154.3	ZK154.3	2582	66	2516	3477	83	3394	3622	86	3535	0	0.712	-0.490051
208	Protein with low similarity to A disintegrin and metalloproteinase domain 17 (tumor necrosis factor alpha converting enzyme, human ADAM17), which stimulates TNF release and may be associated with cardiomyopathy, osteoarthritis, and Alzheimer's disease	X	adm-4/ZK154.7	ZK154.7	ZK154.7	1310	68	1242	2012	85	1927	2096	89	2007	0	0.619	-0.691989
209	Protein containing ten leucine rich repeats, which mediate protein-protein interactions, has low similarity to a region of C. elegans SYM-1, which is required for attachment of body muscle to cuticle in absence of MEC-8	5	ZK682.5	ZK682.5	ZK682.5	620	65	555	530	77	453	552	80	472	0	1.176	0.233888
210	Protein with high similarity to exportin 1 (human XPO1), which is a cell cycle-regulated nuclear export receptor that mediates NES-containing protein export from the nucleus and may be required for autophagy	5	ZK742.1	ZK742.1	ZK742.1	2290	73	2217	3280	91	3189	3417	95	3322	0	0.667	-0.584241
211	Protein containing six Pumilio-family (Puf) RNA binding domains, has moderate similarity to a region of C. elegans FBF-2, which is an RNA-binding protein involved in sex determination	4	puf-7/B0273.2	B0273.2	B0273.2	4696	69	4627	9532	93	9439	9929	97	9832	0	0.471	-1.0862
212	Member of the ligand-gated ion channel protein family	3	glr-2/B0280.12	B0280.12	B0280.12	341	67	274	423	85	338	441	89	352	0	0.778	-0.362158
213	Protein of unknown function, has moderate similarity to uncharacterized C. elegans B0284.2	3	B0284.4	B0284.4	B0284.4	313	69	244	322	82	240	335	85	250	0	0.976	-0.0350469
214	Putative leucine carboxyl methyltransferase, has similarity to human LCMT	3	B0285.4	B0285.4	B0285.4	5500	69	5431	5778	85	5693	6019	89	5930	0	0.916	-0.12658
215	Member of the choline or ethanolamine kinase family, which catalyze formation of phosphatidylcholine by the CDP-choline pathway, has low similarity to a region of choline-ethanolamine kinase (rat Chkl), which is involved in phosphatidylcholine synthesis	3	B0285.10	B0285.10	B0285.10	303	68	235	382	84	298	398	88	310	0	0.757	-0.401635
216	Protein of unknown function, has moderate similarity to a region of carbon catabolite repressor negative regulator of transcription complex subunit 2 (human CNOT2), which is a component of the CCR4-NOT global transcriptional regulator complex	2	B0286.4	B0286.4	B0286.4	3247	67	3180	4307	85	4222	4486	89	4398	0	0.723	-0.467932
217	Protein with moderate similarity to phospholipid scramblase 2 (mouse Plscr2), which mediates the calcium-dependent transbilayer movement of phospholipids and may be responsible for the redistribution of membrane phospholipids in damaged or apoptotic cells	1	ZK1053.5	ZK1053.5	ZK1053.5	387	65	322	344	86	258	358	90	269	0	1.198	0.260628
218	Protein with high similarity to galactose-1-phosphate uridylyltransferase (human GALT), which catalyzes the conversion of UDP-glucose and galactose-1-phosphate to glucose-1-phosphate and UDP-galactose and is associated with galactosemia	3	ZK1058.3	ZK1058.3	ZK1058.3	1642	63	1579	2518	80	2438	2623	83	2540	0	0.622	-0.685014
219	Protein of unknown function	3	ZK1058.9	ZK1058.9	ZK1058.9	3873	63	3810	4172	75	4097	4346	78	4268	0	0.893	-0.163268
220	Member of the oxysterol-binding protein (OSBP) family, which are involved in sterol biosynthesis, contains a pleckstrin homology (PH) domain, has a region of moderate similarity to S. cerevisiae Osh7p, which functions in sterol metabolism	X	ZK1086.1	ZK1086.1	ZK1086.1	1203	65	1138	1451	83	1368	1511	86	1425	0	0.799	-0.323733
221		2		multiple	ZK1127.1	4374	66	4308	10866	87	10779	11319	91	11228	0	0.384	-1.38082
222		X		multiple	ZK1193.2	694	70	624	1248	88	1160	1300	92	1208	0	0.516	-0.954557
223	Protein with composite TRIAD zinc finger domain, has similarity to human Hs.78894 gene product, protein KIAA0161 isolated from human cell line KG-1 cDNA library, and D. melanogaster ARI2	X	C17H11.6	C17H11.6	C17H11.6	1016	70	946	998	86	912	1040	90	950	0	0.996	-0.00578235
224	Protein of unknown function, has high similarity to uncharacterized C. elegans F08G5.6	4	C17H12.8	C17H12.8	C17H12.8	6248	68	6180	8100	90	8010	8438	94	8344	0	0.741	-0.432455
225	Protein of unknown function, has low similarity to uncharacterized C. elegans W01D2.5	2	C18A3.4	C18A3.4	C18A3.4	1536	68	1468	1859	88	1771	1936	92	1845	0	0.796	-0.32916
226	Protein containing one helix-loop-helix DNA-binding domain, which mediate protein dimerization	2	C18A3.8	C18A3.8	C18A3.8	401	68	333	614	89	525	640	93	547	0	0.609	-0.715486
227	Protein of unknown function, has moderate similarity to uncharacterized C. elegans C18B2.2	X	C18B2.1	C18B2.1	C18B2.1	346	71	275	419	94	325	436	98	339	0	0.812	-0.300448
228	Member of the 7-transmembrane chemoreceptor family of G protein-coupled receptors (GPCR), has low similarity to C. elegans ODR-10, which is a G protein-coupled receptor involved in odorant response	5	C18B10.7	C18B10.7	C18B10.7	208	65	143	224	84	140	233	88	146	0	0.981	-0.027675
229	Protein of unknown function	5	D1086.4	D1086.4	D1086.4	2502	60	2442	3552	82	3470	3700	85	3615	0	0.676	-0.564905
230	Protein with strong similarity to human eukaryotic translation initiation factor 3, subunit 5 (EIF3S5)	2	D2013.7	D2013.7	D2013.7	5778	62	5716	7089	83	7006	7384	86	7298	0	0.783	-0.352916
231	Protein of unknown function	4	D2024.4	D2024.4	D2024.4	1234	64	1170	1031	81	950	1074	84	990	0	1.182	0.24123
232	Member of the 7-transmembrane chemoreceptor family of G protein-coupled receptors (GPCR), has very strong similarity to uncharacterized C. elegans SRI-39	2	D2062.8	D2062.8	D2062.8	310	67	243	465	90	375	484	94	391	0	0.622	-0.685014
233		2		multiple	D2089.1	2120	65	2055	3638	90	3548	3790	94	3696	0	0.556	-0.846843
234	Member of the reverse transcriptase family, which are RNA-dependent DNA polymerases	1	CeTERT/DY3.4	DY3.4	DY3.4	2314	68	2246	3904	88	3816	4067	92	3975	0	0.565	-0.823677
235	Protein of unknown function	2	F07F6.2	F07F6.2	F07F6.2	509	65	444	430	74	356	448	77	371	0	1.197	0.259423
236	Member of the 7-transmembrane chemoreceptor family of G protein-coupled receptors (GPCR), has a region of weak similarity to C. elegans ODR-10, which is a G protein-coupled receptor involved in odorant response	5	srj-32/F07G11.5	F07G11.5	F07G11.5	182	68	114	211	88	123	220	92	128	0	0.89	-0.168123
237	Member of an uncharacterized protein family	1	F08A8.5	F08A8.5	F08A8.5	308	65	243	479	86	393	499	90	409	0	0.594	-0.751465
238	CTP:phosphocholine cytidyltransferase	X	CCt/F08C6.2	F08C6.2	F08C6.2	3828	67	3761	4940	84	4856	5146	88	5058	0	0.744	-0.426625
239	Protein of unknown function	2	F08D12.12	F08D12.12	F08D12.12	444	67	377	511	85	426	532	89	444	0	0.85	-0.234465
240	NADH pyrophosphatase	4	F13H10.2	F13H10.2	F13H10.2	3119	69	3050	4262	85	4177	4440	89	4351	0	0.701	-0.512514
241	Protein containing an F-box domain, which serve as a link between a target protein and a ubiquitin-conjugating enzyme	X	F43C9.1	F43C9.1	F43C9.1	1277	68	1209	1225	84	1141	1276	88	1189	0	1.017	0.0243197
242	Weakly similar to D. melanogaster coracle;predicted to be membrane spanning	3	F43D9.1	F43D9.1	F43D9.1	554	66	488	789	83	706	822	86	735	0	0.664	-0.590745
243	Protein with a putative RING-type zinc finger domain, has moderate similarity to C. elegans Y6D1A.B	2	F43G6.8	F43G6.8	F43G6.8	2128	68	2060	1732	83	1649	1804	86	1718	0	1.199	0.261832
244	Protein of unknown function	1	F43G9.4	F43G9.4	F43G9.4	3763	66	3697	5287	82	5205	5507	85	5422	0	0.682	-0.552156
245	Protein with moderate similarity to nucleobindin 2 (mouse Nucb2), which is a calcium binding protein that may play a role in calcium ion homeostasis	X	F44A6.1	F44A6.1	F44A6.1	1663	62	1601	2542	84	2458	2648	88	2560	0	0.625	-0.678072
246	Protein of unknown function	3	F44B9.2	F44B9.2	F44B9.2	1891	64	1827	2191	83	2108	2282	86	2196	0	0.832	-0.265345
247	Protein of unknown function	X	F47B7.7	F47B7.7	F47B7.7	932	65	867	1080	85	995	1125	89	1036	0	0.837	-0.2567
248	Protein containing a nuclear hormone receptor C4-type zinc finger domain, which bind DNA and may be involved in regulation of transcription, and a nuclear hormone receptor ligand-binding domain, has low similarity to C. elegans NHR-51	5	F47C10.1	F47C10.1	F47C10.1	231	68	163	267	89	178	278	93	185	0	0.879	-0.186065
249	Member of the nuclear hormone receptor/Zinc finger protein family	5	F47C10.8	F47C10.8	F47C10.8	346	69	277	412	89	323	429	93	336	0	0.823	-0.281036
250	Member of the 7-transmembrane chemoreceptor family of G protein-coupled receptors (GPCR), has high similarity to uncharacterized C. elegans F47C12.10	4	F47C12.5	F47C12.5	F47C12.5	262	69	193	271	95	176	282	99	183	0	1.053	0.0745054
251	Protein containing a DUF32 domain of unknown function, has very strong similarity to uncharacterized C. elegans F47D2.7	5	F47D2.1	F47D2.1	F47D2.1	303	70	233	376	90	286	392	94	298	0	0.782	-0.354759
252	Protein containing a DUF32 domain of unknown function, has strong similarity to uncharacterized C. elegans F47D2.5	5	F47D2.6	F47D2.6	F47D2.6	247	64	183	351	88	263	366	92	274	0	0.668	-0.58208
253	Protein containing a Src homology 3 (SH3) domain, which bind proline-rich peptides, and a protein kinase domain, has a region of low similarity to a region of human MAP3K9, which is an apoptosis activator involved in the JNK cascade	5	K11D12.10	K11D12.10	K11D12.10	726	64	662	910	87	823	948	91	857	0	0.772	-0.373327
254	Dicarboxylate carrier protein, member of the mitochondrial carrier (MCF) protein family	X	K11G12.5	K11G12.5	K11G12.5	4229	65	4164	5196	85	5111	5413	89	5324	0	0.782	-0.354759
255	Protein containing two GYF (glycine, tyrosine, phenylalanine) domains, which are proline-binding domains	3	K11H3.4	K11H3.4	K11H3.4	1668	66	1602	4241	85	4156	4418	89	4329	0	0.37	-1.4344
256	Protein of unknown function	4	K11H12.5	K11H12.5	K11H12.5	602	64	538	719	80	639	749	83	666	0	0.808	-0.307573
257	Protein containing a forkhead associated (FHA) domain, which bind phosphopeptides	4	M4.1	M4.1	M4.1	495	64	431	618	78	540	644	81	563	0	0.766	-0.384584
258	Member of the 7-transmembrane chemoreceptor family of G protein-coupled receptors (GPCR), has low similarity to C. elegans ODR-10, which is involved in odorant response	4	str-3/M7.13	M7.13	M7.13	149	64	85	234	85	149	244	89	155	0	0.548	-0.867752
259	Protein containing a UDP-glucoronosyl and UDP-glucosyl transferase domain, has low similarity to UDP glycosyltransferase 2 family polypeptide B7 (human UGT2B7), which glucuronidates androgens, retinoids, lipids, and specific drugs	3	M88.1	M88.1	M88.1	4450	67	4383	5128	92	5036	5342	96	5246	0	0.836	-0.258425
260	Protein containing two collagen triple helix repeats, which are found in some extracellular proteins, and a nematode cuticle collagen N-terminal domain, has a region of moderate similarity to a region of collagen type XI alpha 2 subunit (human COL11A2)	2	M110.1	M110.1	M110.1	1996	71	1925	2557	93	2464	2664	97	2567	0	0.75	-0.415037
261	Protein of unknown function, has high similarity to uncharacterized C. elegans K09H9.4	2	M110.6	M110.6	M110.6	1145	58	1087	2093	75	2018	2180	78	2102	0	0.517	-0.951764
262	Putative ortholog of C. elegans M151.6 gene product	2	M151.5	M151.5	M151.5	401	59	342	571	81	490	595	84	510	0	0.67	-0.577767
263	Protein with weak similarity to C. elegans tra-1, which is a zinc-finger transcription factor involved in sex determination	X	M163.2	M163.2	M163.2	295	66	229	392	79	313	408	82	326	0	0.702	-0.510457
264	Protein of unknown function	2	M176.5	M176.5	M176.5	250	66	184	272	82	190	283	85	198	0	0.93	-0.104697
265	Putative ortholog of C. elegans T17H7.5 gene product	3	T17H7.4	T17H7.4	T17H7.4	115	66	49	153	83	70	159	86	73	0	0.672	-0.573467
266	Member of the zinc finger, C4 type (two domains) protein family, involved in AWA-mediated chemosensation of volatile odorants	X	odr-7/T18D3.2	T18D3.2	T18D3.2	2956	69	2887	3291	85	3206	3428	89	3340	0	0.864	-0.210897
267	Protein of unknown function	5	T18H9.6	T18H9.6	T18H9.6	2540	71	2469	4457	83	4374	4643	86	4556	0	0.542	-0.883635
268	Protein containing two N- and one C-terminal lipopolysaccharide-binding protein, bactericidal permeability-increasing protein, or cholesteryl ester transfer protein domains, has weak similarity to lipopolysaccharide (LPS)-binding protein (human LBP)	3	T19C3.5	T19C3.5	T19C3.5	596	68	528	718	77	641	748	80	668	0	0.791	-0.33825
269	Protein of unknown function	5	T19C4.5	T19C4.5	T19C4.5	1925	61	1864	982	81	901	1023	84	939	0	1.986	0.989866
270	Protein containing an extracellular laminin G domain, has weak similarity to a region of agrin (rat Agrn), which is a proteoglycan component of the basal lamina that stimulates acetylcholine receptor aggregation through the activation of rat Nsk1	2	T19D12.6	T19D12.6	T19D12.6	4394	64	4330	4196	82	4114	4371	85	4285	0	1.01	0.0143553
271	Protein containing a protein kinase domain, has low similarity to a region of fibroblast growth factor receptor 1 (mouse Fgfr1), which is a fibroblast growth factor receptor tyrosine kinase that is involved in cell proliferation and organ development	4	T22B11.3	T22B11.3	T22B11.3	226	61	165	233	84	149	243	88	155	0	1.063	0.0881416
272	Member of the hyaluronidase family of glycosyl hydrolases, which hydrolyze glycosidic bonds, has low similarity to hyaluronidase 1 (mouse Hyal1), which degrades hyaluronan	2	T22C8.2	T22C8.2	T22C8.2	720	66	654	792	86	706	825	90	735	0	0.889	-0.169745
273	Member of the rhodopsin family of G-protein coupled receptors (GPCR), has low similarity to pancreatic polypeptide receptor Y4 (human PPYR1), which is a neuropeptide Y receptor that inhibits adenylyl cyclase and stimulates intracellular calcium flux	4	T22D1.12	T22D1.12	T22D1.12	592	74	518	627	90	537	653	94	559	0	0.926	-0.110916
274	Member of the 7-transmembrane chemoreceptor family of G-protein coupled receptors (GPCR), has high similarity to uncharacterized C. elegans T22F3.6	5	T22F3.5	T22F3.5	T22F3.5	343	66	277	414	82	332	431	85	346	0	0.801	-0.320126
275	Member of the sugar (and other) transporter family, has weak similarity to solute carrier family 17 member 1 (human SLC17A1), which is involved in sodium-dependent phosphate transport and mediates organic anion transport at the renal apical membrane	5	T22F3.7	T22F3.7	T22F3.7	431	66	365	513	80	433	534	83	451	0	0.809	-0.305788
276	Protein of unknown function, has high similarity to uncharacterized C. elegans R03H4.7	5	T22G5.4	T22G5.4	T22G5.4	324	67	257	525	92	433	547	96	451	0	0.57	-0.810966
277	Protein of unknown function	X	F21A10.4	F21A10.4	F21A10.4	378	69	309	387	90	297	403	94	309	0	0.999	-0.00144342
278	Member of the acyl-CoA oxidase family, which convert acyl-CoA into trans-2-enoyl-CoA, has moderate similarity to peroxisomal acyl-coenzyme A oxidase (rat RATACOA1), which catalyzes the first step in very long chain fatty acid beta-oxidation	5	F25C8.1	F25C8.1	F25C8.1	264	66	198	322	84	238	335	88	248	0	0.799	-0.323733
279	Protein of unknown function	5	F25C8.3	F25C8.3	F25C8.3	575	66	509	725	84	641	755	88	668	0	0.762	-0.392137
280		5		F26D2.8	F26D2.8	204	67	137	265	89	176	276	93	183	0	0.747	-0.42082
281	Protein containing a WSN domain of unknown function, an ankyrin (Ank) repeat, which may mediate protein-protein interactions, and a BRCA1 (breast cancer type 1) C terminus (BRCT) domain, has high similarity to uncharacterized C. elegans F36D3.5	5	F26D2.10	F26D2.10	F26D2.10	288	68	220	261	88	173	272	92	180	0	1.221	0.288063
282	Member of an uncharacterized protein family	5	F26D2.14	F26D2.14	F26D2.14	208	68	140	288	83	205	300	86	214	0	0.656	-0.608232
283	S-adenosylmethionine decarboxylase	1	smd-1/sam-1/samdc/F47G4.7	F47G4.7	F47G4.7	4797	66	4731	4829	83	4746	5030	86	4944	0	0.957	-0.0634092
284	Member of the protein-tyrosine phosphatase family, which are involved in control of cell growth, proliferation, and differentiation, has a region of low similarity to a region of human PTPN9, which is a non-receptor type protein tyrosine phosphatase	5	F48F5.1	F48F5.1	F48F5.1	283	65	218	405	83	322	422	86	335	0	0.65	-0.621488
285	Protein containing a DUF216 domain of unknown function, has high similarity to uncharacterized C. elegans Y102A5C.33	5	F49H6.10	F49H6.10	F49H6.10	150	69	81	168	94	74	175	98	77	0	1.051	0.0717627
286	Protein with high similarity to phosphomannomutase 2 (human PMM2), which participates in synthesis of the GDP-mannose required for protein glycosylation by converting mannose-1-phosphate to mannose-6-phosphate	4	F52B11.2	F52B11.2	F52B11.2	385	74	311	491	104	387	511	108	403	0	0.771	-0.375197
287	Protein with high similarity to C. elegans SQT-3, which is a collagen, contains two collagen triple helix repeats, which are found in some extracellular proteins, and a nematode cuticle collagen N-terminal domain	4	F52B11.4	F52B11.4	F52B11.4	7599	60	7539	10853	80	10773	11305	83	11222	0	0.672	-0.573467
288	Member of the impB, mucB or samB family, which are involved in UV protection, has moderate similarity to a region of DNA polymerase eta (human POLH), which is a low fidelity and low processivity DNA polymerase	3	F53A3.2	F53A3.2	F53A3.2	2284	62	2222	4840	77	4763	5042	80	4961	0	0.448	-1.15843
289	Protein containing a protein kinase domain, has a region of low similarity to a region of glycogen synthase kinase-3 beta (mouse Gsk3b), which is a serine threonine protein kinase that is involved in embryonic development	1	Y106G6D.4	Y106G6D.4	Y106G6D.4	336	65	271	336	76	260	350	79	271	0	1.001	0.00144197
290	Protein containing an RNA recognition motif (RRM, RBD, or RNP), has weak similarity to uncharacterized human RBM12	1	Y106G6D.7	Y106G6D.7	Y106G6D.7	1411	65	1346	2131	83	2048	2220	86	2133	0	0.631	-0.664288
291	Protein of unknown function, has high similarity to uncharacterized C. elegans F47G4.2	1	ZC334.5	ZC334.5	ZC334.5	653	69	584	843	84	759	878	88	791	0	0.739	-0.436354
292	Member of the 7-transmembrane chemoreceptor family of G-protein coupled receptors (GPCR), has high similarity to uncharacterized C. elegans ZK262.11	5	ZK262.1	ZK262.1	ZK262.1	288	72	216	255	83	172	266	86	179	0	1.206	0.27023
293	Putative ortholog of C. elegans C03A7.2 gene product	5	ZK262.8	ZK262.8	ZK262.8	389	72	317	435	84	351	453	88	366	0	0.867	-0.205896
294	Member of the domain of unknown function DUF13 family, has high similarity to uncharacterized C. elegans E03H4.2	1	ZK1025.3	ZK1025.3	ZK1025.3	2467	70	2397	2720	87	2633	2833	91	2743	0	0.874	-0.194295
295	Beta-catenin required for body elongation and normal leading-cell migration and adhesion during embryonic ventral closure	1	hmp-2/K05C4.6	K05C4.6	K05C4.6	2161	66	2095	2929	78	2851	3051	81	2970	0	0.705	-0.504305
296	Protein containing a leucine rich repeat, which mediate protein-protein interactions, has weak similarity to C. elegans ZYG-11, which is required for zygote formation	1	K05C4.9	K05C4.9	K05C4.9	733	63	670	752	77	675	783	80	703	0	0.953	-0.0694519
297	Protein containing two DUF23 domains of unknown function, has high similarity to uncharacterized C. elegans C13A2.6	5	K08D9.6	K08D9.6	K08D9.6	191	64	127	192	78	114	200	81	119	0	1.069	0.0962619
298	Putative ortholog of C. elegans F17B5.1 gene product	1	T05F1.11	T05F1.11	T05F1.11	2891	61	2830	1579	82	1497	1645	85	1559	0	1.815	0.85997
299	Member of the mitochondrial carrier protein family of membrane transporters, has moderate similarity to mitochondrial import receptor (S. cerevisiae Mir1p), which is a phosphate transporter	1	T05F1.8	T05F1.8	T05F1.8	1054	63	991	1401	83	1318	1459	86	1373	0	0.722	-0.469929
300		2		T10D4.2	T10D4.2	465	65	400	564	83	481	588	86	501	0	0.798	-0.325539
301	Member of the sulfotransferase family, has moderate similarity to heparan sulfate D-glucosaminyl 3-O-sulfotransferase (human HS3ST1), which is a key enzyme in biosynthesis of the anticoagulant form of heparan sulfate	2	F40H3.5	F40H3.5	F40H3.5	903	64	839	799	77	722	832	80	752	0	1.116	0.158337
302	Protein of unknown function, has moderate similarity to uncharacterized axonemal dynein light intermediate chain (human P28)	X	F41G4.1	F41G4.1	F41G4.1	498	66	432	569	86	483	593	90	503	0	0.859	-0.21927
303	Protein of unknown function, has strong similarity to uncharacterized C. elegans Y55H10A.2	4	F42A6.1	F42A6.1	F42A6.1	320	71	249	340	90	250	354	94	260	0	0.956	-0.0649175
304	Member of the protein-tyrosine phosphatase family, which are involved in control of cell growth, proliferation, differentiation and transformation	4	F42C5.5	F42C5.5	F42C5.5	664	71	593	594	92	502	619	96	523	0	1.134	0.181421
305	Protein containing two immunoglobulin (Ig) domains, which may be involved in protein-protein and protein-ligand interactions, has moderate similarity to uncharacterized C. elegans ZIG-3	X	zig-2/F42F12.2	F42F12.2	F42F12.2	978	72	906	702	89	613	731	93	639	0	1.419	0.504875
306	Protein of unknown function	X	F43B10.1	F43B10.1	F43B10.1	418	68	350	554	93	461	577	97	480	0	0.729	-0.456009
307	Member of the rhodopsin family of G protein-coupled receptors (GPCR), has low similarity to somatostatin receptor 5 (rat Sstr5), which suppresses adenylyl cyclase and mediates the inhibition of cell proliferation and secretion of pituitary growth hormone	X	uvt-6/F56B6.5	F56B6.5	F56B6.5	350	68	282	423	92	331	441	96	345	0	0.818	-0.289827
308	Protein with low similarity to activator of basal transcription 1 (mouse Abt1), which is a single- and double-stranded DNA binding protein that interacts with TATA-binding protein (Tbp) and functions as a basal transcriptional activator of class II genes	1	F57B10.8	F57B10.8	F57B10.8	105	70	35	172	87	85	179	91	89	0	0.395	-1.34008
309	Protein of unknown function	5	F57F5.3	F57F5.3	F57F5.3	1015	67	948	714	84	630	744	88	656	0	1.445	0.531069
310	Member of the C. elegans Sre G protein-coupled chemoreceptor family, which are putative chemosensory receptors, has high similarity to uncharacterized C. elegans W05H5.6	2	F57G9.4	F57G9.4	F57G9.4	219	68	151	308	93	215	321	97	224	0	0.674	-0.56918
311	Protein of unknown function, has weak similarity to C. elegans W06B11.1	4	F57H12.7	F57H12.7	F57H12.7	4330	70	4260	3290	91	3199	3427	95	3332	0	1.278	0.353888
312	Protein containing a formin homology 2 domain, which are found in proteins that control rearrangements of the actin cytoskeleton, has a region of low similarity to a region of diaphanous homolog 1 (mouse Diap1), which induces focal contact formation	3	F58B6.2	F58B6.2	F58B6.2	431	69	362	655	91	564	682	95	588	0	0.616	-0.698998
313	Protein of unknown function	X	C14E2.3	C14E2.3	C14E2.3	264	59	205	402	80	322	419	83	335	0	0.611	-0.710756
314	Member of the dTDP-4-dehydrorhamnose 3,5-epimerase family, which catalyze isomerisation in lipopolysaccharide biosynthesis	X	C14F11.6	C14F11.6	C14F11.6	4971	62	4909	5875	80	5795	6120	83	6036	0	0.813	-0.298673
315	Protein of unknown function	X	C15A7.3	C15A7.3	C15A7.3	229	63	166	226	83	143	235	86	149	0	1.114	0.155749
316	Protein of unknown function	X	C15C7.3	C15C7.3	C15C7.3	243	62	181	393	82	311	409	85	324	0	0.559	-0.83908
317	Protein of unknown function	X	C15H9.10	C15H9.10	C15H9.10	3440	69	3371	2804	84	2720	2921	88	2833	0	1.19	0.250962
318	Protein of unknown function, has weak similarity to C. elegans K11H12.7	X	C15H9.9	C15H9.9	C15H9.9	6569	69	6500	6409	82	6327	6676	85	6591	0	0.986	-0.0203404
319	Protein of unknown function	2	C17G10.7	C17G10.7	C17G10.7	123	70	53	162	83	79	169	86	82	0	0.644	-0.634867
320	Protein of unknown function, has high similarity to a region of ariadne ubiquitin-conjugating enzyme E2-binding protein homolog 1 (human ARIH1), which binds ubiquitin-conjugating enzyme E2-18 (human UBE2L3) and may play a role in protein ubiquitylation	X	C17H11.4	C17H11.4	C17H11.4	2547	67	2480	2996	86	2910	3121	90	3031	0	0.818	-0.289827
321	Protein of unknown function, has weak similarity to C. elegans T24C4.3	X	C18A11.1	C18A11.1	C18A11.1	4750	66	4684	2673	83	2590	2784	86	2698	0	1.736	0.795767
322	Protein of unknown function, has weak similarity to C. elegans ZC581.6	2	C18A3.7	C18A3.7	C18A3.7	442	65	377	359	82	277	374	85	289	0	1.307	0.386259
323	Protein of unknown function	X	C18B12.1	C18B12.1	C18B12.1	213	64	149	245	80	165	255	83	172	0	0.867	-0.205896
324	Protein with strong similarity to C. elegans F28B1.6 gene product	5	C18D4.3	C18D4.3	C18D4.3	277	62	215	386	81	305	402	84	318	0	0.677	-0.562772
325	Protein of unknown function, has high similarity to uncharacterized C. elegans T27C5.8	5	F49H6.13	F49H6.13	F49H6.13	698	62	636	491	79	412	511	82	429	0	1.482	0.567545
326	Protein of unknown function, has high similarity to uncharacterized C. elegans T27C5.8	5	F49H6.3	F49H6.3	F49H6.3	360	60	300	329	83	246	343	86	256	0	1.171	0.227741
327	Protein with high similarity to glycine cleavage system protein H (human GCSH), which is the H-protein component of the glycine cleavage system that is associated with atypical nonketotic hyperglycinemia, member of the glycine cleavage H-protein family	1	F52A8.5	F52A8.5	F52A8.5	2720	63	2657	2584	81	2503	2692	84	2607	0	1.019	0.0271541
328	Protein containing a BTB (BR-C, ttk and babor) or POZ (Pox virus and zinc finger) domain, which are found in some DNA and actin binding proteins, and a meprin and TRAF homology (MATH) domain, has high similarity to uncharacterized C. elegans F40B1.1	2	F52C6.1	F52C6.1	F52C6.1	959	67	892	1135	89	1046	1182	93	1090	0	0.819	-0.288065
329	Protein containing a meprin and TRAF homology (MATH) domain	2	F52C6.6	F52C6.6	F52C6.6	237	70	167	217	87	130	226	91	135	0	1.233	0.302173
330	Protein of unknown function	X	F52D2.5	F52D2.5	F52D2.5	330	68	262	320	89	231	333	93	241	0	1.089	0.123004
331	Protein containing an MYND finger domain, has moderate similarity to a region of adenovirus 5 E1A binding protein (human BS69), which represses human MYB and adenovirus E1A-activated transcription	X	bra-1/F54B11.6	F54B11.6	F54B11.6	1291	69	1222	1278	86	1192	1331	90	1242	0	0.984	-0.0232698
332	Protein of unknown function, has strong similarity to uncharacterized C. elegans M01B2.8	5	F54B8.1	F54B8.1	F54B8.1	747	69	678	682	91	591	710	95	616	0	1.101	0.138814
333	Protein with moderate similarity to C. elegans F59C6.3 gene product	1	F54C1.8	F54C1.8	F54C1.8	670	67	603	591	93	498	616	97	519	0	1.162	0.21661
334	Protein with high similarity to ADP-ribosylation factor 1 (rat Arl1), which is a GTP-binding protein and putative GTPase that may be involved in intracellular protein transport, member of the ADP-ribosylation factor (ARF) family	2	F54C9.10	F54C9.10	F54C9.10	3384	70	3314	3812	98	3714	3971	102	3869	0	0.857	-0.222633
335	Protein of unknown function, has moderate similarity to C. elegans F54D12.7	2	F54D12.1	F54D12.1	F54D12.1	178	69	109	159	93	66	166	97	69	0	1.585	0.664483
336	Protein of unknown function	2	F54D12.4	F54D12.4	F54D12.4	790	65	725	1299	85	1214	1353	89	1265	0	0.573	-0.803393
337	Protein of unknown function	2	Y54E2A.4	Y54E2A.4	Y54E2A.4	384	69	315	467	91	376	486	95	392	0	0.804	-0.314733
338	Protein of unknown function, has moderate similarity to uncharacterized C. albicans Orf6.8403p	1	Y54E5A.5	Y54E5A.5	Y54E5A.5	4908	73	4835	4998	97	4901	5206	101	5105	0	0.947	-0.0785637
339	Protein containing an RNA recognition motif (RRM, RBD, or RNP), has a region of moderate similarity to a region of splicing factor arginine serine rich 7 (human SFRS7), which is a splicing factor of the SR protein family	4	Y57G11A.5	Y57G11A.5	Y57G11A.5	292	63	229	299	79	220	311	82	229	0	0.999	-0.00144342
340	Protein containing two CCCH-type zinc finger domains, which bind DNA or RNA, has a region of high similarity to a region of C. elegans POS-1, which is a zinc-finger protein involved in regulation of early morphogenesis	4	Y57G11C.25	Y57G11C.25	Y57G11C.25	835	63	772	1547	82	1465	1611	85	1526	0	0.506	-0.982791
341	Protein of unknown function, has high similarity to uncharacterized C. elegans C06C6.8	2	Y57G7A.3	Y57G7A.3	Y57G7A.3	279	60	219	337	82	255	351	85	266	0	0.824	-0.279284
342	Member of the transthyretin-like family, has high similarity to uncharacterized C. elegans Y5F2A.1	4	Y5F2A.2	Y5F2A.2	Y5F2A.2	12560	63	12497	7029	86	6943	7322	90	7232	0	1.728	0.789103
343	Protein of unknown function, has high similarity to uncharacterized C. elegans ZC334.2	1	ZC334.3	ZC334.3	ZC334.3	432	63	369	567	84	483	591	88	503	0	0.733	-0.448115
344	Protein with low similarity to S. pombe Wos2p, which regulates Wee1p and Cdc2p in the cell cycle	3	ZC395.10	ZC395.10	ZC395.10	9195	64	9131	10520	83	10437	10958	86	10872	0	0.84	-0.251539
345	Protein of unknown function, has moderate similarity to uncharacterized C. elegans ZC412.3	5	ZC412.4	ZC412.4	ZC412.4	1209	68	1141	1385	88	1297	1443	92	1351	0	0.845	-0.242977
346	Protein with strong similarity to C. elegans H12D21.2 gene product	5	ZC412.9	ZC412.9	ZC412.9	1027	66	961	817	90	727	851	94	757	0	1.269	0.343692
347	Protein of unknown function	5	ZC443.2	ZC443.2	ZC443.2	902	68	834	542	86	456	565	90	475	0	1.756	0.812293
348	Protein of unknown function	4	ZC477.4	ZC477.4	ZC477.4	271	71	200	253	80	173	264	83	180	0	1.11	0.15056
349	Protein of unknown function, has moderate similarity to C. elegans C30B5.7	2	F09C12.6	F09C12.6	F09C12.6	344	69	275	392	84	308	408	88	321	0	0.857	-0.222633
350	Protein of unknown function, has strong similarity to C. elegans F40H7.4	5	F09C6.1	F09C6.1	F09C6.1	399	67	332	327	84	243	341	88	253	0	1.312	0.391768
351	Protein of unknown function, has strong similarity to C. elegans GRD-5	4	grd-10/F09D12.1	F09D12.1	F09D12.1	1624	66	1558	1322	88	1234	1377	92	1285	0	1.212	0.27739
352	Protein of unknown function	4	F19C7.6	F19C7.6	F19C7.6	780	66	714	767	86	681	799	90	709	0	1.007	0.0100637
353	Protein of unknown function	5	F19F10.7	F19F10.7	F19F10.7	286	64	222	585	82	503	609	85	524	0	0.424	-1.23786
354	Protein containing a PAZ (Piwi, Argonaut and Zwille) domain, which may mediate protein-protein interactions	X	F19G12.3	F19G12.3	F19G12.3	389	65	324	552	81	471	575	84	491	0	0.66	-0.599462
355	Protein of unknown function	X	F22H10.3	F22H10.3	F22H10.3	5121	66	5055	5234	87	5147	5452	91	5361	0	0.943	-0.0846703
356	Protein of unknown function	X	F23A7.4	F23A7.4	F23A7.4	3541	68	3473	3641	86	3555	3793	90	3703	0	0.938	-0.0923402
357	Protein containing two PDZ, DHR, or GLGF domains, has weak similarity to solute carrier family 9 isoform 3 regulatory factor 1 (sodium-hydrogen exchanger-regulatory factor, human LOC59114), which is a cytoskeleton-linking protein	4	C01F6.6	C01F6.6	F23B2.2	1846	68	1778	2561	89	2472	2668	93	2575	0	0.69	-0.535332
358	Protein with strong similarity to C. elegans F23B2.8 gene product	4	F23B2.9	F23B2.9	F23B2.9	908	71	837	1063	92	971	1107	96	1011	0	0.828	-0.272297
359	Protein of unknown function	2	F23F1.4	F23F1.4	F23F1.4	2188	73	2115	2552	91	2461	2658	95	2564	0	0.825	-0.277534
360	Protein of unknown function	3	F23F12.2	F23F12.2	F23F12.2	4421	72	4349	6811	91	6720	7095	95	7000	0	0.621	-0.687335
361	Protein with high similarity to C. elegans R05H5.3, which is a putative nuclear thioredoxin involved in embryogenesis and morphogenesis	5	T20D4.7	T20D4.7	T20D4.7	819	73	746	844	91	753	879	95	784	0	0.951	-0.0724828
362	Putative beta-type subunit of 20S proteasome particle	1	pbs-4/T20F5.2	T20F5.2	T20F5.2	6633	69	6564	7140	94	7046	7438	98	7340	0	0.894	-0.161653
363		X		T20F7.4	T20F7.4	381	66	315	524	88	436	546	92	454	0	0.694	-0.526992
364	Protein of unknown function, has moderate similarity to C. elegans T20G5.7	3	T20G5.8	T20G5.8	T20G5.8	3290	71	3219	2112	92	2020	2200	96	2104	0	1.53	0.613532
365	Protein containing one C. elegans C-terminal C6 domain, which contain conserved cysteine residues, has moderate similarity to uncharacterized C. elegans R07B1.5	2	T21B4.3	T21B4.3	T21B4.3	270	59	211	322	77	245	335	80	255	0	0.827	-0.274041
366		3		AF303261-1.T21C12	T21C12.3	485	63	422	493	83	410	514	86	427	0	0.988	-0.0174171
367	Protein of unknown function	3	T23G5.3	T23G5.3	T23G5.3	637	66	571	638	85	553	665	89	576	0	0.991	-0.013043
368		n		no_pcr	T23H2.6	366	65	301	333	86	247	347	90	257	0	1.17	0.226509
369	Protein of unknown function containing a Ground-like domain, has strong similarity to C. elegans F40C5.F	5	T24A6.15	T24A6.15	T24A6.15	374	69	305	525	88	437	547	92	455	0	0.67	-0.577767
370	Protein of unknown function, has high similarity to uncharacterized C. elegans C07G3.2	5	T24A6.7	T24A6.7	T24A6.7	309	61	248	471	84	387	491	88	403	0	0.615	-0.701342
371	Protein of unknown function, has moderate similarity to C. elegans M153.3	X	T24C12.4	T24C12.4	T24C12.4	581	65	516	587	85	502	611	89	523	0	0.987	-0.018878
372	Protein of unknown function, has weak similarity to C. elegans C18A11.1	3	T24C4.3	T24C4.3	T24C4.3	332	67	265	273	88	185	284	92	193	0	1.375	0.459432
373	Protein of unknown function, has moderate similarity to uncharacterized C. elegans T20D4.4	5	C04E12.3	C04E12.3	C04E12.3	1052	71	981	1002	82	920	1044	85	958	0	1.024	0.0342157
374	Protein of unknown function	5	C04F5.3	C04F5.3	C04F5.3	812	71	741	543	79	464	566	82	483	0	1.533	0.616358
375	Protein of unknown function	4	C05B10.2	C05B10.2	C05B10.2	629	68	561	679	86	593	707	90	618	0	0.908	-0.139236
376		n		no_pcr	C05E4.8	454	71	383	639	94	545	666	98	568	0	0.675	-0.567041
377	Protein of unknown function, has moderate similarity to uncharacterized C. elegans Y43F8B.2	4	C06A12.3	C06A12.3	C06A12.3	1306	70	1236	1369	92	1277	1426	96	1330	0	0.929	-0.106249
378	Putative ortholog of C. elegans C06C3.9 gene product	2	C06C3.4	C06C3.4	C06C3.4	2076	65	2011	1392	85	1307	1450	89	1361	0	1.477	0.56267
379	Protein of unknown function	X	C15B12.6	C15B12.6	C15B12.6	903	65	838	907	88	819	945	92	853	0	0.982	-0.0262051
380	Protein containing a UPF0086 domain of unknown function, has low similarity to a region of processing of precursor 4 homolog (human POP4), which is a subunit of tRNA processing enzyme ribonuclease P and ribosomal RNA processing enzyme ribonuclease MRP	1	C15C6.4	C15C6.4	C15C6.4	1467	62	1405	2668	83	2585	2779	86	2693	0	0.522	-0.937878
381	Member of the G protein alpha subunit family	2	gpa-11/C16A11.1	C16A11.1	C16A11.1	281	62	219	403	81	322	420	84	335	0	0.653	-0.614845
382	Protein of unknown function	X	C16B8.4	C16B8.4	3C16B8.4	671	65	606	811	87	724	845	91	754	0	0.804	-0.314733
383	Member of the animal heme peroxidase family, has low similarity to eosinophil peroxidase (mouse Epx), which plays a role in the production of reactive oxidants that may have cytotoxic effects during the pathogen defense response and inflammation	2	C16C8.2	C16C8.2	C16C8.3	368	67	301	464	90	374	483	94	390	0	0.773	-0.37146
384	Protein of unknown function, has high similarity to uncharacterized C. elegans K11C4.1	2	C17C3.11	C17C3.11	C17C3.11	294	70	224	398	92	306	415	96	319	0	0.703	-0.508403
385	Protein of unknown function	X	F27D9.4	F27D9.4	F27D9.4	252	71	181	415	91	324	432	95	338	0	0.536	-0.899695
386	Protein of unknown function	X	F28C10.1	F28C10.1	F28C10.1	285	71	214	349	91	258	364	95	269	0	0.796	-0.32916
387	Protein of unknown function	3	F28F5.1	F28F5.1	F28F5.1	412	70	342	523	91	432	545	95	450	0	0.76	-0.395929
388	Protein with high similarity to GTP cyclohydrolase I (rat Rn.28195/Gch), which is involved in tetrahydrobiopterin synthesis, member of the GTP cyclohydrolase I family, which are involved in formic acid and dihydroneopterin triphosphate biosynthesis	5	F32G8.6	F32G8.6	F32G8.6	4808	67	4741	4315	94	4221	4495	98	4397	0	1.078	0.108357
389		X		multiple	F35A5.5	309	64	245	404	85	319	421	89	332	0	0.737	-0.440263
390	YGGWamide neurotransmitter	5	F35B12.7	F35B12.7	F35B12.7	2467	71	2396	2112	91	2021	2200	95	2105	0	1.138	0.186501
391	Protein with strong similarity to C. elegans Y37E11B.10 gene product	5	F43D2.3	F43D2.3	F43D2.3	223	60	163	229	77	152	239	80	158	0	1.029	0.041243
392	Member of the peptide methionine sulfoxide reductase family, which repair damaged proteins, has a region of moderate similarity to a region of methionine sulfoxide reductase A (human MSRA), which reduces methionine sulfoxide residues of damaged proteins	2	F43E2.5	F43E2.5	F43E2.5	3497	64	3433	2255	80	2175	2349	83	2266	0	1.515	0.599318
393	Protein of unknown function	X	F44A6.4	F44A6.4	F44A6.4	2519	70	2449	1445	88	1357	1505	92	1414	0	1.733	0.793272
394	Protein of unknown function, has weak similarity to C. elegans C15C8.5; may be anchored to the membrane of a secretory vesicle or the Golgi apparatus	4	F44D12.2	F44D12.2	F44D12.2	1763	68	1695	1312	84	1228	1367	88	1279	0	1.325	0.405992
395	Protein of unknown function that may be anchored to the membrane of a secretory vesicle or the Golgi apparatus	2	F44F4.1	F44F4.1	F44F4.1	1661	66	1595	1626	88	1538	1694	92	1602	0	0.996	-0.00578235
396	Protein containing a DUF130 domain of unknown function	2	F45C12.9	F45C12.9	F45C12.9	196	62	134	235	85	150	245	89	156	0	0.858	-0.22095
397	Protein of unknown function, has high similarity to uncharacterized C. elegans Y53G8AM.5	4	T20D3.2	T20D3.2	5T20D3.2	9250	66	9184	8188	82	8106	8529	85	8444	0	1.088	0.121679
398	Member of an uncharacterized protein family	5	T20D4.12	T20D4.12	T20D4.12	1354	72	1282	747	83	664	778	86	692	0	1.853	0.889863
399	Protein contains a putative coiled-coil domain, has weak similarity to C. elegans myo-3 gene product [A/Band-1/myosin/K12F2.1 Sarcomeric myosin heavy chain, minor component required for thick filaments in body-wall muscle]	1	T20F10.2	T20F10.2	T20F10.2	1588	71	1517	1900	81	1819	1979	84	1895	0	0.801	-0.320126
400	Protein containing two C2H2 type zinc finger domains, which bind nucleic acids	3	T20H4.2	T20H4.2	T20H4.2	441	64	377	517	79	438	539	82	456	0	0.826	-0.275786
401	Protein of unknown function	5	T21C9.5	T21C9.5	T21C9.5	2107	59	2048	2710	84	2626	2823	88	2735	0	0.749	-0.416962
402	Protein containing six GLTT repeat region domains	4	T21D12.6	T21D12.6	T21D12.6	580	65	515	854	85	769	890	89	801	0	0.643	-0.637109
403	Protein containing a C-type lectin domain, which mediate calcium-dependent carbohydrate recognition, has high similarity to uncharacterized C. elegans W04H10.4	2	T27D12.3	T27D12.3	T27D12.3	270	71	199	256	92	164	267	96	171	0	1.165	0.22033
404	Member of the transposase family, which are required for excising and inserting mobile genetic elements, has very strong similarity to uncharacterized C. elegans F44F4.8	4	T27E7.7	T27E7.7	T27E7.7	1735	69	1666	1256	86	1170	1308	90	1219	0	1.367	0.451013
405	Protein with low similarity to neutral sphingomyelinase (rat Smpd2), which is a magnesium-dependent enzyme that catalyzes sphingomyelin and lyso-platelet activating factor hydrolysis and functions in ceramide synthesis	1	T27F6.6	T27F6.6	T27F6.6	1710	66	1644	2319	84	2235	2416	88	2328	0	0.706	-0.50226
406	Protein of unknown function, putative paralog of C. elegans C03A7.9	5	T28A11.15	T28A11.15	T28A11.15	296	65	231	406	89	317	423	93	330	0	0.7	-0.514573
407	Protein containing two DUF19 domains of unknown function, which contain twelve conserved cysteines, has high similarity to uncharacterized C. elegans C17B7.2	5	T28A11.2	T28A11.2	T28A11.2	4381	66	4315	4213	85	4128	4389	89	4300	0	1.003	0.00432161
408	Member of the ion transport family, which include calcium, sodium, and potassium channels, has low similarity to potassium channel subfamily K member 16 (human KCNK16), which is a subunit of a pancreatic 2P domain background potassium channel	3	T28A8.1	T28A8.1	T28A8.1	446	68	378	539	85	454	561	89	473	0	0.799	-0.323733
409	Protein with similarity to class A and B vertebrate Ephrins; it interacts with and weakly activates the VAB-1 receptor tyrosine kinase	X	efn-3/F15A2.5	F15A2.5	F15A2.5	452	66	386	701	85	616	730	89	642	0	0.602	-0.732165
410	Protein of unknown function, has high similarity to uncharacterized C. elegans F38A5.7	4	F15B10.3	F15B10.3	F15B10.3	1707	68	1639	1955	86	1869	2036	90	1947	0	0.842	-0.248108
411	Protein of unknown function, has weak similarity to C. elegans F15E6.8	4	F15E6.4	F15E6.4	F15E6.4	2256	70	2186	2040	87	1953	2125	91	2034	0	1.075	0.104337
412	Protein with low similarity to anaphase promoting complex (APC) subunit 10 (human APC10), which regulates mitotic G1-S transition and may target human CDK2 for proteasome-mediated degradation and is associated with malignant oral tumors	5	apc-10/F15H10.3	F15H10.3	F15H10.3	3314	73	3241	4130	91	4039	4302	95	4207	0	0.77	-0.37707
413	Member of the C-type lectin family	1	F17B5.5	F17B5.5	F17B5.5	268	68	200	430	90	340	448	94	354	0	0.565	-0.823677
414	Protein of unknown function	2	F19B10.6	F19B10.6	F19B10.6	213	62	151	364	83	281	379	86	293	0	0.516	-0.954557
415	Protein with high similarity to ubiquitin-conjugating E2 enzyme variant 2 (human UBE2V2), which may regulate differentiation, member of the ubiquitin-conjugating enzyme (E2) family, which catalyze the covalent attachment of ubiquitin to target proteins	1	F39B2.2	F39B2.2	F39B2.2	2379	63	2316	3123	81	3042	3253	84	3169	0	0.731	-0.452057
416	Protein of unknown function, has high similarity to uncharacterized human LOC51026	2	F41C3.4	F41C3.4	F41C3.4	4685	65	4620	7032	89	6943	7325	93	7232	0	0.639	-0.646112
417	Cyclophilin-related peptidylprolyl cis-trans-isomerase	3	cyp-6/F42G9.2	F42G9.2	F42G9.2	9313	55	9258	6567	75	6492	6841	78	6763	0	1.369	0.453122
418	Protein of unknown function, has a region of high similarity to DNA directed RNA polymerase II polypeptide D (human POLR2D), which interacts with the RPB7 subunit (POLR2G)	2	F43E2.2	F43E2.2	F43E2.2	2051	61	1990	2077	80	1997	2164	83	2080	0	0.957	-0.0634092
419	Protein of unknown function, has high similarity to uncharacterized C. elegans C01G12.3	2	F44G4.5	F44G4.5	F44G4.5	451	71	380	263	87	176	274	91	183	0	2.073	1.05172
420	Putative ortholog of C. elegans K08D10.8 gene product	1	F46A8.9	F46A8.9	F46A8.9	351	67	284	343	87	256	357	91	267	0	1.065	0.0908534
421	Protein of unknown function	X	C46F2.1	C46F2.1	C46F2.1	64	64	0	82	83	-1	85	86	-1	0
422	Member of the nucleoside transporter family, which transport nucleosides across the plasma, and possibly nuclear, membrane, has weak similarity to solute carrier family 29 member 1 (rat Slc29a1), which transports nucleosides and nucleoside analog drugs	4	C47A4.2	C47A4.2	C47A4.2	1281	64	1217	1311	80	1231	1366	83	1282	0	0.949	-0.07552
423	Protein containing a cytidine deaminase zinc-binding domain, has moderate similarity to cytidine deaminase (human CDA), which deaminates cytidine and deoxycytidine to uridine and deoxyuridine	X	C47D2.2	C47D2.2	C47D2.2	960	70	890	918	80	838	956	83	873	0	1.02	0.0285692
424	Protein of unknown function, has low similarity to uncharacterized C. elegans C25B8.5	X	C48C5.3	C48C5.3	C48C5.3	824	71	753	884	82	802	921	85	835	0	0.901	-0.150401
425	Protein of unknown function, has weak similarity to C. elegans F33E2.5	1	C49A1.1	C49A1.1	C49A1.1	1629	71	1558	1616	84	1532	1683	88	1596	0	0.976	-0.0350469
426	Protein containing a C-type lectin domain, which mediate calcium-dependent carbohydrate recognition, has moderate similarity to uncharacterized C. elegans C30H6.4	4	C49C3.13	C49C3.13	C49C3.13	293	62	231	370	76	294	385	79	306	0	0.754	-0.407364
427	Protein containing a major sperm protein (MSP) domain, which are involved in sperm motility	3	D2007.2	D2007.2	D2007.2	390	61	329	429	78	351	447	81	366	0	0.9	-0.152003
428	Protein of unknown function	X	D2021.4	D2021.4	D2021.4	682	63	619	539	84	455	561	88	474	0	1.306	0.385155
429		n		no_pcr	D2062.1	913	68	845	808	86	722	842	90	752	0	1.124	0.168642
430	Putative heterogeneous nuclear ribonucleoprotein (hnRNP), has strong similarity to human polypyrimidine tract binding protein (heterogeneous nuclear ribonucleoprotein I, PTB) and Drosophila SMOOTH (sm) (see BLAST); an SR-like protein	2	D2089.4/CePTB/ptb-1	D2089.4	D2089.4	496	65	431	655	86	569	682	90	593	0	0.727	-0.459973
431	Member of the mitochondrial import inner membrane translocase subunit Tim17, has a region of high similarity to a region of mitochondrial inner membrane translocase subunit 17b (human TIMM17B), which is involved in mitochondrial translocation	4	D2096.1	D2096.1	D2096.1	2112	68	2044	2536	86	2450	2642	90	2552	0	0.801	-0.320126
432	Protein with weak similarity over C-terminal half to S. cerevisiae GTPase-activating protein, GYP7; contains a coiled-coil region	2	E01G4.1	E01G4.1	E01G4.1	813	66	747	1052	87	965	1096	91	1005	0	0.743	-0.428566
433	Protein of unknown function	4	M01H9.4	M01H9.4	M01H9.4	1653	63	1590	1332	85	1247	1388	89	1299	0	1.224	0.291604
434	Protein of unknown function	4	M02B1.2	M02B1.2	M02B1.2	1073	64	1009	1138	86	1052	1185	90	1096	0	0.921	-0.118727
435		2		no_gene	M03A1.4	909	67	842	746	85	661	777	89	689	0	1.223	0.290424
436	Protein of unknown function	4	M03D4.3	M03D4.3	M03D4.3	52	60	-8	83	79	4	86	82	4	0
437	Protein containing one uncharacterized domain DUF6	5	M03F8.2	M03F8.2	M03F8.2	52	66	-14	73	85	-12	76	89	-13	0
438	Protein of unknown function, has low similarity to uncharacterized C. elegans F16H6.5	1	M04C9.1	M04C9.1	M04C9.1	601	66	535	352	87	265	367	91	276	0	1.938	0.954569
439	Putative nuclear hormone receptor; contains C4-type zinc finger domains; similar to human and D. melanogaster hepatocyte nuclear factors (HNF4)	X	nhr-1/crf-1/R09G11.2	R09G11.2	R09G11.2	202	66	136	233	92	141	243	96	147	0	0.926	-0.110916
440	Member of the 7-transmembrane chemoreceptor family of G-protein coupled receptors (GPCR), has low similarity to C. elegans ODR-10, which is involved in odorant response	5	R10E8.5	R10E8.5	R10E8.5	334	60	274	491	92	399	511	96	416	0	0.659	-0.60165
441	Protein of unknown function	1	R119.5	R119.5	R119.5	480	62	418	532	87	445	554	91	464	0	0.902	-0.148801
442		5		multiple	R11D1.9	934	65	869	1070	90	980	1115	94	1021	0	0.851	-0.232769
443	Protein containing glutathione S-transferase N- and C-terminal domains, has moderate similarity to prostaglandin D2 synthase (human PGDS), which is a prostaglandin D synthase and glutathione S-transferase that regulates non-rapid eye movement sleep	X	R11G1.3	R11G1.3	R11G1.3	45	50	-5	74	70	4	77	73	4	0
444	Protein of unknown function, has similarity over the N-terminal two-thirds to human basic-leucine zipper nuclear factor JEM1	3	R12B2.2	R12B2.2	R12B2.2	54	54	0	81	70	11	84	73	11	0
445		5		Y43F8B.5	Y43F8B.5	48	52	-4	86	74	12	90	77	13	0
446	Protein with strong similarity to C. elegans Y43F8B.F gene product	5	Y43F8B.9/Y43F8B.E	Y43F8B.9	Y43F8B.9	922	55	867	666	81	585	694	84	609	0	1.423	0.508936
447	Neuropeptide neurotransmitter	5	Y43F8C.2	Y43F8C.2	Y43F8C.2	4996	61	4935	3579	77	3502	3728	80	3648	0	1.353	0.436162
448	Protein with high similarity to choline-ethanolaminephosphotransferase (human CEPT1), which catalyzes the formation of phosphatidylcholine or phosphatidylethanolamine from diacylglycerol, member of the CDP-alcohol phosphatidyltransferase family	5	Y49A3A.1/Y49A3A.A	Y49A3A.1	Y49A3A.1	7918	64	7854	9712	81	9631	10117	84	10032	0	0.783	-0.352916
449	Protein of unknown function	5	Y49A3A.3	Y49A3A.3	Y49A3A.3	2081	69	2012	2983	87	2896	3107	91	3017	0	0.667	-0.584241
450	Protein of unknown function, has a region of moderate similarity to a region of carboxyl ester lipase (human CEL), which hydrolyzes cholesterol and dietary esters and is involved in the intestinal absorption of dietary lipids and fat soluble vitamins	3	Y49E10.10/Y49E10.J	Y49E10.10	Y49E10.10	420	64	356	495	88	407	516	92	424	0	0.84	-0.251539
451	Member of the profilin protein family	1	pfn-1/Y18D10A.20/Y18D10A.T	Y18D10A.20	Y18D10A.20	2745	65	2680	5126	87	5039	5340	91	5249	0	0.511	-0.968605
452		1		AF159950-1.Y18D10A	Y18D10A.5	1257	66	1191	1729	82	1647	1801	85	1716	0	0.694	-0.526992
453	Protein containing two collagen triple helix repeats and one nematode cuticle collagen N-terminal domain, has moderate similarity to a region of C. elegans BLI-1, which is a putative collagen	5	Y2H9A.3/Y2H9.B	Y2H9A.3	Y2H9A.3	712	65	647	1187	81	1106	1236	84	1152	0	0.562	-0.831358
454		2		AF053067-1.Y38F1A	Y38F1A.5	566	63	503	747	87	660	778	91	688	0	0.732	-0.450084
455		1		Y40B1A.1	Y40B1A.1	359	62	297	398	81	317	415	84	330	0	0.899	-0.153607
456	Member of the protein phosphatase protein family	5	Y40H4A.2/Y40H4A.B	Y40H4A.2	Y40H4A.2	407	66	341	481	89	392	501	93	408	0	0.835	-0.260152
457	Protein containing a DUF41 domain of unknown function	4	F38A5.11	F38A5.11	F38A5.11#2	265	60	205	253	85	168	264	89	175	0	1.171	0.227741
458	Protein of unknown function, has low similarity to uncharacterized S. pombe Spac21e11.07p	1	F39H2.3	F39H2.3	F39H2.3#2	5003	60	4943	4774	83	4691	4973	86	4886	0	1.012	0.0172093
459	Protein containing a TBC domain, which may be GTPase activators of Rab-like small GTPases, has low similarity to uncharacterized human FLJ10743	X	F45E6.3	F45E6.3	F45E6.3#2	191	61	130	205	84	121	214	88	126	0	1.031	0.0440443
460	Member of the trypsin family of serine proteases	1	F48A9.3	F48A9.3	F48A9.3#2	85	61	24	98	85	13	102	89	14	0	1.772	0.825379
461	Member of the galactoside-binding lectin protein family	4	F49F1.11	F49F1.11	F49F1.11#2	58	48	10	82	77	5	85	80	5	0	1.92	0.941106
462	Member of the sodium:solute symporter family of membrane transporters, has low similarity to sodium-dependent multivitamin transporter (rat Slc5a6), which mediates the electrogenic uptake of pantothenate, biotin, and lipoate by cells	X	F52H2.4	F52H2.4	F52H2.4#2	85	55	30	110	81	29	115	84	30	0	0.993	-0.0101344
463	Member of the 7-transmembrane chemoreceptor family of G-protein coupled receptors (GPCR), has high similarity to uncharacterized C. elegans F20E11.4	5	Y37H2C.4	Y37H2C.4	Y37H2C.4#2	278	68	210	357	91	266	372	95	277	0	0.758	-0.39973
464	Protein containing a cold-shock nucleic acid binding domain, which bind both single-stranded DNA and single-stranded RNA, has moderate similarity to cold shock domain protein A (mouse Csda), which is a transcriptional repressor	3	Y39A1C.3	Y39A1C.3	Y39A1C.3#2	7960	70	7890	12545	90	12455	13068	94	12974	0	0.608	-0.717857
465	Putative ortholog of C. elegans Y113G7C.A gene product	5	ZC15.2	ZC15.2	ZC15.2#2	545	68	477	666	90	576	694	94	600	0	0.795	-0.330973
466	Protein of unknown function, has low similarity to uncharacterized C. elegans K06H6.1	5	ZK1055.5	ZK1055.5	ZK1055.5#2	227	67	160	260	90	170	271	94	177	0	0.904	-0.145605
467	Protein with strong similarity to C. elegans F40F4.6 gene product	X	ZK1193.3	ZK1193.3	ZK1193.3#2	447	63	384	617	89	528	643	93	550	0	0.698	-0.518701
468	Protein containing four C2H2 type zinc finger domains, which bind nucleic acids	5	ZK287.6	ZK287.6	ZK287.6#2	1879	61	1818	2652	80	2572	2763	83	2679	0	0.679	-0.558517
469	Signal transduction protein of the phosphatidylinositol-3-OH kinase (PI(3)K) family; involved in control of multiple processes including dauer larva formation, longevity, fertility, thermotolerance, and adult motility	2	age-1/daf-23/B0334.8	B0334.8	B0334.8	948	61	887	1104	80	1024	1150	83	1067	0	0.832	-0.265345
470	Protein with high similarity to ribosomal protein L23 (S. cerevisiae Rpl23bp), which is a structural ribosomal protein, member of the ribosomal L14p or L23e family, which are part of the large ribosomal subunit and may bind rRNA	3	B0336.10	B0336.10	B0336.10	5585	64	5521	4659	80	4579	4853	83	4770	0	1.157	0.210389
471	Protein with high similarity to 60S ribosomal protein L29 (S. pombe Rpl29p), which binds RNA, member of the ribosomal L29e family, which are part of the large ribosomal subunit	4	B0513.3	B0513.3	B0513.3	5468	57	5411	4357	78	4279	4539	81	4457	0	1.214	0.279768
472	Protein of unknown function, has weak similarity to C. elegans K10B3.1	4	Nx/C01F6.9	C01F6.9	C01F6.9	2566	56	2510	2311	80	2231	2407	83	2324	0	1.08	0.111031
473	Protein of unknown function that may be anchored to the membrane of a secretory vesicle or the Golgi apparatus	1	C04F12.5	C04F12.5	C04F12.5	42	50	-8	71	76	-5	74	79	-5	0
474	Protein of unknown function, has moderate similarity to uncharacterized human APACD	3	C05D11.3	C05D11.3	C05D11.3	1352	45	1307	1798	66	1732	1873	69	1804	0	0.724	-0.465938
475	Protein with high similarity to ribosomal protein S10 (human RPS10), which is a component of the small 40S ribosomal subunit that is likely to play a role in translation initiation and may be associated with colorectal carcinogenesis	1	rps-10/D1007.6	D1007.6	D1007.6	3464	61	3403	3456	81	3375	3600	84	3516	0	0.968	-0.046921
476	Protein with high similarity to human NDUFB7, which is a subunit of the NADH-ubiquinone oxidoreductase complex I and may function as a cell adhesion molecule and metastasis	1	D2030.4	D2030.4	D2030.4	4934	57	4877	3905	85	3820	4068	89	3979	0	1.226	0.293959
477	Protein of unknown function, has high similarity to uncharacterized C. elegans F01D5.2	2	F01D5.3	F01D5.3	F01D5.3	765	51	714	949	82	867	989	85	903	0	0.791	-0.33825
478	Protein containing two collagen triple helix repeats, which are found in some extracellular proteins and nematode cuticle collagen N-terminal domain, has high similarity to a region of C. elegans BLI-1	3	F09G8.6	F09G8.6	F09G8.6	45	50	-5	71	75	-4	74	78	-4	0
479	Protein containing one DUF148 domain of unknown function, has strong similarity to uncharacterized C. elegans F11F1.2	3	F11F1.5	F11F1.5	F11F1.5	46	51	-5	71	76	-5	74	79	-5	0
480	Putative ortholog of C. elegans C41H7.5 gene product	2	F14D2.2	F14D2.2	F14D2.2	55	54	1	92	79	13	96	82	14	0	0.074	-3.75633
481	Protein with high similarity to ribosomal protein L2 (S. cerevisiae Rpl2Bp), which is part of the large ribosomal subunit, member of the ribosomal L2 family	5	B0250.1	B0250.1	B0250.1	43	52	-9	70	80	-10	73	83	-10	0
482	Protein of unknown function	2	B0432.3	B0432.3	B0432.3	157	54	103	171	83	88	178	86	92	-100	1.124	0.168642
483	Protein of unknown function	1	C01H6.8	C01H6.8	C01H6.8	570	45	525	654	72	582	681	75	606	-100	0.866	-0.207561
484	Protein containing a BTB (BR-C, ttk and babor) or POZ (Pox virus and zinc finger) domain, which are found in some DNA and actin binding proteins and may mediate protein-protein interactions, has moderate similarity to uncharacterized C. elegans B0047.2	2	C08E3.2	C08E3.2	C08E3.2	320	46	274	230	77	153	240	80	159	-100	1.719	0.78157
485	G protein-coupled receptor, probably involved in chemosensation by sensory amphid neurons, no homolog found in human or D. melanogaster	3	srg-2/C18F10.5	C18F10.5	C18F10.5	331	53	278	302	84	218	315	88	227	-100	1.224	0.291604
486	Member of the C-type lectin family	5	C29F3.5	C29F3.5	C29F3.5	52	43	9	80	72	8	83	75	8	-100	1.08	0.111031
487	Protein of unknown function	4	F42G8.10	F42G8.10	F42G8.10	461	42	419	539	68	471	561	71	491	-100	0.854	-0.227692
488	Member of the ubiquitin-conjugating enzyme (E2) family, which catalyze the covalent attachment of ubiquitin to target proteins, has low similarity to ubiquitin-conjugating enzyme E2 (C. albicans Rad6p), which is involved in DNA repair	3	F56D2.4	F56D2.4	F56D2.4	639	53	586	311	78	233	324	81	243	0	2.414	1.27143
489	Protein of unknown function, has high similarity to uncharacterized C. elegans F49D11.3	1	F56H6.4	F56H6.4	F56H6.4	297	51	246	341	81	260	355	84	271	0	0.908	-0.139236
490	Protein with moderate similarity to C. elegans T08G3.11 gene product	5	F57E7.2	F57E7.2	F57E7.2	120	50	70	173	76	97	180	79	101	0	0.693	-0.529073
491		4		H04M03.7	H04M03.7	78	50	28	99	74	25	103	77	26	0	1.075	0.104337
492	Protein of unknown function	X	K09C4.6	K09C4.6	K09C4.6	177	52	125	184	82	102	192	85	106	0	1.176	0.233888
493	Protein containing a major sperm protein (MSP) domain, which are involved in sperm motility, has weak similarity to uncharacterized C. elegans ZK354.7	5	C15H11.1	C15H11.1	C15H11.1	599	54	545	828	83	745	863	86	776	0	0.702	-0.510457
494	Protein of unknown function, predicted to contain a glycosylphosphatidylinositol (GPI) lipid anchor	X	C17G1.5	C17G1.5	C17G1.5	2523	56	2467	2449	81	2368	2551	84	2467	0	1	0
495	Protein of unknown function	3	C18D11.1	C18D11.1	C18D11.1	62	63	-1	74	77	-3	77	80	-3	0
496	Protein containing two von Willebrand factor (vWF) type A domains, has weak similarity to matrilin 1 (cartilage matrix protein, mouse Matn1), which is a putative component of the extracellular matrix that forms homodimers and binds collagen and aggrecan	4	C18H7.1	C18H7.1	C18H7.1	362	69	293	259	87	172	270	91	179	0	1.635	0.709291
497	Protein of unknown function, has low similarity to uncharacterized C. elegans R04F11.1	X	C24H10.1	C24H10.1	C24H10.1	529	66	463	344	81	263	358	84	274	0	1.69	0.757023
498	Protein with moderate similarity to C. elegans F35D11.1 gene product	X	C25G6.1	C25G6.1	C25G6.1	201	60	141	190	74	116	198	77	121	0	1.167	0.222805
499	Protein with weak similarity to C. elegans F55C12.7 gene product	X	F09E10.6	F09E10.6	F09E10.6	293	68	225	335	84	251	349	88	261	0	0.861	-0.215915
500		X		F13B9.5	F13B9.5	309	69	240	270	83	187	281	86	195	0	1.232	0.301002
501	Member of the class 2 lipase family, has moderate similarity to uncharacterized C. elegans C09E8.2	2	F14E5.5	F14E5.5	F14E5.5	1366	58	1308	872	76	796	908	79	829	0	1.577	0.657183
502	Protein of unknown function	2	F18A11.4/Y38F1A.M	F18A11.4	F18A11.4	52	47	5	80	72	8	83	75	8	0	0.6	-0.736966
503	Protein of unknown function	X	F18E9.3	F18E9.3	F18E9.3	44	42	2	69	69	0	72	72	0	0
504	Protein of unknown function, has moderate similarity to a region of C. elegans CUT-1, which is a cuticulin component	X	F20D1.8	F20D1.8	F20D1.8	90	41	49	96	66	30	100	69	31	0	1.568	0.648926
505	Protein of unknown function	X	F09F9.1	F09F9.1	F09F9.1	263	44	219	204	71	133	213	74	139	0	1.581	0.660837
506	Protein of unknown function	5	kup-1/kup1/F10C2.2	F10C2.2	F10C2.2	2332	53	2279	2560	79	2481	2667	82	2584	0	0.882	-0.181149
507	Protein with low similarity to excision repair cross complementing 1 (mouse Ercc1), which is an endonuclease which forms a complex with XPF (ERCC4) to function in nucleotide excision and DNA crosslink repair and is essential for viability	1	F10G8.7	F10G8.7	F10G8.7	1337	63	1274	1402	83	1319	1460	86	1374	0	0.927	-0.109359
508		X		F13B9.6	F13B9.6	1395	64	1331	283	80	203	295	83	211	-100	6.294	2.65398
509	Putative ortholog of C. elegans F13C5.7 gene product	X	F13C5.6	F13C5.6	F13C5.6	543	77	466	401	89	312	418	93	325	0	1.434	0.520045
510	Protein containing a dual specificity phosphatase catalytic domain, has moderate similarity to human DUSP13, which is a dual specificity phosphatase that may play a role in regulation of meiosis and differentiation of testicular germ cells	X	F13D11.3	F13D11.3	F13D11.3	863	68	795	423	82	341	441	85	355	0	2.238	1.16221
511	Protein of unknown function	X	F32A6.2	F32A6.2	F32A6.2	430	44	386	395	71	324	411	74	338	0	1.144	0.194087
512		1		multiple	F32H2.9	542	46	496	508	72	436	529	75	454	0	1.092	0.126973
513	Protein of unknown function, has high similarity to uncharacterized C. elegans F28A12.3	2	F35C5.11	F35C5.11	F35C5.11	795	60	735	554	82	472	577	85	492	0	1.495	0.580145
514	Protein of unknown function, has low similarity to uncharacterized C. elegans Y47H9B.2	1	F35E2.3	F35E2.3	F35E2.3	336	60	276	357	82	275	372	85	286	0	0.963	-0.0543923
515	Protein containing a DUF40 domain of unknown function, which contain four conserved cysteines, has strong similarity to uncharacterized C. elegans T28A11.7	5	F35F10.9	F35F10.9	F35F10.9	210	65	145	219	91	128	228	95	133	0	1.088	0.121679
516	Member of the rhodopsin family of G protein-coupled receptors (GPCR), has low similarity to C. elegans NPR-1	X	F35G8.1	F35G8.1	F35G8.1	262	58	204	248	76	172	258	79	179	0	1.139	0.187768
517	Protein containing a LIM domain, which may mediate protein-protein interaction, has weak similarity to a region of epithelial protein lost in neoplasm beta (human EPLIN), which is a component of the actin cytoskeleton that regulates cell growth	4	Y57G11A.3	Y57G11A.3	Y57G11A.3	636	57	579	582	78	504	606	81	525	0	1.103	0.141433
518	Methyltransferase required for ubiquinone synthesis; similar to S. cerevisiae Coq3p	4	coq-3/Y57G11C.11	Y57G11C.11	Y57G11C.11	2225	55	2170	2155	80	2075	2245	83	2161	0	1.004	0.00575927
519		1		Y63D3A.10	Y63D3A.1	245	58	187	251	79	172	261	82	179	0	1.044	0.0621217
520	Protein of unknown function	3	Y66A7A.7	Y66A7A.7	Y66A7A.7	262	60	202	280	76	204	292	79	213	0	0.951	-0.0724828
521		3		AF172092-1.Y75B8A	Y75B8A.1	676	62	614	553	77	476	576	80	496	0	1.238	0.308011
522	Putative ortholog of C. elegans Y75B8A.G gene product	3	Y75B8A.6	Y75B8A.6	Y75B8A.6	599	61	538	694	80	614	723	83	640	0	0.841	-0.249822
523	Protein of unknown function, has a region of low similarity to a region of inositol polyphosphate multikinase (rat Ipmk), which catalyzes the formation of Ins-1,4,5-P3, Ins-1,3,4,5-P4, Ins-1,3,4,5,6-P5 and 5-pyrophosphate-InsP4	4	ZK795.1	ZK795.1	ZK795.1	584	63	521	653	78	575	680	81	599	0	0.87	-0.200913
524	Protein with high similarity to galectin (C. elegans LEC-1), which is a galactoside-binding lectin, member of the galectin family	2	lec-3/ZK892.1	ZK892.1	ZK892.1	1197	64	1133	1155	79	1076	1203	82	1121	0	1.011	0.015783
525	Protein of unknown function	2	ZK930.2	ZK930.2	ZK930.2	1182	69	1113	984	88	896	1025	92	933	0	1.193	0.254594
526	Member of the Ndr family, which are involved in cell differentiation, has low similarity to n-myc downstream regulated gene 1 (human NDRG1), which is induced by nickel, homocysteine, 2-mercaptoethanol, and tunicamycin	X	ZK1073.1	ZK1073.1	ZK1073.1	1875	76	1799	1462	88	1374	1523	92	1431	0	1.257	0.329985
527	Protein of unknown function	X	ZK1193.4	ZK1193.4	ZK1193.4	387	70	317	302	81	221	315	84	230	0	1.377	0.461529
528	Protein of unknown function	4	B0564.2	B0564.2	B0564.2	732	53	679	799	76	723	832	79	753	0	0.902	-0.148801
529		5		no_gene	Y5H2A.C	646	46	600	534	74	460	556	77	479	0	1.252	0.324235
530	Putative ortholog of C. elegans C50H11.15 gene product	5	Y5H2B.6	Y5H2B.6	Y5H2B.B	220	51	169	164	69	95	171	72	99	0	1.708	0.772308
531	Protein with strong similarity to C. elegans Y5H2B.G gene product	5	Y5H2B.3	Y5H2B.3	Y5H2B.G	52	42	10	90	68	22	94	71	23	0	0.436	-1.1976
532	Putative ortholog of C. elegans Y6D1A.D gene product	2	T27D12.4	T27D12.4	Y6D1A.D	98	41	57	124	69	55	129	72	57	0	0.995	-0.00723157
533	Protein of unknown function, putative paralog of C. elegans Y9C9A.17	4	Y9C9A.9	Y9C9A.9	Y9C9A_53.C	175	59	116	160	78	82	167	81	85	0	1.358	0.441483
534	Protein of unknown function, has strong similarity to C. elegans C33A12.12	4	Y9C9A.13	Y9C9A.13	Y9C9A_54.B	305	62	243	281	70	211	293	73	220	0	1.106	0.145351
535	Member of the astacin (M12A) family of metalloproteases, has very strong similarity to uncharacterized C. elegans F56A4.1	5	Y19D10A.6/Y19D10A.K	Y19D10A.6	Y19D10A.K	259	53	206	240	76	164	250	79	171	0	1.206	0.27023
536	Protein with low similarity to solute carrier family 17 member 1 (mouse SLC17A1), which is involved in sodium-dependent phosphate transport, mediates hepatic and renal anion drug transport and plays a role in maintaining phosphate homeostasis	5	Y19D10A.5/Y19D10A.M	Y19D10A.5	Y19D10A.M	42	49	-7	72	74	-2	75	77	-2	0
537	Protein of unknown function	X	Y23B4A.2	Y23B4A.2	Y23B4A.B	1619	50	1569	829	81	748	864	84	779	0	2.014	1.01006
538	Protein of unknown function	4	Y24D9A.6/Y24D9A_29.B	Y24D9A.6	Y24D9A.B	231	61	170	261	82	179	272	85	186	0	0.912	-0.132894
539	Putative transaldolase, which catalyzes a step in the pentose phosphate pathway	4	Y24D9A.3	Y24D9A.3	Y24D9A.E	1993	74	1919	2700	92	2608	2813	96	2717	0	0.706	-0.50226
540	Protein of unknown function	4	Y24D9A.5/Y24D9A_29.C	Y24D9A.5	Y24D9A.H	1988	61	1927	1664	81	1583	1733	84	1649	0	1.169	0.225275
541	Putative ortholog of C. elegans Y55D5A.I gene product	3	Y55D5A.1	Y55D5A.1	Y55D5A_392.F	499	62	437	685	90	595	714	94	620	0	0.705	-0.504305
542		4		Y55F3BR.4	Y55F3A_747.G	312	65	247	284	76	208	296	79	217	0	1.14	0.189034
543	Protein with moderate similarity to D. melanogaster CG11183 (CG11183 gene product)	4	Y55F3AM.12	Y55F3AM.12	Y55F3A_748.C	1381	62	1319	1672	81	1591	1742	84	1657	0	0.796	-0.32916
544		4		no_gene	Y55F3A_748.H	264	67	197	260	83	177	271	86	184	0	1.068	0.0949116
545	Putative ortholog of C. elegans F30H5.3 gene product	4	Y55F3BR.2/Y55F3BR.K	Y55F3BR.2	Y55F3A_749.B	673	58	615	674	79	595	702	82	620	0	0.992	-0.011588
546		m		Y55F3C.6	Y55F3C.C	1281	66	1215	2498	85	2413	2602	89	2514	0	0.483	-1.0499
547	Putative paralog of C. elegans C41G7.6	4	Y59E9AL.6	Y59E9AL.6	Y59E9_118.E	764	64	700	739	81	658	770	84	685	0	1.021	0.0299829
548	Protein of unknown function, putative paralog of C. elegans Y59E9AR.8	4	Y59E9AR.2	Y59E9AR.2	Y59E9_120.B	330	64	266	309	82	227	322	85	236	0	1.125	0.169925
549	Putative paralog of C. elegans T07G12.5	4	Y59E9AL.4	Y59E9AL.4	Y59E9_122.A	582	63	519	579	80	499	603	83	520	0	0.998	-0.00288828
550		X		Y60A9.3	Y60A9B.A	287	64	223	414	81	333	431	84	347	0	0.643	-0.637109
551	Protein of unknown function, has moderate similarity to C. elegans H02F09.4	5	Y61A9LA.9	Y61A9LA.9	Y61A9LA_69.A	1182	69	1113	1417	85	1332	1476	89	1388	0	0.802	-0.318326
552	Ortholog of Son of sevenless, a guanine nucleotide exchange factor in the Ras developmental signaling pathway, believed to stimulate the Ras GTPase LET-60	5	sos-1/let-341/Y61A9LA.6	Y61A9LA.6	Y61A9LA_70.A	1411	69	1342	1507	84	1423	1570	88	1482	0	0.905	-0.14401
553		4		Y105C5A.4	Y105C5A.C	537	65	472	371	83	288	386	86	300	0	1.573	0.653519
554		4		Y105C5A.6	Y105C5A.E	88	52	36	96	76	20	100	79	21	0	1.728	0.789103
555	Protein of unknown function, putative paralog of C. elegans ZC204.4	4	Y105C5A.11	Y105C5A.11	Y105C5A.J	93	49	44	129	69	60	134	72	63	0	0.704	-0.506353
556	Protein with strong similarity to C. elegans Y105C5.L gene product	m	Y105C5A.13/Y105C5A.12/Y105C5A.K/Y105C5A.L	Y105C5A.13	Y105C5A.	793	52	741	421	72	349	439	75	364	-100	2.038	1.02715
557		4		no_gene	Y105C5A.N	202	56	146	175	72	103	182	75	107	-100	1.361	0.444667
558		4		no_gene	Y105C5A.W	431	50	381	329	70	259	343	73	270	-100	1.412	0.49774
559	Protein containing a protein kinase domain, has low similarity to P. carinii Mkp2_carinii, which is a mitogen-activated protein kinase	3	Y111B2A.1/Y111B2A.A	Y111B2A.1	Y111B2A.A	44	49	-5	68	73	-5	71	76	-5	-100
560	Putative ortholog of C. elegans Y111B2B.A gene product	3	Y111B2A.21	Y111B2A.21	Y111B2B.A	330	42	288	290	71	219	302	74	228	-100	1.262	0.335712
561		3		no_gene	Y111B2C.A	106	46	60	146	71	75	152	74	78	-100	0.768	-0.380822
562		3		Y111B2A.10	Y111B2C.	469	57	412	653	73	580	680	76	604	0	0.682	-0.552156
563		3		Y111B2A.16	Y111B2D.E	681	66	615	671	85	586	699	89	610	0	1.008	0.0114956
564	Protein containing a PAZ (Piwi, Argonaut and Zwille) domain, which may mediate protein-protein interactions	5	F55C9.3	F55C9.3	Y116F11A.A	270	63	207	239	80	159	249	83	166	0	1.25	0.321928
565	Putative ortholog of C. elegans Y69A2A_7025.B gene product	4	Y69A2AR.31	Y69A2AR.31	Y69A2A_7025.B	380	68	312	376	95	281	392	99	293	0	1.066	0.0922074
566	Putative ortholog of C. elegans Y69A2A_7278.E gene product	4	Y69A2AR.6	Y69A2AR.6	Y69A2A_7278.E	976	66	910	1412	87	1325	1471	91	1380	0	0.659	-0.60165
567		n		no_pcr	Y71F9A_282.A	613	71	542	1071	86	985	1116	90	1026	0	0.528	-0.92139
568		n		no_pcr	Y71G10A_85.A	325	61	264	387	73	314	403	76	327	0	0.807	-0.309359
569	Protein with weak similarity to C. elegans Y51F10.4 gene product	1	Y71G12B.2/Y71G12B.GG	Y71G12B.2	Y71G12A_202.E	501	62	439	570	83	487	594	86	507	0	0.865	-0.209228
570	Putative ortholog of C. elegans W09C3.3 gene product	1	Y71G12B.18	Y71G12B.18	Y71G12A_205.B	305	69	236	353	93	260	368	97	271	0	0.871	-0.199255
571		1		Y105E8A.ll	Y105E8A.B	1285	69	1216	2491	93	2398	2595	97	2498	0	0.487	-1.03801
572		1		Y105E8A.aa	Y105E8C.A	545	68	477	850	87	763	885	91	795	0	0.6	-0.736966
573		1		no_gene	Y105E8C.I	492	64	428	497	82	415	518	85	432	0	0.99	-0.0144996
574		1		Y105E8A.i	Y105E8C.R	1037	66	971	1269	82	1187	1322	85	1236	0	0.785	-0.349235
575		1		Y105E8A.f	Y105E8C.U	314	69	245	333	90	243	347	94	253	0	0.968	-0.046921
576		1		Y105E8A.cc	Y105E8D.B	801	69	732	1074	91	983	1119	95	1024	0	0.715	-0.483985
577	Putative ortholog of C. elegans C51G7.3 gene product	3	Y79H2A.3/Y79H2A.E/Y79H2A.C	Y79H2A.3	C51G7.F	889	69	820	1669	85	1584	1739	89	1650	0	0.497	-1.00868
578	Putative ortholog of C. elegans F54A3.B gene product	2	F54A3.6	F54A3.6	F54A3_31.B	1820	66	1754	2460	84	2376	2563	88	2475	0	0.709	-0.496142
579	Putative ortholog of C. elegans T08D2.E gene product	2	F54A3.1	F54A3.1	F54A3_31.G	466	70	396	484	87	397	504	91	414	0	0.958	-0.0619024
580	Protein of unknown function	2	R05G9R.1/R05G9R.A	R05G9R.1	R05G9R.A	311	66	245	424	79	345	442	82	359	0	0.682	-0.552156
581	Protein of unknown function, putative paralog of C. elegans W06H8.A	5	W06H8.6	W06H8.6	W06H8.A	787	59	728	394	78	316	410	81	329	0	2.212	1.14535
582	Putative paralog of C. elegans ZK250.6	2	Y16E11A.1	Y16E11A.1	Y16E11A_119.B	618	56	562	525	72	453	547	75	472	0	1.191	0.252173
583	Putative ortholog of C. elegans Y69A2A_7278.F gene product	4	Y69A2AR.5/Y69A2AR.CC	Y69A2AR.5	Y69A2A_7278.F	466	57	409	381	75	306	397	78	319	0	1.283	0.359521
584	Protein with weak similarity to D. melanogaster CG17454 (CG17454 gene product)	3	Y71D11A.2	Y71D11A.2	Y71D11A.D	862	63	799	663	79	584	691	82	608	0	1.313	0.392867
585	Protein with moderate similarity to C. elegans C01G10.10 gene product	3	Y71H2AM.1	Y71H2AM.1	Y71H2_385.B	535	70	465	467	85	382	486	89	398	0	1.169	0.225275
586	Protein with moderate similarity to D. melanogaster EG:25E8.3 (Protein of unknown function)	1	Y23H5B.5/Y23H5B.D	Y23H5B.5	Y74C10A_158.C	476	72	404	564	92	472	588	96	492	0	0.822	-0.28279
587	Putative ortholog of H. sapiens KIAA0560 (KIAA0560 gene product)	5	Y80D3A.2	Y80D3A.2	Y80D3A.H	727	61	666	811	84	727	845	88	757	0	0.879	-0.186065
588		4		F53H1.1	Y104H12B_374.A	1037	65	972	1340	87	1253	1396	91	1305	0	0.745	-0.424688
589	Protein with strong similarity to D. melanogaster CG5026 (CG5026 gene product)	5	Y39H10A.3/Y39H10A.F	Y39H10A.3	Y39H10A_225.E	587	65	522	1135	86	1049	1182	90	1093	0	0.478	-1.06492
590	Protein with strong similarity to C. elegans ZK546.4	4	Y40C5A.3	Y40C5A.3	Y40C5A.H	299	60	239	439	86	353	457	90	368	0	0.65	-0.621488
591	Putative ortholog of C. elegans Y41D4B.F gene product	4	Y41D4B.19	Y41D4B.19	Y41D4A_2768.A	598	62	536	817	87	730	851	91	760	0	0.705	-0.504305
592	Protein of unknown function	4	Y41D4A.7/Y41D4A.B	Y41D4A.7	Y41D4A_3309.A	740	65	675	1130	91	1039	1177	95	1082	0	0.624	-0.680382
593		4		Y41D4B.13	Y41D4A_3457.C	471	68	403	717	84	633	747	88	659	0	0.611	-0.710756
594		n		no_pcr	Y41D4A_4723.A	441	61	380	669	81	588	697	84	613	0	0.62	-0.68966
595	Protein with weak similarity to C. elegans unc-54 (Sarcomeric Myosin Heavy Chain, major component of thick filaments in body-wall muscle)	1	Y47G6A.15	Y47G6A.15	Y47G6A_247.E	2392	60	2332	1194	84	1110	1244	88	1156	0	2.017	1.01221
596		2		AF059715-1.Y48C3A	Y48C3A.I	564	65	499	773	91	682	805	95	710	0	0.702	-0.510457
597	Protein with weak similarity to C. elegans sap-49 (Putative U2 snRNP-associated protein, putative ortholog of human spliceosome associated protein SAP49 and yeast Hsh49p)	2	Y48C3A.9	Y48C3A.9	Y48C3A.K	535	69	466	929	94	835	968	98	870	0	0.536	-0.899695
598	Protein with strong similarity to H. sapiens TOP3B (topoisomerase (DNA) III beta)	2	Y48C3A.15	Y48C3A.15	Y48C3A.R	576	69	507	1000	94	906	1042	98	944	0	0.537	-0.897006
599	Member of the pumilio family of RNA binding domain proteins; required for germline development	1	puf-10/Y48G1BL.3/Y48G1C_55.G/Y48G1BL.E	Y48G1BL.3	Y48G1C_55.B	1744	62	1682	2922	83	2839	3044	86	2957	0	0.569	-0.813499
600	Protein with strong similarity to C. elegans Y54G2A.30 gene product	1	Y48G8AL.1	Y48G8AL.1	Y48G8A_1975.A	787	65	722	1296	83	1213	1350	86	1264	0	0.571	-0.808437
601		?		ND6	ND6	25303	68	25235	6842	88	6754	7127	92	7035	0	3.587	1.84278
602		?		ND1	ND1	50323	67	50256	43854	90	43764	45681	94	45588	0	1.102	0.140124
603	Mitochondrial encoded NADH-ubiquinone oxidoreductase chain 2	?	ND2/NU2M	ND2	ND2	35710	67	35643	45268	86	45182	47154	90	47065	0	0.757	-0.401635
604		?		COIII	COIII	29452	67	29385	23996	88	23908	24996	92	24904	0	1.18	0.238787
605		?		COI	COI	47359	74	47285	61602	88	61514	64169	92	64077	0	0.738	-0.438307
606	Member of the NADH-ubiquinone or plastoquinone oxidoreductase chain 3 family	?	ND3/NU3M	ND3	ND3	16869	70	16799	13574	85	13489	14140	89	14051	0	1.196	0.258217
607					EMPTY	126	67	59	159	84	75	166	88	78	0	0.755	-0.405451
608					EMPTY	205	67	138	244	80	164	254	83	171	0	0.808	-0.307573
609					EMPTY	57	61	-4	75	75	0	78	78	0	0
610					EMPTY	80	64	16	102	81	21	106	84	22	0	0.731	-0.452057
611					EMPTY	94	65	29	133	83	50	139	86	52	0	0.557	-0.844251
612					EMPTY	94	67	27	116	84	32	121	88	33	0	0.81	-0.304006
613	Putative ortholog of C. elegans F57C9.4 gene product	m	K09F6.6	K09F6.6	K09F6.6#2	693	67	626	640	86	554	667	90	577	0	1.085	0.117695
614	Protein with low similarity to peter pan homolog (human PPAN), which suppresses anchorage-dependent cell growth and is associated with granulocytic differentiation in promyelocytic leukemia cells	1	K09H9.6	K09H9.6	K09H9.6#2	5440	68	5372	8421	90	8331	8772	94	8678	0	0.619	-0.691989
615	Member of the reverse transcriptase protein family, which are RNA-dependent DNA polymerases, has very strong similarity to uncharacterized C. elegans F20B4.7	m	rte-1/K10F12.5	K10F12.5	K10F12.5#2	345	68	277	400	87	313	417	91	326	0	0.85	-0.234465
616	Member of the Tc3 Transposase protein family	m	R10H1.3	R10H1.3	R10H1.3#2	349	62	287	312	84	228	325	88	238	0	1.208	0.27262
617	Protein of unknown function	X	R11G1.5	R11G1.5	R11G1.5#2	278	60	218	311	82	229	324	85	239	0	0.914	-0.129734
618	Protein of unknown function	3	R13A5.7	R13A5.7	R13A5.7#2	1016	63	953	1691	83	1608	1761	86	1675	0	0.569	-0.813499
619	Protein of unknown function	X	F48E3.9	F48E3.9	F48E3.1#2	238	62	176	256	83	173	267	86	180	0	0.977	-0.0335695
620	Member of the 7-transmembrane chemoreceptor family of G-protein coupled receptors (GPCR), has low similarity to C. elegans ODR-10, which is involved in odorant response	5	R13D7.1	R13D7.1	R13D7.1#2	210	60	150	286	82	204	298	85	213	0	0.706	-0.50226
621	Protein of unknown function, has low similarity to uncharacterized C. elegans ZK228.1	5	ZC15.1	ZC15.1	ZC15.1#2	454	66	388	823	93	730	857	97	760	0	0.51	-0.971431
622	Protein of unknown function	3	B0336.7	B0336.7	B0336.7#2	1421	64	1357	2329	83	2246	2426	86	2340	0	0.58	-0.785875
623	Member of the C. elegans Sre G protein-coupled chemoreceptor family, which are putative chemosensory receptors, has low similarity to uncharacterized C. elegans F36D1.2	5	ZC455.7	ZC455.7	ZC455.7#2	258	68	190	313	89	224	326	93	233	0	0.814	-0.296899
624	Protein of unknown function, has moderate similarity to uncharacterized C. elegans F41H8.3	5	C24B9.13	C24B9.13	C24B9.13#2	176	72	104	209	84	125	218	88	130	0	0.799	-0.323733
625	Member of the pyridoxamine 5'-phosphate oxidase family, which are involved in biosynthesis of pyridoxine and derivatives, has moderate similarity to pyridoxine 5'-phosphate oxidase (rat U91561), which catalyzes the oxidation of pyridoxamine-5'-phosphate	3	F57B9.1	F57B9.1	F57B9.1#2	3234	65	3169	4750	87	4663	4948	91	4857	0	0.652	-0.617056
626	Putative ortholog of C. elegans par-1 gene product	X	kin-29/F58H12.1	F58H12.1	F58H12.1#2	649	64	585	756	91	665	788	95	693	0	0.845	-0.242977
627	Protein of unknown function	3	F59B2.6	F59B2.6	F59B2.6#2	3384	65	3319	7617	85	7532	7934	89	7846	0	0.423	-1.24127
628	Protein of unknown function, has strong similarity to uncharacterized C. elegans H27D07.2	5	H05B21.3	H05B21.3	H05B21.3#2	828	62	766	1069	84	985	1114	88	1026	0	0.747	-0.42082
629	Protein containing ten ankyrin (Ank) repeats, has moderate similarity to the regulatory subunit of protein phosphatase 1 (mouse Ppp1r16a), which inhibits protein phosphatase 1 activity toward phosphorylase, myosin light chain, and myosin	1	K02A11.1	K02A11.1	K02A11.1#2	2118	61	2057	3514	85	3429	3660	89	3572	0	0.576	-0.795859
630	Member of an uncharacterized protein family	2	K02E7.6	K02E7.6	K02E7.6#2	4906	64	4842	4576	81	4495	4767	84	4682	0	1.034	0.0482362
631	Putative spectrin, contains putative CH (calponin homology) and spectrin domains, has strong similarity to D. melanogaster beta-spectrin and is apparently required for embryonic elongation	5	sma-1/sma-7/sma1/R31.1	R31.1	R31.1#2	441	67	374	429	81	348	447	84	363	0	1.032	0.045443
632	Protein with low similarity to small nuclear RNA activating complex polypeptide 3 50kD (human SNAPC3), which is a DNA binding subunit of SNAPc complex required for transcription by both RNA polymerase II and III snRNA genes	3	tbb-2/T02C12.2	T02C12.2	T02C12.2#2	2802	64	2738	4320	79	4241	4500	82	4418	0	0.62	-0.68966
633	Protein containing a DUF215 domain of unknown function, has high similarity to uncharacterized C. elegans Y45F10B.4	4	T04A11.8	T04A11.8	T04A11.8#2	223	59	164	335	77	258	349	80	269	0	0.61	-0.713119
634	Putative ortholog of C. elegans F46F5.1 gene product	2	T04B8.1	T04B8.1	T04B8.1#2	481	60	421	471	79	392	491	82	408	0	1.031	0.0440443
635	Member of the 7-transmembrane chemoreceptor family of G-protein coupled receptors (GPCR), has high similarity to uncharacterized C. elegans C45B11.4	5	T04C12.2	T04C12.2	T04C12.2#2	160	64	96	183	78	105	191	81	109	0	0.878	-0.187707
636		4		multiple	T05A1.3#2	2146	69	2077	4457	84	4373	4643	88	4555	0	0.456	-1.13289
637	Protein containing a protein kinase domain, has low similarity to a region of S. cerevisiae Hrr25p, which is a casein kinase I (serine/threonine/tyrosine protein kinase) involved in DNA repair and meiosis	4	C04G2.2	C04G2.2	C04G2.2#2	356	61	295	779	91	688	811	95	717	0	0.412	-1.27928
638	Member of the RNB-like family, which may have exonuclease activity, has moderate similarity to S. pombe Dis3p, which is an essential protein required for anaphase A mitotic events	4	C04G2.6	C04G2.6	C04G2.6#2	2552	61	2491	4154	84	4070	4327	88	4240	0	0.588	-0.766112
639	Protein of unknown function, has strong similarity to uncharacterized C. elegans Y69E1A.B	4	C04G2.9	C04G2.9	C04G2.9#2	1557	67	1490	2061	84	1977	2147	88	2059	0	0.724	-0.465938
640	Protein with high similarity to seryl-tRNA synthetase (human SARS), which aminoacylates seryl-tRNA with serine for protein biosynthesis, contains a seryl-tRNA synthetase N-terminal domain and a tRNA synthetase class II core domain (G, H, P, S and T)	4	C47E12.1	C47E12.1	C47E12.1#2	7270	67	7203	12840	84	12756	13375	88	13288	0	0.542	-0.883635
641	Member of the glycosyl hydrolase 47 family of alpha-mannosidases, which hydrolyze terminal mannose residues, has moderate similarity to a region of S. cerevisiae Mnl1p, which is involved in endoplasmic reticulum-associated degradation of glycoproteins	4	C47E12.3	C47E12.3	C47E12.3#2	2961	63	2898	4715	83	4632	4911	86	4825	0	0.601	-0.734563
642	Protein with high similarity to ubiquitin-activating enzyme E1 (mouse Ube1x), which activates ubiquitin to mark proteins for proteasomal degradation, member of the UBA-THIF-type NAD-FAD binding fold family that also contains a UBACT repeat	4	C47E12.5	C47E12.5	C47E12.5#2	3469	62	3407	6423	86	6337	6691	90	6601	0	0.516	-0.954557
643	Protein containing a protein kinase domain and a Src homology 2 (SH2) domain, which are regulatory modules of intracellular signaling, has moderate similarity to fer (fps/fes related) tyrosine kinase (mouse Fert2)	4	T04B2.2	T04B2.2	T04B2.2	540	62	478	821	97	724	855	101	754	0	0.634	-0.657445
644	Protein with weak similarity to members of the SRG subfamily of G protein-coupled receptors	4	T04B2.4	T04B2.4	T04B2.4#2	271	60	211	302	85	217	315	89	226	0	0.933	-0.100051
645	Delta5-fatty acid desaturase; has strong similarity to H. sapiens Hs.132898 gene product	4	fat-4/des-5/T13F2.1	T13F2.1	T13F2.1#2	15693	62	15631	13052	83	12969	13596	86	13509	0	1.157	0.210389
646	Protein of unknown function	4	T13F2.6	T13F2.6	T13F2.6#2	2337	59	2278	4836	81	4755	5038	84	4953	0	0.46	-1.12029
647	Member of the caveolin protein family	4	cav-1/T13F2.8	T13F2.8	T13F2.8#2	5681	62	5619	6287	85	6202	6549	89	6460	0	0.87	-0.200913
648	Protein with high similarity to 3'-phosphoadenosine 5'-phosphosulfate synthase 2 (mouse Papss2), which has ATP sulfurylase and adenosine 5'-phosphosulfate kinase activites, contains an adenylylsulfate kinase domain and an ATP-sulfurylase domain	4	T14G10.1	T14G10.1	T14G10.1#2	4785	65	4720	6773	86	6687	7055	90	6966	0	0.678	-0.560643
649					COLIBACTER1	400	68	332	582	88	494	606	92	515	0	0.645	-0.632629
650					COLIBACTER3	410	66	344	738	85	653	769	89	680	0	0.506	-0.982791
651					COLIBACTER5	261	66	195	307	88	219	320	92	228	0	0.855	-0.226004
652					COLIBACTER7	351	66	285	574	95	479	598	99	499	0	0.571	-0.808437
653					COLIBACTER9	160	65	95	224	88	136	233	92	142	0	0.671	-0.575615
654					COLIBACTER11	302	58	244	468	88	380	488	92	396	0	0.616	-0.698998
655					COLIBACTER49	180	59	121	303	83	220	316	86	229	0	0.528	-0.92139
656					COLIBACTER51	201	63	138	270	79	191	281	82	199	0	0.694	-0.526992
657					COLIBACTER53	429	66	363	942	82	860	981	85	896	0	0.405	-1.30401
658					COLIBACTER55	243	62	181	449	78	371	468	81	386	0	0.468	-1.09542
659					COLIBACTER57	237	57	180	400	77	323	417	80	336	0	0.535	-0.902389
660					COLIBACTER59	115	57	58	212	76	136	221	79	142	0	0.409	-1.28983
661					VIVIA1	173	59	114	259	77	182	270	80	190	0	0.601	-0.734563
662					VIVIA3	174	62	112	236	80	156	246	83	163	0	0.689	-0.537424
663					VIVIA5	155	61	94	217	79	138	226	82	144	0	0.654	-0.612637
664					VIVIA7	180	61	119	235	82	153	245	85	159	0	0.747	-0.42082
665					VIVIA9	167	63	104	245	78	167	255	81	174	0	0.598	-0.741783
666					VIVIA11	136	58	78	182	81	101	190	84	105	0	0.741	-0.432455
667					VIVIA49	108	57	51	247	79	168	257	82	175	0	0.291	-1.78091
668					VIVIA51	125	59	66	277	81	196	289	84	204	0	0.323	-1.63039
669					VIVIA53	72	58	14	105	87	18	109	91	19	0	0.747	-0.42082
670					VIVIA55	74	57	17	117	83	34	122	86	35	0	0.48	-1.05889
671					VIVIA57	74	56	18	122	83	39	127	86	41	0	0.443	-1.17462
672					VIVIA59	73	57	16	121	81	40	126	84	42	0	0.384	-1.38082
673	Protein of unknown function	X	F54F7.2	F54F7.2	F54F7.2	2476	59	2417	4596	84	4512	4788	88	4700	0	0.514	-0.96016
674	Protein with weak similarity to C. elegans R04D3.2	X	F54F7.6	F54F7.6	F54F7.6	1509	64	1445	2594	88	2506	2702	92	2610	0	0.554	-0.852042
675	Protein with high similarity to diacylglycerol kinase 90 kDa (rat Dagk), contains two phorbol esters or diacylglycerol binding domains (C1 domain), two EF hand domains, and diacylglycerol kinase (DAGK) catalytic and accessory domains	3	F54G8.2	F54G8.2	F54G8.2	331	67	264	423	88	335	441	92	349	0	0.757	-0.401635
676	Putative ortholog of C. elegans ptr gene product	3	F54G8.5	F54G8.5	F54G8.5	200	65	135	271	85	186	282	89	194	0	0.697	-0.520769
677	Protein of unknown function, putative paralog of C. elegans K09F6.5	3	F54H12.2	F54H12.2	F54H12.2	281	64	217	297	85	212	309	89	221	0	0.983	-0.0247367
678	Protein containing an F-box domain, which serve as a link between a target protein and a ubiquitin-conjugating enzyme	3	F54H12.5	F54H12.5	F54H12.5	1580	67	1513	2306	91	2215	2402	95	2307	0	0.656	-0.608232
679	Protein with similarity to hCIR, a human transcriptional repressor	1	F55F8.4	F55F8.4	F55F8.4	3361	66	3295	5078	92	4986	5290	96	5194	0	0.634	-0.657445
680	Member of the protein-tyrosine phosphatase family, which are involved in control of cell growth, proliferation, and differentiation, has a region of moderate similarity to a region of human PTPN3, which is a non-receptor protein tyrosine phosphatase	1	F55F8.7	F55F8.7	F55F8.7	671	60	611	621	91	530	647	95	552	0	1.107	0.146655
681	Protein of unknown function	4	F55G1.14	F55G1.14	F55G1.14	914	58	856	626	77	549	652	80	572	0	1.497	0.582074
682	Member of the mitochondrial carrier protein family of membrane transporters, has low similarity to 2-oxodicarboxylate transporter (S. cerevisiae ODC1), which is a transporter with specificity for 2-oxoadipate and 2-oxoglutarate	4	F55G1.5	F55G1.5	F55G1.5	1208	59	1149	1954	77	1877	2035	80	1955	0	0.588	-0.766112
683	Serine/threonine protein kinase with strong similarity to Drosophila POLO, human PLK, yeast Cdc5p, and other members of the polo family, which are involved in activation of the anaphase-promoting complex in late mitosis	4	plk-2/plc-2/plc2/F55G1.8	F55G1.8	F55G1.8	3897	61	3836	9745	78	9667	10151	81	10070	0	0.381	-1.39214
684	Member of the sodium:neurotransmitter symporter family, has low similarity to solute carrier family 6 member 5 (human SLC6A5), which is a sodium and chloride-dependent glycine transporter that may function in synaptic transmission	1	F55H12.1	F55H12.1	F55H12.1	240	64	176	250	78	172	260	81	179	0	0.982	-0.0262051
703	Putative coiled-coil protein, has strong similarity to S. cerevisiae Rhc18p, a protein involved in recombination repair	X	C23H4.6	C23H4.6	C23H4.6	568	70	498	548	89	459	571	93	478	0	1.042	0.0593553
704	Protein containing a major sperm protein (MSP) domain, which are involved in sperm motility, has strong similarity to uncharacterized C. elegans C25D7.12	5	C25D7.2	C25D7.2	C25D7.2	585	68	517	744	92	652	775	96	679	0	0.761	-0.394032
705	Protein containing two PDZ, DHR, or GLGF domains, which are found in signaling proteins, has very strong similarity to uncharacterized C. elegans T21G5.4	4	C25G4.6	C25G4.6	C25G4.6	1610	65	1545	2359	89	2270	2457	93	2365	0	0.653	-0.614845
706	Member of the pyridine nucleotide-disulphide oxidoreductase family, which are flavoproteins, has low similarity to uncharacterized human FLJ22028	2	C26D10.3	C26D10.3	C26D10.3	781	59	722	1210	88	1122	1260	92	1169	0	0.618	-0.694321
707	Member of an uncharacterized protein family	m	C27A7.6	C27A7.6	C27A7.6	2348	61	2287	3696	85	3611	3850	89	3761	0	0.608	-0.717857
708	Protein of unknown function, has high similarity to uncharacterized C. elegans F31F6.1	X	C27C12.3	C27C12.3	C27C12.3	2150	68	2082	3547	91	3456	3695	95	3600	0	0.578	-0.790859
709	Protein of unknown function, has a region of high similarity to a region of cystinosin (human CTNS), which is a lysosomal membrane protein that may be involved in the lysosomal transport of cystine	2	C41C4.7	C41C4.7	C41C4.7	3580	68	3512	6359	91	6268	6624	95	6529	0	0.538	-0.894322
710	Protein containing a SET domain, which are involved in protein-protein interactions, has a region of low similarity to a region of S. pombe Clr4p, which is a protein required for mating-type locus and centromeric silencing	1	C41G7.4	C41G7.4	C41G7.4	533	67	466	1072	95	977	1117	99	1018	0	0.458	-1.12658
711	Putative coiled-coil protein, has similarity to S. cerevisiae Smc1p, a protein involved in chromosome condensation and segregation	X	C44C10.4	C44C10.4	C44C10.4	763	72	691	1242	99	1143	1294	103	1191	0	0.58	-0.785875
712	Protein of unknown function	X	C44H4.4	C44H4.4	C44H4.4	751	73	678	1289	101	1188	1343	105	1238	0	0.548	-0.867752
713	Putative ortholog of C. elegans C44H9.4 gene product	5	C44H9.2	C44H9.2	C44H9.2	203	72	131	196	94	102	204	98	106	0	1.233	0.302173
714	Probable membrane transporter of the ATP-binding cassette (ABC) superfamily, has strong similarity to human multidrug resistance proteins PGY1 and PGY3, has strong similarity to D. melanogaster multidrug resistance proteins MDR49 and MDR65	5	C47A10.1	C47A10.1	C47A10.1	679	71	608	959	95	864	999	99	900	0	0.676	-0.564905
715	Member of the alcohol dehydrogenase protein family	5	K12G11.4	K12G11.4	K12G11.4	535	70	465	391	95	296	407	99	308	0	1.508	0.592636
716	Protein of unknown function, has very strong similarity to uncharacterized C. elegans T26E4.12	5	M01B2.2	M01B2.2	M01B2.2	237	71	166	240	96	144	250	100	150	0	1.107	0.146655
717	Protein of unknown function, has high similarity to uncharacterized C. elegans F40D4.8	5	M01B2.5	M01B2.5	M01B2.5	170	68	102	197	86	111	205	90	116	0	0.882	-0.181149
718	Protein containing a KIX domain, which bind transcription factor transactivation domains, has a region of low similarity to a region of C. elegans CBP-1, which is a transcriptional activator that may be involved in cell differentiation	1	M01E5.6	M01E5.6	M01E5.6	917	63	854	1148	87	1061	1196	91	1105	0	0.773	-0.37146
719	Protein of unknown function, has weak similarity to uncharacterized C. elegans T03E6.6	1	M01G12.6	M01G12.6	M01G12.6	153	64	89	164	88	76	171	92	79	0	1.124	0.168642
720	Putative ortholog of C. elegans T08B6.5 gene product	3	Y41C4A.1	Y41C4A.1	M02C10.1	3085	67	3018	4126	89	4037	4298	93	4205	0	0.718	-0.477944
721	Member of the glycosyl hydrolase 18 family, has low similarity to chitinase 1 (chitotriosidase, human CHIT1), which catalyzes the hydrolysis of chitin and is associated with Gaucher disease and chitotriosidas	2	R09D1.2	R09D1.2	R09D1.2	1484	64	1420	1646	83	1563	1715	86	1628	0	0.872	-0.1976
722	Member of the glycosyl hydrolase 18 family, has a region of weak similarity to a region of chitinase 1 (human CHIT1), which catalyzes hydrolysis of chitin and is associated with Gaucher disease and chitotriosidase deficiency	2	R09D1.4	R09D1.4	R09D1.4	236	67	169	219	93	126	228	97	131	0	1.288	0.365133
723	Member of the sugar (and other) transporter family, has low similarity to brain-specific Na+-dependent inorganic phosphate cotransporter (rat Slc17a7), which is a vesicular glutamate transporter with a presynaptic role in glutamatergic neurotransmission	5	R10D12.1	R10D12.1	R10D12.1	1299	72	1227	1488	94	1394	1550	98	1452	0	0.845	-0.242977
724	Protein of unknown function	3	R10E4.6	R10E4.6	R10E4.6	599	73	526	767	91	676	799	95	704	0	0.747	-0.42082
725	Protein containing two BRO1-like domains, which are found in some proteins involved in signal transduction, has low similarity to C. albicans Enx3p, which is involved in pH signaling	3	ynk1/R10E12.1	R10E12.1	R10E12.1	1366	69	1297	2136	93	2043	2225	97	2128	0	0.609	-0.715486
726	Protein of unknown function	X	R11.3	R11.3	R11.3	285	66	219	389	98	291	405	102	303	0	0.722	-0.469929
727	Protein of unknown function, has moderate similarity to uncharacterized C. elegans C01C10.3	4	F08G5.2	F08G5.2	F08G5.2	515	68	447	596	91	505	621	95	526	0	0.85	-0.234465
728	Protein with moderate similarity to C. elegans Y43D4A.F gene product	X	F09B12.1	F09B12.1	F09B12.1	1259	62	1197	1751	86	1665	1824	90	1734	0	0.69	-0.535332
729	Protein containing a DUF38 domain of unknown function and an F-box domain, which serve as a link between a target protein and a ubiquitin-conjugating enzyme, has high similarity to uncharacterized C. elegans F09C6.6	5	F09C6.2	F09C6.2	F09C6.2	609	72	537	430	95	335	448	99	349	0	1.539	0.621993
730	Protein containing a DX module domain	4	F09E8.1	F09E8.1	F09E8.1	374	72	302	455	96	359	474	100	374	0	0.808	-0.307573
731	Protein containing a nuclear hormone receptor C4-type zinc finger domain, which bind DNA, and a nuclear hormone receptor ligand-binding domain, has low similarity to nuclear receptor subfamily 2 group F member 6 (rat Rn.25840)	5	F09F3.10	F09F3.10	F09F3.10	466	68	398	564	98	466	588	102	485	0	0.82	-0.286304
732	Protein of unknown function, has low similarity to uncharacterized C. elegans F09F3.12	5	F09F3.7	F09F3.7	F09F3.7	1375	67	1308	1929	92	1837	2009	96	1914	0	0.684	-0.547932
733	Member of the 7-transmembrane chemoreceptor family of G protein-coupled receptors (GPCR), has low similarity to C. elegans ODR-10, which is a G protein-coupled receptor involved in odorant response	5	F14H3.1	F14H3.1	F14H3.1	277	63	214	319	83	236	332	86	246	0	0.871	-0.199255
734	Protein containing a DUF38 domain of unknown function and an F-box domain, which serve as a link between a target protein and a ubiquitin-conjugating enzyme, has a region of low similarity to C. elegans FOG-2	5	F14H3.7	F14H3.7	F14H3.7	184	70	114	217	96	121	226	100	126	0	0.904	-0.145605
735	Protein containing an F-box domain, which serve as a link between a target protein and a ubiquitin-conjugating enzyme, has moderate similarity to uncharacterized C. elegans Y46G5A.7	2	F15A4.2	F15A4.2	F15A4.2	1082	72	1010	1400	96	1304	1458	100	1358	0	0.744	-0.426625
736	Protein of unknown function, has moderate similarity to C. elegans F35F10.11, ZK938.4, and T20D4.6	2	F15A4.9	F15A4.9	F15A4.9	320	71	249	508	101	407	529	105	424	0	0.587	-0.768568
737	Putative paralog of C. elegans C38D9.2 gene product	2	F15D4.5	F15D4.5	F15D4.5	795	71	724	840	99	741	875	103	772	0	0.938	-0.0923402
738	Member of the 7-transmembrane chemoreceptor family of G protein-coupled receptors (GPCR), has high similarity to uncharacterized C. elegans F15H9.3	1	F15H9.4	F15H9.4	F15H9.4	257	70	187	348	90	258	363	94	269	0	0.696	-0.522841
739	Protein of unknown function, has a region of weak similarity to a region of a cell surface flocculin (S. cerevisiae Muc1p), which is required for invasive and pseudohyphal growth	4	K08E7.5	K08E7.5	K08E7.5	919	68	851	1620	90	1530	1688	94	1594	0	0.534	-0.905088
740	Protein of unknown function, has a region of weak similarity to S. cerevisiae Ctf18p, which is required for accurate chromosome transmission in mitosis and maintenance of normal telomere length and may play a role in sister chromatid cohesion	4	K08F4.1	K08F4.1	K08F4.1	2212	70	2142	4266	94	4172	4444	98	4346	0	0.493	-1.02034
741	Alpha1,3 fucosyltransferase	2	CEFT-1/K08F8.3	K08F8.3	K08F8.3	2178	75	2103	2178	103	2075	2269	107	2161	0	0.973	-0.0394883
742	Protein of unknown function, has weak similarity to C. elegans K08H2.2	X	K08H2.3	K08H2.3	K08H2.3	1271	75	1196	3040	104	2936	3167	108	3058	0	0.391	-1.35476
743	Member of the cytochrome P450 family, has low similarity to cytochrome P450 subfamily 2E polypeptide 1(mouse Cyp2e1), which is an ethanol-inducible monooxygenase involved in xenobiotic, lipid, and drug metabolism, and in cytotoxicity	X	K09A11.3	K09A11.3	K09A11.3	647	70	577	1498	94	1404	1560	98	1463	0	0.395	-1.34008
744	Member of the nucleoside transporter family, which transport nucleosides across the plasma, and possibly nuclear, membrane, has low similarity to equilibrative nucleoside transporter 1 (human SLC29A1), which transports nucleosides	X	K09A9.3	K09A9.3	K09A9.3	2938	68	2870	4849	94	4755	5051	98	4953	0	0.579	-0.788365
745	Member of the alcohol dehydrogenase protein family	5	R04B5.5	R04B5.5	R04B5.5	2326	71	2255	2512	94	2418	2617	98	2519	0	0.895	-0.16004
746		X		multiple	R04D3.1	249	73	176	332	100	232	346	104	242	0	0.728	-0.45799
747	Member of the dwarfin family, has low similarity to MAD (mothers against decapentaplegic, Drosophila) homolog 1 (rat Madh1), which is a transcription factor that is phosphorylated and regulated in response to members of the TGF-beta superfamily	1	R05D11.1	R05D11.1	R05D11.1	290	63	227	316	91	225	329	95	234	0	0.969	-0.0454314
748	Protein of unknown function, has low similarity to uncharacterized C. elegans Y57A10B.6	2	R06A4.6	R06A4.6	R06A4.6	563	64	499	647	90	557	674	94	580	0	0.86	-0.217591
749		1		no_gene	R06C7.9	2823	68	2755	6576	95	6481	6850	99	6751	0	0.408	-1.29336
750	Protein containing one clathrin and vacuolar protein sorting-associated (VPS) protein 7-fold repeat domain, has low similarity to uncharacterized human VPS11	2	R06F6.2	R06F6.2	R06F6.2	1021	69	952	1413	95	1318	1472	99	1373	0	0.693	-0.529073
751	Protein containing two C-type lectin domains, has a region of low similarity to regeneration protein (lithostatin, pancreatic stone protein, rat Reg1), which induces pancreatic beta cell regeneration and ameliorates diabetes	5	T25E12.9	T25E12.9	T25E12.9	260	70	190	242	101	141	252	105	147	0	1.294	0.371838
752	Member of the glycerol-3-phosphate dehydrogenase, mitochondrial protein family	1	T25G3.4	T25G3.4	T25G3.4	5771	70	5701	9976	94	9882	10392	98	10294	0	0.554	-0.852042
753	Member of an uncharacterized protein family	5	T26E4.7	T26E4.7	T26E4.7	208	73	135	220	93	127	229	97	132	0	1.02	0.0285692
754	Protein with high similarity to S. cerevisiae Rrp3p, which is a helicase required for maturation of pre-rRNA, member of the DEAD or DEAH box ATP-dependent RNA helicase family and contains a helicase conserved C-terminal domain	3	T26G10.1	T26G10.1	T26G10.1	3258	67	3191	4789	87	4702	4989	91	4898	0	0.652	-0.617056
755	Protein containing an F-box domain, which serve as a link between a target protein and a ubiquitin-conjugating enzyme, has high similarity to uncharacterized C. elegans T26H2.3	5	T26H2.1	T26H2.1	T26H2.1	1198	68	1130	1677	92	1585	1747	96	1651	0	0.684	-0.547932
756	Protein containing an F-box domain, which serve as a link between a target protein and a ubiquitin-conjugating enzyme, has moderate similarity to uncharacterized C. elegans T26H2.2	5	T26H2.4	T26H2.4	T26H2.4	2086	70	2016	3168	88	3080	3300	92	3208	0	0.628	-0.671164
757	Member of the trehalase family, which are O-glycosyl hydrolases, has moderate similarity to trehalase (human TREH), which catalyzes the hydrolysis of the disaccharide alpha, alpha-trehalose and plays a role in digestion and metabolism of carbohydrates	5	W05E10.4	W05E10.4	W05E10.4	2989	68	2921	3067	97	2970	3195	101	3094	0	0.944	-0.0831412
758	Putative paralog of C. elegans F54F7.7, has similarity over the C-terminal half to S. cerevisiae cell cycle arrest protein Pch1p	X	W06D11.4	W06D11.4	W06D11.4	228	73	155	281	96	185	293	100	193	0	0.804	-0.314733
759	Protein with high similarity to glutamate synthase (NADPH, GOGAT, S. cerevisiae Glt1), member of the pyridine nucleotide-disulphide oxidoreductase family, contains a conserved region in glutamate synthase domain and a DUF14 domain of unknown function	X	W07E11.1	W07E11.1	W07E11.1	2709	67	2642	4876	92	4784	5079	96	4983	0	0.53	-0.915936
760	Protein of unknown function	5	W07G4.5	W07G4.5	W07G4.5	4804	68	4736	7003	97	6906	7295	101	7194	0	0.658	-0.603841
761	Protein with high similarity to C. elegans FAT-4, which is a delta5-fatty acid desaturase	4	fat-3/W08D2.4	W08D2.4	W08D2.4	11884	67	11817	11962	100	11862	12460	104	12356	0	0.956	-0.0649175
762	Protein containing two collagen triple helix repeats, which are found in some extracellular proteins and a nematode cuticle collagen N-terminal domain, has moderate similarity to C. elegans SQT-1, which is a collagen	4	W08D2.6	W08D2.6	W08D2.6	240	70	170	252	99	153	263	103	159	0	1.067	0.0935602
763	Member of the glycosyl hydrolase 18 family, contains two chitin binding peritrophin-A domains, has moderate similarity to chitinase 1 (chitotriosidase, human CHIT1), which catalyzes the hydrolysis of chitin and is associated with Gaucher disease	X	cht-1/CHT1/C04F6.3	C04F6.3	C04F6.3	1914	71	1843	1905	94	1811	1984	98	1886	0	0.977	-0.0335695
764	Protein of unknown function, has weak similarity to human Hs.198760 and Hs.75735 heavy neurofilament subunit	5	C05C8.4	C05C8.4	C05C8.4	1757	69	1688	3444	100	3344	3588	104	3483	0	0.485	-1.04394
765	Protein containing a BTB (BR-C, ttk and babor) or POZ (Pox virus and zinc finger) domain, which are found in some DNA and actin binding proteins, has a region of low similarity to a region of kelch-like 2 (Mayven, human KLHL2)	5	C05C8.6	C05C8.6	C05C8.6	3839	72	3767	8191	103	8088	8532	107	8425	0	0.447	-1.16165
766	Protein containing two pyridoxal-dependent group II decarboxylase conserved domains, which bind pyridoxal-phosphate groups, has moderate similarity to dopa decarboxylase (aromatic L-amino acid decarboxylase, rat Ddc)	3	C05D2.3	C05D2.3	C05D2.3	832	73	759	1168	104	1064	1217	108	1108	0	0.685	-0.545824
767	Protein involved in germ cell development	3	C05D2.5	C05D2.5	C05D2.5	3150	77	3073	5556	105	5451	5788	109	5678	0	0.541	-0.8863
768	Protein with high similarity to extracellular signal-regulated kinase 7 (rat ERK7), which is a protein serine-threonine kinase that inhibits cell proliferation and may regulate intracellular chloride channels, contains a protein kinase domain	3	C05D10.2	C05D10.2	C05D10.2	1489	76	1413	2260	106	2154	2354	110	2244	0	0.63	-0.666576
769	Protein containing a kringle domain, two low-density lipoprotein (LDL) receptor class A domains, a PAN domain, and a C-type lectin domain	4	C07G1.2	C07G1.2	C07G1.2	313	71	242	382	105	277	398	109	289	0	0.839	-0.253257
770	Protein containing a FYVE zinc finger domain, a ubiquitin interaction motif, and a VHS domain of unknown function, has moderate similarity to hepatocyte growth factor regulated tyrosine kinase substrate (human HGS)	4	C07G1.5	C07G1.5	C07G1.5	3532	72	3460	7653	94	7559	7972	98	7874	0	0.439	-1.18771
771	Protein containing an RNA recognition motif (RRM, RBD, or RNP) and a Surp module (SWAP domain), which may bind RNA, has low similarity to uncharacterized human KIAA0332	3	C07H6.4	C07H6.4	C07H6.4	4030	74	3956	7484	100	7384	7796	104	7692	0	0.514	-0.96016
772	Protein containing an F-box domain, which serve as a link between a target protein and a ubiquitin-conjugating enzyme, and a DUF38 domain of unknown function, has low similarity to C. elegans T07D3.1, which may serve in germ-line stem cell differentiation	2	C08E3.5	C08E3.5	C08E3.5	1362	72	1290	1093	101	992	1139	105	1033	0	1.248	0.319618
773	Protein containing an F-box domain, which serve as a link between a target protein and a ubiquitin-conjugating enzyme, and a DUF38 domain of unknown function, has low similarity to C. elegans T07D3.1, which may function in germ-line cell differentiation	2	C08E3.8	C08E3.8	C08E3.8	112	64	48	133	90	43	139	94	45	0	1.072	0.100305
774	Protein containing a DUF38 domain of unknown function, has a region of low similarity to a region of C. elegans T07D3.1, which functions in gametogenesis and positive regulation of body size	2	C08E3.12	C08E3.12	C08E3.12	161	65	96	197	90	107	205	94	111	0	0.861	-0.215915
775	Protein with weak similarity to C. elegans C34D4.15 gene product	1	C48E7.5	C48E7.5	C48E7.5	546	63	483	690	87	603	719	91	628	0	0.769	-0.378944
776	Member of the uncharacterized protein family UPF0063, has weak similarity to uncharacterized C. elegans F52F10.4	1	C48E7.8	C48E7.8	C48E7.8	266	64	202	282	87	195	294	91	203	0	0.994	-0.00868224
777	Protein of unknown function, has high similarity to uncharacterized C. elegans C49A9.9	4	C49A9.5	C49A9.5	C49A9.5	1629	67	1562	1382	90	1292	1440	94	1346	0	1.161	0.215368
778	Member of the reverse transcriptase family, which are RNA-dependent DNA polymerases, has strong similarity to uncharacterized C. elegans M01A10.4	2	C49D10.1	C49D10.1	C49D10.1	252	69	183	281	95	186	293	99	194	0	0.945	-0.0816138
779	Member of the zinc finger protein family with similarity to nuclear hormone receptors	2	nhr-75/C49D10.6	C49D10.6	C49D10.6	627	67	560	819	88	731	853	92	761	0	0.735	-0.444184
780	Protein containing a DHHC-type zinc finger NEW1 domain, has a region of low similarity to a region of Huntingtin interacting protein H (human HYPH), which interacts with huntingtin (human HD) and may play a role in Huntington disease	5	AC3.4	AC3.4	AC3.4	1620	68	1552	2347	92	2255	2445	96	2349	0	0.661	-0.597278
781	Protein of unknown function, has high similarity to uncharacterized C. elegans K09F6.7	2	B0281.3	B0281.3	B0281.3	3368	70	3298	3321	92	3229	3459	96	3364	0	0.981	-0.027675
782	Member of the M1 peptidase family of aminopeptidases	3	B0285.7	B0285.7	B0285.7	744	77	667	1067	93	974	1111	97	1015	0	0.657	-0.606035
783	Member of the cytochrome P450 family, has low similarity to cytochrome P450 subfamily 4A polypeptide 11 fatty acid omega-hydroxylase (rat Cyp4a11), which hydroxylates steroids, fatty acids, and xenobiotics and is involved in blood pressure regulation	5	B0331.1	B0331.1	B0331.1	340	70	270	490	94	396	510	98	413	0	0.655	-0.610433
784	Beta-catenin-related protein required for establishment of embryonic polarity; member of a divergent Wnt signaling pathway	3	wrm-1/B0336.1	B0336.1	B0336.1	1663	72	1591	3495	98	3397	3641	102	3539	0	0.45	-1.152
785	Putative phosphatidylinositol phospholipase C	5	egl-8/pbo-2/B0348.4/B0348.3	B0348.4	B0348.3	447	68	379	643	108	535	670	113	557	0	0.68	-0.556393
786	Member of the sugar (and other) transporter family, has a region of weak similarity to solute carrier family 22 (organic cation transporter) member 2 (rat Slc22a2)	3	B0361.3	B0361.3	B0361.3	101	69	32	155	92	63	161	96	66	0	0.488	-1.03505
787	Protein containing a protein kinase domain, has low similarity to casein kinase 1 epsilon (mouse Csnk1e), which is a putative serine-threonine protein kinase with broad substrate specificity that may act in DNA repair and regulation of circadian rhythm	4	C27D8.1	C27D8.1	C27D8.1	580	67	513	755	97	658	786	101	685	0	0.748	-0.41889
788		3		multiple	C27F2.3	336	71	265	379	94	285	395	98	297	0	0.893	-0.163268
789	Protein of unknown function, has weak similarity to S. cerevisiae Yol072p and Yjr084p	3	C27F2.7	C27F2.7	C27F2.7	3545	71	3474	6165	97	6068	6422	101	6321	0	0.55	-0.862496
790	Protein of unknown function, has strong similarity to uncharacterized C. elegans C28A5.2	3	C28A5.1	C28A5.1	C28A5.1	1428	75	1353	3099	104	2995	3228	108	3120	0	0.434	-1.20423
791	Putative ortholog of C. elegans K09C6.1 gene product	3	C28A5.6	C28A5.6	C28A5.6	901	75	826	1142	100	1042	1190	104	1085	0	0.761	-0.394032
792	Protein with weak similarity to very-long-chain acyl-coenzyme A dehydrogenase (rat Acadvl), which is a rate-controlling enzyme in beta-oxidation of long-chain fatty acids	4	C28C12.9	C28C12.9	C28C12.9	2557	75	2482	4053	103	3950	4222	107	4115	0	0.603	-0.72977
793	Member of the AMP-binding enzyme family, has low similarity to uncharacterized C. elegans C50H11.1	1	C32E8.6	C32E8.6	C32E8.6	406	77	329	440	113	327	458	118	341	0	0.966	-0.0499049
794	Putative coiled-coil protein, has weak similarity over the N-terminus to S. cerevisiae mRNA cap-binding protein Tif4632p	1	C32E12.1	C32E12.1	C32E12.1	443	75	368	580	101	479	604	105	499	0	0.738	-0.438307
795	Protein containing a high mobility group box (HMG1 or 2) family domain, has a region of high similarity to a region of SRY box 11 (human SOX11), which is a transcriptional activator that may serve in neural differentiation and retrotransposon regulation	1	C32E12.3	C32E12.3	C32E12.3	964	71	893	1495	102	1393	1557	106	1451	0	0.615	-0.701342
796	Similar to the Rb tumor suppressor; negative regulator of the cell cycle, and part of the class B pathway that antagonizes vulval induction	1	lin-35/C32F10.2	C32F10.2	C32F10.2	2426	72	2354	5098	97	5001	5310	101	5209	0	0.452	-1.14561
797	Member of the DNA replication related (tentative) protein family	1	C32F10.5	C32F10.5	C32F10.5	6021	73	5948	13799	101	13698	14374	105	14269	0	0.417	-1.26188
798	Protein containing a DUF215 domain of unknown function, has high similarity to uncharacterized C. elegans C33A12.13	4	C33A12.14	C33A12.14	C33A12.14	213	69	144	243	98	145	253	102	151	0	0.953	-0.0694519
799	Member of the zinc finger protein family with similarity to nuclear hormone receptors, may be involved in epidermal fate specification	1	nhr-89/E03H4.13	E03H4.13	E03H4.13	3017	65	2952	3974	93	3881	4140	97	4043	0	0.73	-0.454032
800	Protein of unknown function, has high similarity to uncharacterized C. elegans E03H12.2	4	E03H12.3	E03H12.3	E03H12.3	177	64	113	196	86	110	204	90	115	0	0.986	-0.0203404
801	Protein containing an F-box domain, which serve as a link between a target protein and a ubiquitin-conjugating enzyme, has moderate similarity to uncharacterized C. elegans Y17G9B.7	4	E04A4.1	E04A4.1	E04A4.1	771	66	705	1030	85	945	1073	89	984	0	0.716	-0.481969
802	Member of the metallo-beta-lactamase family, has low similarity to uncharacterized human ELAC2	4	E04A4.4	E04A4.4	E04A4.4	2773	64	2709	5843	83	5760	6086	86	6000	0	0.452	-1.14561
803	Putative ortholog of S. cerevisiae Ygr054p, a protein of unknown function	2	E04D5.1	E04D5.1	E04D5.1	4146	62	4084	7734	86	7648	8056	90	7967	0	0.513	-0.962969
804	Protein of unknown function, has strong similarity to uncharacterized C. elegans E04F6.13	2	E04F6.1	E04F6.1	E04F6.1	1869	62	1807	2820	85	2735	2938	89	2849	0	0.634	-0.657445
805	Member of the rhodopsin family of G protein-coupled receptors (GPCR), has low similarity to G protein-coupled receptor FM-3 (rat Gpr66), which is predicted to bind neuromedin U (rat Nmu)	X	F02E8.2	F02E8.2	F02E8.2	315	62	253	400	84	316	417	88	329	0	0.769	-0.378944
806	Protein containing seven WD domains (WD-40 repeat), which may mediate protein-protein interactions, has weak similarity to S. cerevisiae Mdv1p, which is a protein involved in mitochondrial division	X	F02E8.5	F02E8.5	F02E8.5	1445	68	1377	1668	95	1573	1738	99	1639	0	0.84	-0.251539
807	Protein containing a paired amphipathic helix repeat, which may mediate protein-protein interactions, has weak similarity to transcriptional regulator SIN3 yeast homolog B (mouse Sin3b), which functions as a transcriptional co-repressor	1	F02E9.4	F02E9.4	F02E9.4	1830	71	1759	3536	95	3441	3683	99	3584	0	0.491	-1.02621
808	Member of the purple acid phosphatase family, which catalyze hydrolysis of phosphate esters, has moderate similarity to human ACP5, which is a binuclear redox-sensitive iron-containing lysosomal phosphatase secreted into serum during bone resorption	1	F02E9.7	F02E9.7	F02E9.7	3224	86	3138	4964	96	4868	5171	100	5071	0	0.619	-0.691989
809	Member of the ABC transporter family, has low similarity to ATP-binding cassette subfamily G member 1 (mouse Abcg1), which is an ABC transporter involved in cellular sterol homeostasis	2	F02E11.1	F02E11.1	F02E11.1	332	67	265	409	95	314	426	99	327	0	0.81	-0.304006
810	Putative ortholog of C. elegans K01G12.3 gene product	4	F02H6.2	F02H6.2	F02H6.2	1167	67	1100	2698	92	2606	2810	96	2715	0	0.405	-1.30401
811	Protein of unknown function	1	F21F3.4	F21F3.4	F21F3.4	1973	70	1903	2820	89	2731	2938	93	2845	0	0.669	-0.579922
812	Protein of unknown function	X	F21G4.6	F21G4.6	F21G4.6	370	67	303	507	86	421	528	90	439	0	0.691	-0.533242
813	Protein containing two receptor family ligand binding domains, an adenylate and guanylate cyclase catalytic domain, and a protein kinase domain, has low similarity to natriuretic peptide receptor A (mouse Npr1)	5	gcy-20/gcy-16/F21H7.9	F21H7.9	F21H7.9	421	64	357	698	87	611	727	91	636	0	0.561	-0.833927
814	Protein containing three WD domains (WD-40 repeat), which may mediate protein-protein interactions, has moderate similarity to human RBBP5, which binds preferentially to the E1A-binding pocket B of underphosphorylated retinoblastoma protein	2	F21H12.1	F21H12.1	F21H12.1	4248	70	4178	7409	88	7321	7718	92	7626	0	0.548	-0.867752
815	RNA-binding protein involved in sex determination	2	fbf-2/F21H12.5	F21H12.5	F21H12.5	1838	73	1765	4287	106	4181	4466	110	4355	0	0.405	-1.30401
816	Protein containing a sterile alpha motif (SAM) or pointed domain, which are a type of SAM domain in nuclear and signalling proteins, and an ETS domain, which bind promoter DNA, has low similarity to a region of prostate-derived Ets factor (mouse Pdef)	X	F22A3.1	F22A3.1	F22A3.1	2299	74	2225	3252	100	3152	3388	104	3283	0	0.678	-0.560643
817	Putative ATPase subunit of 19S proteasome particle	2	rpt-4/F23F1.8	F23F1.8	F23F1.8	7729	75	7654	14587	100	14487	15195	104	15091	0	0.507	-0.979942
818	Putative ATPase subunit of 19S proteasome particle	3	rpt-3/F23F12.6	F23F12.6	F23F12.6	5802	73	5729	11796	94	11702	12288	98	12190	0	0.47	-1.08927
819	Protein of unknown function	3	F23H11.2	F23H11.2	F23H11.2	981	75	906	2151	100	2051	2241	104	2136	0	0.424	-1.23786
820	Protein containing a RhoGAP (GTPase activator protein) and two pleckstrin homology (PH) domains, which mediate protein-protein and protein-lipid interactions, has region of low similarity to a region of rho GTPase-activating protein 5 (mouse Arhgap5)	3	F23H11.4	F23H11.4	F23H11.4	1884	75	1809	3313	104	3209	3451	108	3343	0	0.541	-0.8863
821	Protein of unknown function	5	F25B3.5	F25B3.5	F25B3.5	552	72	480	831	100	731	866	104	761	0	0.63	-0.666576
822	Protein of unknown function, has moderate similarity to uncharacterized human PELI1	5	pellino/F25B4.2	F25B4.2	F25B4.2	1541	72	1469	2876	102	2774	2996	106	2890	0	0.508	-0.9771
823	Protein with low similarity to metaxin (mouse Mtx), which is an outer mitochondrial membrane protein that plays a role in protein import and is required for embryonic development	1	F39B2.11	F39B2.11	F39B2.11	2559	70	2489	6386	100	6286	6652	104	6548	0	0.38	-1.39593
824	Protein containing four BTB (BR-C, ttk and babor) or POZ (Pox virus and zinc finger) domains, which are found in some DNA and actin binding proteins and may mediate protein-protein interactions	2	F39E9.2	F39E9.2	F39E9.2	3422	69	3353	2723	94	2629	2836	98	2739	0	1.224	0.291604
825	Member of the M13 peptidase family of zinc metalloproteases, has weak similarity to endothelin-converting enzyme 1 (human ECE1), which is a zinc metalloprotease that generates the endothelin vasoconstrictors and is associated with Hirschsprung disease	2	F39E9.4	F39E9.4	F39E9.4	256	63	193	407	86	321	424	90	334	0	0.577	-0.793357
826	Protein containing a protein kinase domain, has a region of low similarity to a region of S. pombe Hhp2p, which is a casein kinase I homolog	X	F39F10.3	F39F10.3	F39F10.3	624	68	556	1430	90	1340	1490	94	1396	0	0.398	-1.32916
827	Protein containing a DUF33 domain of unknown function, has high similarity to uncharacterized C. elegans Y67A10A.1	5	F39G3.6	F39G3.6	F39G3.6	218	70	148	279	94	185	291	98	193	0	0.768	-0.380822
828	Protein containing a protein kinase domain, has low similarity to S. cerevisiae Slt2p, which is a serine/threonine protein kinase involved in the cell wall integrity (low-osmolarity) pathway	1	F39H11.3	F39H11.3	F39H11.3	1713	65	1648	3306	88	3218	3444	92	3352	0	0.492	-1.02327
829	Protein with high similarity to C. elegans DPY-16, which is a collagen, contains two collagen triple helix repeats, which are found in some extracellular proteins, and a nematode cuticle collagen N-terminal domain	5	F41F3.4	F41F3.4	F41F3.4	7028	61	6967	11891	88	11803	12386	92	12295	0	0.567	-0.818579
830		2		F41G3.2	F41G3.2	245	63	182	374	88	286	390	92	298	0	0.611	-0.710756
831		2		F41G3.5	F41G3.5	558	68	490	578	92	486	602	96	506	0	0.968	-0.046921
832	Putative ortholog of C. elegans ZC15.1 gene product	m	F41G4.5	F41G4.5	F41G4.5	255	71	184	332	98	234	346	102	244	0	0.755	-0.405451
833	Putative ortholog of C. elegans F41G4.6 gene product	X	F41G4.7	F41G4.7	F41G4.7	523	72	451	629	98	531	655	102	553	0	0.815	-0.295128
834	Protein containing a HORMA domain, which may recognize chromatin states, has low similarity to C. elegans HIM-3, which is a meiosis-specific protein localized to chromosome cores that may play a role in sister chromatid cohesion	4	F41H10.10	F41H10.10	F41H10.10	6090	72	6018	9839	93	9746	10249	97	10152	0	0.593	-0.753896
835	Member of the 7-transmembrane chemoreceptor family of G protein-coupled receptors (GPCR), has low similarity to C. elegans ODR-10, which is a G protein-coupled receptor that is involved in odorant response	5	ZK697.10	ZK697.10	ZK697.10	176	66	110	209	86	123	218	90	128	0	0.859	-0.21927
836	Protein containing fifteen epidermal growth factor (EGF)-like domains, has weak similarity to fibrillin-1 (mouse Fbn1), which is an extracellular matrix protein of connective tissue microfibrils that is associated with the tight skin (Tsk) disorder	3	ZK783.1	ZK783.1	ZK783.1	540	63	477	611	84	527	636	88	549	0	0.869	-0.202572
837	Protein containing a zinc finger domain and a putative bromodomain, has weak similarity to human WBSCR10 (Williams-Beuren syndrome chromosome region 10 and region 9)	3	flt-1/ZK783.4	ZK783.4	ZK783.4	1001	63	938	1904	86	1818	1983	90	1894	0	0.495	-1.0145
838	Protein containing eight ankyrin (Ank) repeats, which may mediate protein-protein interactions, has low similarity to a region of espin (rat Espn), which is an actin bundling protein associated with deafness upon loss of function	4	ZK792.4	ZK792.4	ZK792.4	579	63	516	645	79	566	672	82	590	0	0.875	-0.192645
839	Member of an uncharacterized protein family	4	ZK809.4	ZK809.4	ZK809.4	4140	64	4076	7241	87	7154	7543	91	7452	0	0.547	-0.870387
840	Member of the sodium:solute symporter family of membrane transporters, has low similarity to rat Slc5a6, which is a sodium-dependent multivitamin transporter that mediates the electrogenic uptake of pantothenate, biotin, and lipoate by cells	4	ZK822.5	ZK822.5	ZK822.5	2525	70	2455	2799	95	2704	2916	99	2817	0	0.872	-0.1976
841	Protein with high similarity to solute carrier family 25 member 4 (mouse Slc25a4), which is an adenine nucleotide translocator that functions in metabolism and apoptosis, member of the mitochondrial carrier protein family of membrane transporters	4	T01B11.4	T01B11.4	T01B11.4	1771	71	1700	1625	97	1528	1693	101	1592	0	1.068	0.0949116
842	Member of the 4 TM potassium channel protein family	X	twk-16/T01B4.1	T01B4.1	T01B4.1	300	73	227	471	96	375	491	100	391	0	0.581	-0.78339
843	Protein of unknown function	5	T01C3.8	T01C3.8	T01C3.8	1843	72	1771	3661	99	3562	3814	103	3710	0	0.477	-1.06794
844	Member of the rhodopsin family of G-protein coupled receptors (GPCR), has low similarity to uncharacterized C. elegans K09D9.10	5	T01C4.6	T01C4.6	T01C4.6	221	73	148	240	99	141	250	103	147	0	1.008	0.0114956
845	Protein with high similarity to soluble glutamate-oxaloacetate transaminase (cytosolic aspartate aminotransferase, mouse Got1), which transaminates 2-oxoglutarate, contains an aminotransferase class I and II domain	X	T01C8.5	T01C8.5	T01C8.5	4144	75	4069	4559	98	4461	4749	102	4647	0	0.876	-0.190997
846	Protein containing eight uncharacterized DUF139 cysteine repeat domains	2	T01D1.6	T01D1.6	T01D1.6	854	73	781	839	99	740	874	103	771	0	1.013	0.0186342
847	Protein of unknown function, has a region of low similarity to a region of sialophorin (leukosialin, human SPN), which is an integral membrane protein that binds ICAM-1 and has roles in T-cell activation and neutrophil migration	2	T19D12.1	T19D12.1	T19D12.1	2004	73	1931	2354	97	2257	2452	101	2351	0	0.821	-0.284546
848	Protein containing a von Willebrand factor (vWF) type A domain	2	T19D12.4	T19D12.4	T19D12.4	2730	73	2657	4764	98	4666	4963	102	4860	0	0.547	-0.870387
849	Member of the sugar (and other) transporter family, has low similarity to solute carrier family 17 member 1 (human SLC17A1), which is involved in sodium-dependent phosphate transport and mediates organic anion transport at the renal apical membrane	2	T19D12.9	T19D12.9	T19D12.9	516	71	445	791	96	695	824	100	724	0	0.615	-0.701342
850	Protein containing a RUN domain, which may be involved in Ras-like GTPase signaling pathways	X	T19D7.4	T19D7.4	T19D7.4	508	67	441	744	92	652	775	96	679	0	0.649	-0.62371
851	Member of the UDP-glucuronosyltransferase protein family	5	T19H12.1	T19H12.1	T19H12.1	1302	65	1237	2556	89	2467	2663	93	2570	0	0.481	-1.05589
852	Protein containing a UDP-glucoronosyl and UDP-glucosyl transferase domain, has low similarity to UDP glycosyltransferase 2 family polypeptide B15 (human UGT2B15), which glucuronidates steroids and several xenobiotics	5	T19H12.11	T19H12.11	T19H12.11	635	71	564	892	93	799	929	97	832	0	0.678	-0.560643
853	Protein of unknown function, has low similarity to uncharacterized human HCC8	5	vps-54/T21C9.2	T21C9.2	T21C9.2	1826	73	1753	3762	95	3667	3919	99	3820	0	0.459	-1.12343
854	Protein containing two collagen triple helix repeats, has moderate similarity to a region of type XI collagen alpha 1 (human COL11A1), which is a component of cartilage and the vitreous of the eye and is associated with Type 2 Stickler syndrome	4	T21D12.2	T21D12.2	T21D12.2	5044	72	4972	7351	99	7252	7657	103	7554	0	0.658	-0.603841
855	Member of the 7-transmembrane chemoreceptor family of G-protein coupled receptors (GPCR), has moderate similarity to uncharacterized C. elegans C47A10.2	4	T21D12.5	T21D12.5	T21D12.5	446	64	382	470	91	379	490	95	395	0	0.968	-0.046921
856	Protein containing two collagen triple helix repeats and one nematode cuticle collagen N-terminal domain, has moderate similarity to a region of alpha 1 subunit of type XI collagen (mouse Col11a1), which functions in the development of the skeletal system	X	T21D9.1	T21D9.1	T21D9.1	307	66	241	323	94	229	336	98	239	0	1.01	0.0143553
857	Member of the protein-tyrosine phosphatase family, has a region of low similarity to a region of protein tyrosine phosphatase non-receptor type 9 (human PTPN9), which is a non-membrane spanning tyrosine phosphatase that may be associated with autism	1	T21E3.1	T21E3.1	T21E3.1	4002	74	3928	11182	95	11087	11648	99	11549	0	0.34	-1.55639
858	Member of the ABC transporter family, which are involved in translocation of a variety of compounds across biological membranes, contains two ABC transporter transmembrane domains, has moderate similarity to C. elegans C47A10.1	X	T21E8.2	T21E8.2	T21E8.2	1300	70	1230	3911	96	3815	4074	100	3974	0	0.31	-1.68966
859	Member of the calpain family of cysteine proteases, has a region of low similarity to a region of calpain 2 (rat Capn2), which is the large subunit of the cysteine-type protease m-calpain that regulates apoptosis and signal transduction	1	F44F1.3	F44F1.3	F44F1.3	434	70	364	581	94	487	605	98	507	0	0.718	-0.477944
860	Protein of unknown function, has strong similarity to uncharacterized C. elegans F42G4.6	2	F44F4.10	F44F4.10	F44F4.10	1288	69	1219	1028	97	931	1071	101	970	0	1.257	0.329985
861	Protein containing five DUF38 domains of unknown function and three F-box domains, which link a target protein with a ubiquitin-conjugating enzyme, has a region of low similarity to C. elegans FOG-2, which is required for germ cells sexual identity	5	F44G3.8	F44G3.8	F44G3.8	278	68	210	238	90	148	248	94	154	0	1.362	0.445727
862	Member of the protein-tyrosine phosphatase family, which are involved in cell growth, contains two fibronectin type III domains, which are involved in cell surface binding, has weak similarity to protein tyrosine phosphatase receptor type J (human PTPRJ)	2	F44G4.8	F44G4.8	F44G4.8	743	64	679	771	93	678	803	97	706	0	0.961	-0.0573917
863	Protein of unknown function	2	F45C12.2	F45C12.2	F45C12.2	377	66	311	649	96	553	676	100	576	0	0.54	-0.888969
864	Protein containing an F-box domain, which serve as a link between a target protein and a ubiquitin-conjugating enzyme, has low similarity to uncharacterized C. elegans F36H5.5	2	F45C12.5	F45C12.5	F45C12.5	467	66	401	653	93	560	680	97	583	0	0.687	-0.541618
865	Member of the patched family, which are transmembrane receptors	X	F46G10.5	F46G10.5	F46G10.5	2113	64	2049	2855	84	2771	2974	88	2886	0	0.71	-0.494109
866	Protein of unknown function	X	F46G11.1	F46G11.1	F46G11.1	384	66	318	486	89	397	506	93	414	0	0.769	-0.378944
867	Protein containing a protein kinase domain, has low similarity to microtubule- and MAP-affinity regulating kinase (rat LOC60328), which is a serine-threonine kinase that participates in microtubule stability and the control of cell polarity	X	F46G11.3	F46G11.3	F46G11.3	976	70	906	984	91	893	1025	95	930	0	0.974	-0.0380063
868	Protein of unknown function, has low similarity to uncharacterized human KIAA1395	X	F46H5.4	F46H5.4	F46H5.4	1258	70	1188	1784	88	1696	1858	92	1767	0	0.672	-0.573467
869	Protein with strong similarity to C. elegans GRD-6, has weak similarity to C. elegans MUC1, transmembrane mucin 1	X	grd-7/F46H5.6	F46H5.6	F46H5.6	591	68	523	856	92	764	892	96	796	0	0.657	-0.606035
870	Protein containing a RhoGAP (GTPase activator protein) domain, has a region of moderate similarity to a region of cdc42 GTPase-activating protein (mouse Cdgap), which acts on Cdc42 and Rac but not Rho and and functions in actin reorganization	X	F47A4.3	F47A4.3	F47A4.3	1104	70	1034	1435	102	1333	1495	106	1389	0	0.745	-0.424688
871	Protein containing neurotransmitter-gated ion-channel ligand binding and transmembrane domains, has moderate similarity to C. elegans MOD-1, which is a serotonin-gated chloride channel	5	K10D6.1	K10D6.1	K10D6.1	361	73	288	368	101	267	383	105	278	0	1.036	0.051024
872	Protein containing a DUF141 domain of unknown function, has high similarity to uncharacterized C. elegans K10D11.3	4	K10D11.6	K10D11.6	K10D11.6	1345	72	1273	1310	103	1207	1365	107	1257	0	1.012	0.0172093
873	Protein containing phosphatidylinositol-specific phospholipase C X and C Y domains and a C2 domain, has moderate similarity to phospholipase C epsilon (rat LOC84587), which is a phospholipase C that mediates ras-induced signal transduction	3	K10F12.3	K10F12.3	K10F12.3	468	68	400	662	93	569	690	97	593	0	0.675	-0.567041
874	Protein containing two DUF38 domains of unknown function and an F-box domain, which serve as a link between a target protein and a ubiquitin-conjugating enzyme, has weak similarity to uncharacterized C. elegans T06E6.5	5	K10G4.1	K10G4.1	K10G4.1	437	72	365	608	95	513	633	99	534	0	0.683	-0.550043
875	Protein containing nine C2H2 type zinc finger domains, which bind nucleic acids	2	K10G6.3	K10G6.3	K10G6.3	2054	68	1986	3060	88	2972	3188	92	3096	0	0.642	-0.639355
876	Member of an uncharacterized protein family	2	K10H10.3	K10H10.3	K10H10.3	458	65	393	680	89	591	708	93	616	0	0.638	-0.648372
877	Protein of unknown function, has strong similarity to uncharacterized C. elegans C31B8.11	5	srh-37/R11G11.9	R11G11.9	R11G11.9	185	67	118	286	89	197	298	93	205	0	0.575	-0.798366
878	Coiled coil protein structurally related to H. sapiens Nuf2 and S. pombe Nuf2, component of the kinetochore	3	him-10/NUF2/R12B2.4	R12B2.4	R12B2.4	3354	68	3286	9196	90	9106	9579	94	9485	0	0.346	-1.53116
879	Protein with high similarity to glycine dehydrogenase (P-protein) (human GLDC), which catalyzes the decarboxylation of glycine and is associated with nonketotic hyperglycinemia, member of the glycine cleavage P-protein family	2	R12C12.1	R12C12.1	R12C12.1	4986	69	4917	8646	88	8558	9006	92	8915	0	0.552	-0.85726
880	Member of the rhodopsin family of G-protein coupled receptors (GPCR), has weak similarity to galanin receptor 2 (rat Galr2), which modulates adenylyl cyclase, phospholipase C and intracellular calcium and regulates jejunal contraction and pain perception	2	R12C12.3	R12C12.3	R12C12.3	851	73	778	771	93	678	803	97	706	0	1.102	0.140124
881	Protein of unknown function	1	R12E2.2	R12E2.2	R12E2.2	2350	73	2277	3704	95	3609	3858	99	3759	0	0.606	-0.72261
882	Protein with very strong similarity to C. elegans T21E3.1, which is involved in eggshell formation, member of the protein-tyrosine phosphatase family, which are involved in control of cell growth, proliferation, differentiation and transformation	1	R12E2.10	R12E2.10	R12E2.10	3271	79	3192	8741	104	8637	9105	108	8997	0	0.355	-1.49411
883					EMPTY	70	73	-3	91	93	-2	95	97	-2	0
884					EMPTY	69	70	-1	104	88	16	108	92	17	0
885					EMPTY	71	69	2	98	93	5	102	97	5	0	0.384	-1.38082
886					EMPTY	70	69	1	90	90	0	94	94	0	0
887					EMPTY	67	69	-2	96	92	4	100	96	4	0
888					EMPTY	75	68	7	101	90	11	105	94	11	0	0.611	-0.710756
889					EMPTY	71	66	5	95	88	7	99	92	7	0	0.686	-0.54372
890					EMPTY	72	69	3	96	93	3	100	97	3	0	0.96	-0.0588937
891					EMPTY	86	68	18	99	91	8	103	95	8	0	2.16	1.11103
892					EMPTY	70	67	3	92	92	0	96	96	0	0
893					EMPTY	73	69	4	92	93	-1	96	97	-1	0
894					EMPTY	73	70	3	92	95	-3	96	99	-3	0
895	Protein containing 20 chitin binding peritrophin-A domains, has a region of low similarity to C. elegans CEJ-1, which is involved in embryogenesis and morphogenesis	X	C39D10.7	C39D10.7	C39D10.7	4596	71	4525	13199	92	13107	13749	96	13653	0	0.331	-1.5951
896	Member of the amiloride-sensitive sodium channel family, has similarity to human and D. melanogaster amiloride-sensitive cation channels	X	deg-1/C47C12.6/C47C12.1	C47C12.6	C47C12.6	70	70	0	94	96	-2	98	100	-2	0
897	Protein of unknown function, has similarity to C. elegans C50E3.12	5	C50E3.13	C50E3.13	C50E3.13	1621	74	1547	3381	98	3283	3522	102	3420	0	0.452	-1.14561
898		5		multiple	C50E3.6	1737	73	1664	2706	99	2607	2819	103	2716	0	0.613	-0.706041
899	Protein with high similarity to calcium channel voltage-dependent alpha 1H subunit (human CACNA1H), which is a pore-forming subunit of the low voltage-gated T-type calcium channel, member of the ion transport family	X	cca-1/C54D2.5	C54D2.5	C54D2.5	367	70	297	480	93	387	500	97	403	0	0.737	-0.440263
900	Member of the sodium or hydrogen exchanger family, which maintain the pH of actively metabolizing cells, has moderate similarity to solute carrier family 9 isoform 5 (sodium-hydrogen exchanger 5, human SLC9A5), which is a sodium-hydrogen antiporter	5	C54F6.13	C54F6.13	C54F6.13	1189	68	1121	1766	89	1677	1840	93	1747	0	0.642	-0.639355
901	Member of the COPII coat protein, Emp70p-like protein family	X	F08F1.7/Emp70	F08F1.7	F08F1.7	1770	62	1708	2582	86	2496	2690	90	2600	0	0.657	-0.606035
902	Protein of unknown function, has a region of weak similarity to a region of nascent-polypeptide-associated complex alpha subunit (mouse Naca), which binds JUN and enhances JUN-mediated transcription and functions in myogenesis	X	F16F9.2	F16F9.2	F16F9.2	1194	67	1127	1820	90	1730	1896	94	1802	0	0.625	-0.678072
903	Member of the 7-transmembrane chemoreceptor family of G protein-coupled receptors (GPCR), has weak similarity to uncharacterized C. elegans Y47G7B.1	5	F18E3.10	F18E3.10	F18E3.10	263	70	193	385	93	292	401	97	304	0	0.635	-0.655172
904	Putative paralog of C. elegans Y57G7A.4	5	F18E3.5	F18E3.5	F18E3.5	195	65	130	240	88	152	250	92	158	0	0.821	-0.284546
905	Protein containing two Jumonji (jmjC) domains, has low similarity to uncharacterized C. elegans F23D12.5	X	F18E9.5	F18E9.5	F18E9.5	1249	67	1182	1314	91	1223	1369	95	1274	0	0.928	-0.107803
906	Protein of unknown function, has a region of low similarity to a region of C. elegans LIN-15B, which is a negative regulator of the LET-23 receptor-tyrosine kinase, LET-60 ras signaling pathway	5	F19F10.10	F19F10.10	F19F10.10	985	73	912	1833	89	1744	1909	93	1817	0	0.502	-0.994241
907	Member of the carboxylesterase type B family, has low similarity to C. elegans GES-1, which is a carboxylesterase expressed in gut cells	4	C01B10.4	C01B10.4	C01B10.4	656	72	584	657	90	567	684	94	591	0	0.989	-0.0159576
908	Protein of unknown function, has low similarity to uncharacterized C. elegans W01D2.5	2	C01B12.4	C01B12.4	C01B12.4	351	77	274	352	99	253	367	103	264	0	1.04	0.0565835
909		X		C01C10.1	C01C10.1	2630	69	2561	2121	92	2029	2209	96	2114	0	1.212	0.27739
910	Member of the NAD-dependent epimerase or dehydratase family, which catalyze reactions involving nucleotide sugar substrates, has a region of weak similarity to UDP-glucuronate decarboxylase (C. neoformans Uxs1_D)	2	C01F1.3	C01F1.3	C01F1.3	2386	69	2317	3550	88	3462	3698	92	3606	0	0.642	-0.639355
911	Protein involved in somatic sex determination and in spermatogenesis	4	fem-3/isx-3/C01F6.4	C01F6.4	C01F6.4	4947	74	4873	8161	100	8061	8501	104	8397	0	0.58	-0.785875
912		1		C01G8.2	C01G8.2	1490	74	1416	1932	97	1835	2013	101	1911	0	0.741	-0.432455
913	Member of the 7-transmembrane chemoreceptor family of G protein-coupled receptors (GPCR), has low similarity to uncharacterized C. elegans F37B4.6	5	C04F2.4	C04F2.4	C04F2.4	235	73	162	303	99	204	316	103	213	0	0.762	-0.392137
914	Protein containing two protein kinase domains, has moderate similarity to a region of mitogen activated protein kinase 7 (big mitogen activated protein kinase, mouse Mapk7), which interacts with MEK5 and is involved in EGF receptor signaling	2	C04G6.1	C04G6.1	C04G6.1	1965	70	1895	1642	93	1549	1710	97	1614	0	1.174	0.231432
915	Protein containing two protein kinase domains and two adenylate and guanylate cyclase catalytic domains, has moderate similarity to a region of natriuretic peptide receptor A (mouse Npr1), which is a membrane-bound guanylate cyclase	2	C04H5.4/C04H5.4A	C04H5.4	C04H5.5	335	68	267	469	91	378	489	95	394	0	0.678	-0.560643
916	Putative ortholog of C. elegans C33F10.1 gene product	3	C05B5.2	C05B5.2	C05B5.2	1898	70	1828	2086	92	1994	2173	96	2077	0	0.88	-0.184425
917	Member of the regulator of G protein signaling domain protein family; modulates resumption of egg-laying after starvation	3	rgs-1/C05B5.7	C05B5.7	C05B5.7	816	68	748	1105	99	1006	1151	103	1048	0	0.714	-0.486004
918	Member of the histidine acid phosphatase family, which hydrolyze phosphate esters at low pH, has low similarity to lysosomal acid phosphatase (rat Acp2), which is a tartrate-inhibitable lysosomal enzyme	2	C05C10.4	C05C10.4	C05C10.4	6221	72	6149	8990	100	8890	9365	104	9260	0	0.664	-0.590745
919	Member of the tetraspanin family, which contain an N-terminal transmembrane domain that is a signal sequence and membrane anchor, has low similarity to motility related protein 1 (CD9 antigen, human CD9), which mediates platelet activation and aggregation	X	C25G6.2	C25G6.2	C25G6.2	2689	74	2615	3070	94	2976	3198	98	3100	0	0.844	-0.244685
920	Member of the rhodopsin family of G protein-coupled receptors (GPCR), has low similarity to neuropeptide Y-Y1 receptor (human NPY1R), which inhibits adenylyl cyclase and induces calcium flux and is associated with a wide variety of physiological processes	X	C25G6.5	C25G6.5	C25G6.5	338	78	260	479	109	370	499	114	385	0	0.675	-0.567041
921	Protein of unknown function	X	C26B9.3	C26B9.3	C26B9.3	3915	79	3836	3830	102	3728	3990	106	3883	0	0.988	-0.0174171
922	Member of the astacin (M12A) family of metalloproteases, contains a CUB domain and a type 1 thrombospondin domain, has low similarity to C. elegans HCH-1, which is a putative zinc-dependent metalloprotease	1	C26C6.3	C26C6.3	C26C6.3	1279	70	1209	1138	96	1042	1185	100	1085	0	1.114	0.155749
923	Protein of unknown function	1	C26C6.5	C26C6.5	C26C6.5	4040	70	3970	5892	92	5800	6138	96	6042	0	0.657	-0.606035
924	Protein containing a Src homology 3 (SH3) domain, which bind proline-rich peptides	1	C26C6.8	C26C6.8	C26C6.8	709	69	640	884	93	791	921	97	824	0	0.777	-0.364013
925	Protein of unknown function	1	C30F12.4	C30F12.4	C30F12.4	3561	67	3494	7418	86	7332	7727	90	7638	0	0.457	-1.12973
926	Member of the short-chain dehydrogenase-reductase family, which are NAD- or NADP-dependent oxidoreductases, has low similarity to rat Cbr, which is a broad-specificity NADPH-dependent oxidoreductase	2	C30G12.2	C30G12.2	C30G12.2	3373	68	3305	3683	80	3603	3836	83	3753	0	0.881	-0.182786
927	Protein of unknown function, has high similarity to uncharacterized C. elegans W07A8.5	5	C31A11.6	C31A11.6	C31A11.6	276	70	206	397	88	309	414	92	322	0	0.64	-0.643856
928	Protein with moderate similarity to C. elegans F47G4.1 gene product	5	C31B8.2	C31B8.2	C31B8.2	245	69	176	345	92	253	359	96	264	0	0.668	-0.58208
929	Protein of unknown function, has weak similarity to uncharacterized C. elegans C17H1.3	5	C31B8.4	C31B8.4	C31B8.4	906	64	842	499	89	410	520	93	427	0	1.972	0.97966
930	Protein containing a DUF138 domain of unknown function, has high similarity to uncharacterized C. elegans T06A1.5	5	C31B8.7	C31B8.7	C31B8.7	858	63	795	1002	86	916	1044	90	954	0	0.833	-0.263612
931	Protein of unknown function, has high similarity to uncharacterized C. elegans F17A2.6	X	F17A2.12	F17A2.12	F17A2.12	460	67	393	398	89	309	415	93	322	0	1.221	0.288063
932	Protein containing a homeobox domain (homeodomain), which are found in transcription factors, and a CUT domain, which binds DNA, has a region of low similarity to a region of one cut domain family member 2 (human ONECUT2), which is a transcription factor	5	F17A9.6	F17A9.6	F17A9.6	1269	71	1198	2624	89	2535	2733	93	2641	0	0.454	-1.13924
933	Member of the glycosyl transferase family 11, which hydrolyze the glycosidic bond between two or more carbohydrates	1	F17B5.4	F17B5.4	F17B5.4	362	70	292	498	91	407	519	95	424	0	0.689	-0.537424
934	Protein of unknown function, has high similarity to uncharacterized C. elegans C11D2.5	3	F17C8.6	F17C8.6	F17C8.6	459	68	391	594	92	502	619	96	523	0	0.748	-0.41889
935	Protein containing a neurotransmitter-gated ion-channel ligand binding domain, has low similarity to a region of neuronal nicotinic acetylcholine receptor alpha 6 subunit (human CHRNA6), which may be involved in neural synaptic transmission	4	F17E9.7	F17E9.7	F17E9.7	131	68	63	167	90	77	174	94	80	0	0.785	-0.349235
936	Protein containing a phox protein (PX) domain, which bind phosphoinositides, has low similarity to uncharacterized human SNX17	X	F17H10.3	F17H10.3	F17H10.3	1172	71	1101	1502	93	1409	1565	97	1468	0	0.75	-0.415037
937	Protein of unknown function, has low similarity to uncharacterized C. elegans K04C1.3	X	F21G4.5	F21G4.5	F21G4.5	963	75	888	783	103	680	816	107	708	0	1.254	0.326537
938	Protein of unknown function, has moderate similarity to C. elegans Y77E11A_3443.O	4	F22B3.5	F22B3.5	F22B3.5	215	78	137	232	102	130	242	106	135	0	1.012	0.0172093
939	Protein with high similarity to cystathionase (human CTH), which is a pyridoxal phosphate-dependent enzyme that catalyzes the conversion of cystathionine to cysteine, member of the cysteine-methionine metabolism pyridoxal-phosphate-dependent enzyme family	5	F22B8.6	F22B8.6	F22B8.6	3907	78	3829	4025	106	3919	4193	110	4082	0	0.938	-0.0923402
940	Serine/threonine protein phosphatase	1	F22D6.9	F22D6.9	F22D6.9	2110	79	2031	2811	105	2706	2928	109	2819	0	0.721	-0.471929
941	Member of the 7-transmembrane chemoreceptor family of G protein-coupled receptors (GPCR), has high similarity to uncharacterized C. elegans ZC239.9	2	F22E5.4	F22E5.4	F22E5.4	218	75	143	261	106	155	272	110	161	0	0.886	-0.174621
942	Member of the 7-transmembrane chemoreceptor family of G protein-coupled receptors, contains an F-box domain, which serve as a link between a target protein and ubiquitin-conjugating enzyme, has strong similarity to uncharacterized C. elegans Y27F2A.2	2	F22E5.16	F22E5.16	F22E5.16	272	68	204	381	94	287	397	98	299	0	0.682	-0.552156
943	Member of the reverse transcriptase protein family, which are RNA-dependent DNA polymerases, has strong similarity to uncharacterized C. elegans B0302.3	3	F52C9.6	F52C9.6	F52C9.6	292	65	227	362	96	266	377	100	277	0	0.819	-0.288065
944	Protein containing an F-box domain, which serve as a link between a target protein and a ubiquitin-conjugating enzyme, and a DUF38 domain, has a region of weak similarity to C. elegans FOG-2, which is required for the sexual identity of germ cells	X	F52D2.1	F52D2.1	F52D2.1	312	75	237	269	99	170	280	103	177	0	1.338	0.420078
945	Protein containing two collagen triple helix repeats, which are found in some extracellular proteins, and a nematode cuticle collagen N-terminal domain, has moderate similarity to C. elegans DPY-7, which it a cuticle collagen	1	F52F12.2	F52F12.2	F52F12.2	243	75	168	361	101	260	376	105	271	0	0.62	-0.68966
946	Protein containing a START (Steroidogenic Acute Regulatory protein) domain, has low similarity to a region of steroidogenic acute regulatory protein (human STAR), which acts in conversion of cholesterol into pregnenolone and lipoid adrenal hyperplasia	1	F52F12.7	F52F12.7	F52F12.7	5493	73	5420	7457	91	7366	7768	95	7673	0	0.706	-0.50226
947	Member of the sodium:solute symporter family of membrane transporters, has low similarity to sodium-dependent multivitamin transporter (rat Slc5a6), which mediates the electrogenic uptake of pantothenate, biotin, and lipoate by cells	X	F52H2.4	F52H2.4	F52H2.4	391	78	313	675	96	579	703	100	603	0	0.519	-0.946194
948	Protein of unknown function, has a region of low similarity to C. elegans PHA-1, which is involved in pharyngeal development	3	F53A2.1	F53A2.1	F53A2.1	544	67	477	726	98	628	756	102	654	0	0.729	-0.456009
949	Protein of unknown function, has moderate similarity to C. elegans F16B12.6	5	F54D11.3	F54D11.3	F54D11.3	516	69	447	1272	92	1180	1325	96	1229	0	0.364	-1.45799
950	Protein with strong similarity to C. elegans F54D12.1 gene product	2	F54D12.7	F54D12.7	F54D12.7	264	68	196	372	92	280	388	96	292	0	0.672	-0.573467
951	Protein with weak similarity to H. sapiens OPRK1 (opioid receptor, kappa 1)	X	F54E4.2	F54E4.2	F54E4.2	267	64	203	413	89	324	430	93	338	0	0.601	-0.734563
952	Protein with weak similarity to S. cerevisiae Hut1p, which is involved in native disulfide bond formation in endoplasmic reticulum	3	F54E7.1	F54E7.1	F54E7.1	4017	67	3950	4674	91	4583	4869	95	4774	0	0.827	-0.274041
953	Protein of unknown function	3	F54E7.6	F54E7.6	F54E7.6	637	72	565	668	96	572	696	100	596	0	0.948	-0.077041
954	Protein containing a DUF41 domain of unknown function, has weak similarity to uncharacterized C. elegans T26E4.1	3	F54G8.1	F54G8.1	F54G8.1	492	70	422	539	94	445	561	98	464	0	0.91	-0.136062
955	G protein-coupled receptor, expressed in chemosensory neurons, no homolog found in human or D. melanogaster	2	srb-6/R05H5.6	R05H5.6	R05H5.6	229	67	162	361	90	271	376	94	282	0	0.574	-0.800877
956	Putative dihydropyrimidinase; strongly similar to human DPYS and related genes; putative paralog of C. elegans UNC-33	1	dhp-1/(CeCRMP)/UlipB/R06C7.3	R06C7.3	R06C7.3	2355	65	2290	2730	89	2641	2844	93	2751	0	0.832	-0.265345
957	Protein containing a DUF215 domain of unknown function, has high similarity to uncharacterized C. elegans C50C10.1	5	R07B5.4	R07B5.4	R07B5.4	260	63	197	411	90	321	428	94	334	0	0.589	-0.76366
958	Protein containing a DUF215 domain of unknown function, has low similarity to uncharacterized C. elegans C38C3.2	5	R07B5.7	R07B5.7	R07B5.7	231	69	162	269	90	179	280	94	186	0	0.869	-0.202572
959	Member of the phospholipase protein family	5	R07B7.8	R07B7.8	R07B7.8	1855	69	1786	1871	91	1780	1949	95	1854	0	0.963	-0.0543923
960	Protein of unknown function, has low similarity to uncharacterized C. elegans F58E1.12	2	R07C3.10	R07C3.10	R07C3.10	208	68	140	256	88	168	267	92	175	0	0.8	-0.321928
961	Protein with high similarity to solute carrier family 25 member 21 (human SLC25A21), which is a mitochondrial oxodicarboxylate carrier associated with 2-oxoadipate acidemia, member of the mitochondrial carrier protein family of membrane transporters	X	R11.1	R11.1	R11.1	1717	70	1647	2070	95	1975	2156	99	2057	0	0.801	-0.320126
962	Member of the short-chain dehydrogenase-reductase family, which are NAD- or NADP-dependent oxidoreductases, has low similarity to 1,3,6,8-tetrahydroxynaphthalene reductase (A. fumigatus Arp2), which is involved in conidial pigment biosynthesis	5	R11D1.11	R11D1.11	R11D1.11	3906	69	3837	2301	90	2211	2397	94	2303	0	1.666	0.736388
963		2		multiple	R11F4.3	628	74	554	929	98	831	968	102	866	0	0.64	-0.643856
964		5		R11G11.15	R11G11.15	208	77	131	235	100	135	245	104	141	0	0.932	-0.101598
965	Protein containing two C2 domains, which may be involved in calcium-dependent phospholipid binding, has low similarity to synaptotagmin 7 (rat Syt7), which regulates exocytosis and may facilitate entry of Trypanosoma cruzi into cells via lysosomes	5	R12A1.2	R12A1.2	R12A1.2	1171	79	1092	1399	112	1287	1457	117	1341	0	0.815	-0.295128
966	Smad protein similar to vertebrate DPC4 that may act as a general cofactor for pathway-specific Smads SMA-2 and SMA-3	3	sma-4/cem-3/R12B2.1	R12B2.1	R12B2.1	2208	81	2127	2369	115	2254	2468	120	2348	0	0.906	-0.142417
967	Protein with high similarity to human REA (B-cell receptor-associated protein), which is a repressor of the estrogen-bound estrogen receptor activity that interacts with prohibitin (human PHB), member of the SPFH domain or Band 7 family	2	T24H7.1	T24H7.1	T24H7.1	264	77	187	563	109	454	586	114	473	0	0.395	-1.34008
968	Member of the UDP-glucuronosyltransferase protein family	4	T25B9.7	T25B9.7	T25B9.7	1430	74	1356	1321	107	1214	1376	111	1265	0	1.072	0.100305
969	Protein of unknown function, has high similarity to uncharacterized C. elegans MYO2-D	2	T25E4.1	T25E4.1	T25E4.1	653	70	583	662	107	555	690	111	578	0	1.008	0.0114956
970	Protein containing a DUF38 domain of unknown function	5	T25E12.6	T25E12.6	T25E12.6	1396	78	1318	1688	114	1574	1758	119	1640	0	0.804	-0.314733
971	Member of the C-type lectin protein family	5	T25E12.8	T25E12.8	T25E12.8	358	78	280	463	101	362	482	105	377	0	0.743	-0.428566
972	Member of the acyl-CoA dehydrogenase protein family	X	T25G12.5	T25G12.5	T25G12.5	416	71	345	555	97	458	578	101	477	0	0.723	-0.467932
973	Member of the metallocarboxypeptidase protein family	1	W01A8.6	W01A8.6	W01A8.6	1347	69	1278	1142	101	1041	1190	105	1084	0	1.179	0.237564
974	Vesicular monoamine transporter (VMAT) with similarity to mammalian VMATs	X	cat-1/W01C8.6	W01C8.6	W01C8.6	284	71	213	303	100	203	316	104	211	0	1.007	0.0100637
975	Protein with moderate similarity to C. elegans C31B8.8 (Putative matrix metalloprotease)	5	W01F3.2	W01F3.2	W01F3.2	6697	70	6627	8357	93	8264	8705	97	8608	0	0.77	-0.37707
976	SR protein involved in mRNA splicing	2	rsp-2/srp-4/CeSRp40/W02B12.2	W02B12.2	W02B12.2	115	66	49	178	92	86	185	96	90	0	0.547	-0.870387
977	Protein containing a RhoGAP (GTPase activator protein) domain, has moderate similarity to rho GTPase activating protein 1 (human ARHGAP1), which is a GTPase activating protein for CDC42, rho (RHOA) and rac proteins and inhibits rho mediated responses	2	W02B12.8	W02B12.8	W02B12.8	2498	68	2430	4942	94	4848	5148	98	5050	0	0.481	-1.05589
978	Protein containing a protein kinase domainhas low similarity to serine threonine kinase 22A (testis-specific serine kinase 1, mouse Stk22a), which is a putative testis-specific serine-threonine protein kinase that may play a role in spermatid development	2	W02B12.12	W02B12.12	W02B12.12	143	70	73	175	97	78	182	101	81	0	0.898	-0.155213
979	Protein containing an F-box domain, which serve as a link between a target protein and a ubiquitin-conjugating enzyme, and a DUF38 domain of unknown function, has a region of low similarity to C. elegans FOG-2, which is required for germ cell identity	5	F59A1.7	F59A1.7	F59A1.7	2659	69	2590	2880	99	2781	3000	103	2897	0	0.894	-0.161653
980	Member of the nuclear hormone receptor/Zinc finger protein family	X	nhr-3/H01A20.1	H01A20.1	H01A20.1	1930	69	1861	1985	89	1896	2068	93	1975	0	0.942	-0.086201
981	Member of the reverse transcriptase protein family, which are RNA-dependent DNA polymerases, has high similarity to uncharacterized C. elegans F38E9.3	X	H02F09.4	H02F09.4	H02F09.4	221	72	149	323	93	230	336	97	240	0	0.622	-0.685014
982	Protein containing a DUF38 domain of unknown function	X	H03G16.1	H03G16.1	H03G16.1	200	68	132	223	94	129	232	98	134	0	0.982	-0.0262051
983	Protein containing an F-box domain, which serve as a link between a target protein and a ubiquitin-conjugating enzyme, and a DUF38 domain of unknown function, has high similarity to uncharacterized C. elegans C18B12.5	X	H03G16.4	H03G16.4	H03G16.4	231	62	169	270	90	180	281	94	188	0	0.901	-0.150401
984	Protein of unknown function, has high similarity to uncharacterized C. elegans H12C20.5	5	H12C20.4	H12C20.4	H12C20.4	252	65	187	197	89	108	205	93	113	0	1.662	0.73292
985	Protein containing a major sperm protein (MSP) domain, which are involved in sperm motility, has moderate similarity to uncharacterized C. elegans F36H12.3	3	K08E3.2	K08E3.2	K08E3.2	288	72	216	468	90	378	488	94	394	0	0.549	-0.865122
986	Required for completion of mitosis	3	cyk-4/K08E3.6	K08E3.6	K08E3.6	1972	68	1904	3452	87	3365	3596	91	3505	0	0.543	-0.880976
987	Member of the GDA1 or CD39 family of nucleoside phosphatases, has moderate similarity to mouse Entpd5, which is an ectonucleoside triphosphate diphosphohydrolase that hydrolyzes UDP to UMP	5	K08H10.4	K08H10.4	K08H10.4	6268	71	6197	9546	97	9449	9944	101	9843	0	0.63	-0.666576
988	Protein involved in the mechanism of RNA-mediated gene silencing; has similarity to rabbit eIF2C, Arabidopsis ZWILLE, and D. melanogaster Sting	5	rde-1/K08H10.7	K08H10.7	K08H10.7	3995	70	3925	6491	91	6400	6761	95	6667	0	0.589	-0.76366
989	Putative kinesin; has strong similarity to human KIF2 heavy chain kinesin; localized to kinetochores	3	K11D9.1/CelMCAK	K11D9.1	K11D9.1	3120	74	3046	5756	97	5659	5996	101	5895	0	0.517	-0.951764
990	Putative ortholog of S. cerevisiae Apg7p, a protein involved in autophagy and the cytoplasm-to-vacuole protein targeting pathway	4	M7.5	M7.5	M7.5	3652	73	3579	6717	101	6616	6997	105	6892	0	0.519	-0.946194
991	Putative ortholog of C. elegans T08B6.5 gene product	3	Y41C4A.1	Y41C4A.1	Y41C4A.1	375	72	303	606	96	510	631	100	531	0	0.57	-0.810966
992	Protein of unknown function, has moderate similarity to C. elegans C40H5.4	5	Y42A5A.2	Y42A5A.2	Y42A5A.2	1442	75	1367	1466	102	1364	1527	106	1421	0	0.962	-0.0558912
993	Protein containing a DUF38 domain of unknown function, has a region of low similarity to a region of C. elegans FOG-2, which is required for the sexual identity of germ cells	1	Y47H9C.10	Y47H9C.10	Y47H9C.10	867	71	796	1080	106	974	1125	110	1015	0	0.785	-0.349235
994	Member of the Tc3 Transposase protein family	m	Y47H9C.3	Y47H9C.3	Y47H9C.3	712	76	636	868	107	761	904	111	793	0	0.802	-0.318326
995	Protein of unknown function, has low similarity to uncharacterized C. elegans F01F1.11	1	Y47H9C.8	Y47H9C.8	Y47H9C.8	1920	77	1843	3427	120	3307	3570	125	3445	0	0.535	-0.902389
996	Protein of unknown function, has low similarity to uncharacterized C. elegans Y67D8C.2	5	Y51A2A.5	Y51A2A.5	Y51A2A.5	937	82	855	910	121	789	948	126	822	-100	1.04	0.0565835
997	Protein of unknown function	2	D1069.1	D1069.1	D1069.1	697	80	617	741	104	637	772	108	664	0	0.93	-0.104697
998	Member of the 7-transmembrane chemoreceptor family of G protein-coupled receptors (GPCR), has high similarity to uncharacterized C. elegans F40D4.3	5	F20E11.8	F20E11.8	F20E11.8	211	72	139	211	93	118	220	97	123	0	1.131	0.177599
999	Protein with weak similarity to H. sapiens GOLGA1 (golgi autoantigen, golgin subfamily a, 1)	5	F26D11.6	F26D11.6	F26D11.6	332	72	260	452	98	354	471	102	369	0	0.705	-0.504305
1000	Member of the 7-transmembrane chemoreceptor family of G protein-coupled receptors (GPCR), has strong similarity to uncharacterized C. elegans F26D2.4	5	F26D2.5	F26D2.5	F26D2.5	200	70	130	240	94	146	250	98	152	0	0.855	-0.226004
1001	Protein of unknown function, has weak similarity to C. elegans F33E2.3	1	F33E2.5	F33E2.5	F33E2.5	796	75	721	1181	101	1080	1230	105	1125	0	0.641	-0.641604
1002	Protein of unknown function, has strong similarity to uncharacterized C. elegans Y45F10B.2	3	F37A8.2	F37A8.2	F37A8.3	363	76	287	419	100	319	436	104	332	0	0.864	-0.210897
1003	Member of the flavin containing amine oxidase family, has moderate similarity to uncharacterized C. elegans T08D10.2	1	Y40B1B.6	Y40B1B.6	Y40B1B.6	634	72	562	963	98	865	1003	102	901	0	0.624	-0.680382
1004	Member of the amidase family, which catalyze hydrolysis of amides, has low similarity to fatty acid amide hydrolase (rat Faah), which is a serine hydrolase that degrades neuromodulatory fatty acid amides and terminates their signaling function	3	Y41C4A.2	Y41C4A.2	Y41C4A.2	333	72	261	311	99	212	324	103	221	0	1.182	0.24123
1005	Member of the RecA-like protein family, required for meiosis	4	rad-51/rad51/rdh-1/RDH1/DMC1-LIM15/Y43C5A.6	Y43C5A.6	Y43C5A.6	1149	66	1083	2307	104	2203	2403	108	2295	0	0.472	-1.08314
1006	Member of the transthyretin-like family, has low similarity to a region of protein tyrosine phosphatase receptor type alpha (human PTPRA), which is a putative receptor tyrosine phosphatase that negatively regulates proliferation and inhibits tumor growth	5	Y44A6D.4	Y44A6D.4	Y44A6D.4	286	72	214	367	105	262	382	109	273	0	0.784	-0.351074
1007	Protein with high similarity to selenophosphate synthetase 1 (human SPS), which produces monoselenophosphate from ATP plus selenide and is important in incorporation of selenocysteine in proteins, contains AIR synthase N-terminal and C-terminal domains	4	Y45F10A.4	Y45F10A.4	Y45F10A.4	1614	68	1546	2626	90	2536	2735	94	2642	0	0.585	-0.773491
1008	Protein containing a DUF215 domain of unknown function, has high similarity to uncharacterized C. elegans Y45F10B.5	4	Y45F10B.6	Y45F10B.6	Y45F10B.6	173	67	106	223	95	128	232	99	133	0	0.795	-0.330973
1009	Protein of unknown function	1	B0041.1	B0041.1	B0041.1	355	67	288	306	92	214	319	96	223	0	1.292	0.369606
1010	Protein containing a BTB (BR-C, ttk and babor) or POZ (Pox virus and zinc finger) domain, which are found in some DNA and actin binding proteins and may mediate protein-protein interactions, has high similarity to uncharacterized C. elegans F47C10.2	2	B0047.2	B0047.2	B0047.2	691	70	621	887	94	793	924	98	826	0	0.752	-0.411195
1011	Protein containing a meprin and TRAF homology (MATH) domain	2	B0047.4	B0047.4	B0047.4	417	70	347	511	94	417	532	98	434	0	0.799	-0.323733
1012	Protein of unknown function	1	B0207.10	B0207.10	B0207.10	389	63	326	382	86	296	398	90	308	0	1.057	0.0799754
1013	Protein of unknown function	1	B0207.9	B0207.9	B0207.9	439	69	370	444	89	355	463	93	370	0	1.001	0.00144197
1014	YGGWamide neurotransmitter	5	nlp-29/B0213.4	B0213.4	B0213.4	5964	68	5896	5569	89	5480	5801	93	5708	0	1.033	0.0468403
1015	Protein containing two trypsin inhibitor-like cysteine rich domains, has high similarity to uncharacterized C. elegans C25E10.8	5	C25E10.7	C25E10.7	C25E10.7	294	72	222	344	94	250	358	98	260	0	0.852	-0.231075
1016		X		multiple	C25F6.6	253	68	185	281	91	190	293	95	198	0	0.935	-0.0969617
1017	Member of the ribosome-binding factor A family	4	C25G4.3	C25G4.3	C25G4.3	1344	63	1281	1336	89	1247	1392	93	1299	0	0.986	-0.0203404
1018	Putative casein kinase, has similarity to human, S. cerevisiae, and D. melanogaster casein kinases	2	C25H3.1	C25H3.1	C25H3.1	426	64	362	431	86	345	449	90	359	0	1.007	0.0100637
1019	Protein containing two LIM domains, which may mediate protein-protein interactions, has low similarity to a region of leupaxin (human LPXN), which is a putative signal transduction protein that binds focal adhesion protein tyrosine kinase PYK2 (PTK2B)	1	C26C6.6	C26C6.6	C26C6.6	289	65	224	313	89	224	326	93	233	0	0.96	-0.0588937
1020	Protein of unknown function	5	C26E1.1	C26E1.1	C26E1.1	215	74	141	263	96	167	274	100	174	0	0.811	-0.302226
1021	Protein of unknown function	2	C30G12.5	C30G12.5	C30G12.5	224	70	154	276	100	176	288	104	183	0	0.84	-0.251539
1022	Protein of unknown function	X	C30G4.5	C30G4.5	C30G4.5	297	74	223	464	97	367	483	101	382	0	0.583	-0.778432
1023	Member of the thioredoxin family, has moderate similarity to C. elegans R05H5.3, which is involved in embryogenesis or morphogenesis	4	C30H6.8	C30H6.8	C30H6.8	4998	71	4927	5076	92	4984	5288	96	5192	0	0.949	-0.07552
1024	Member of the 7-transmembrane chemoreceptor family of G protein-coupled receptors (GPCR), has low similarity to uncharacterized C. elegans D1065.5	5	F37B4.1	F37B4.1	C31B8.5	818	71	747	1025	89	936	1068	93	975	0	0.766	-0.384584
1025	Protein of unknown function, has weak similarity to C. elegans Y18D10A.R	X	C31E10.4	C31E10.4	C31E10.4	312	70	242	401	94	307	418	98	320	0	0.757	-0.401635
1026	Protein of unknown function	1	C31H5.4	C31H5.4	C31H5.4	2632	67	2565	1831	90	1741	1907	94	1814	0	1.414	0.499782
1027	Protein containing six C2H2 type zinc finger domains, which bind nucleic acids, has high similarity to a region of slug (human SNAI2), which is a transcriptional repressor that may repress basal and activator-mediated transcription	4	K02D7.2	K02D7.2	K02D7.2	354	65	289	370	90	280	385	94	292	0	0.991	-0.013043
1028	Member of an uncharacterized protein family	5	K02E11.4	K02E11.4	K02E11.4	1760	70	1690	1205	98	1107	1255	102	1153	0	1.466	0.551885
1029	Protein of unknown function	5	K02E2.4	K02E2.4	K02E2.4	1019	72	947	1075	101	974	1120	105	1015	0	0.933	-0.100051
1030	Protein of unknown function	3	K02F3.10	K02F3.10	K02F3.10	3564	70	3494	4280	101	4179	4458	105	4353	0	0.803	-0.316528
1031	Protein containing a K+ channel tetramerization domain, which facilitate assembly of alpha-subunits into functional tetrameric channels, has very strong similarity to uncharacterized C. elegans K02F6.5	2	K02F6.8	K02F6.8	K02F6.8	349	67	282	435	93	342	453	97	356	0	0.792	-0.336428
1032	Histone H4 in the HIS3 gene cluster	X	his-10/his-38/K03A1.6	K03A1.6	K03A1.6	2182	66	2116	2887	89	2798	3007	93	2915	0	0.726	-0.461959
1033	Protein of unknown function	1	K07A1.13	K07A1.13	K07A1.13	3877	67	3810	3282	94	3188	3419	98	3321	0	1.147	0.197865
1034		1		multiple	K07A12.3	7067	72	6995	9851	100	9751	10261	104	10157	0	0.689	-0.537424
1035	Protein of unknown function, has weak similarity to C. elegans K07C11.5	5	K07C11.3	K07C11.3	K07C11.3	2795	71	2724	3054	93	2961	3181	97	3084	0	0.883	-0.179515
1036	Protein of unknown function	5	K07C5.7	K07C5.7	K07C5.7	805	69	736	819	95	724	853	99	754	0	0.976	-0.0350469
1037	Protein of unknown function, has weak similarity to C. elegans F42H11.2	2	K07D4.2	K07D4.2	K07D4.2	173	74	99	219	99	120	228	103	125	0	0.792	-0.336428
1038	Protein of unknown function	3	K07E12.2	K07E12.2	K07E12.2	174	68	106	220	90	130	229	94	135	0	0.783	-0.352916
1039	Sperm-specific protein involved in sperm motility, member of the major sperm protein (MSP) family	4	msp-59/ZK354.11	ZK354.11	ZK354.11	6018	69	5949	8468	92	8376	8821	96	8725	0	0.682	-0.552156
1040	Major sperm protein required for spermatogenesis in C. elegans	4	msp-51/ZK354.5	ZK354.5	ZK354.5	6902	69	6833	10818	94	10724	11269	98	11171	0	0.612	-0.708396
1041		3		ZK370.9	ZK370.9	383	63	320	511	84	427	532	88	445	0	0.719	-0.475936
1042	Protein containing one LIM domain, which may mediate protein-protein interactions	4	ZK381.6	ZK381.6	ZK381.6	388	65	323	543	87	456	566	91	475	0	0.68	-0.556393
1043	Member of the C-type lectin family	1	ZK39.5	ZK39.5	ZK39.5	215	65	150	270	88	182	281	92	190	0	0.791	-0.33825
1044	Protein of unknown function	X	ZK470.4	ZK470.4	ZK470.4	244	62	182	306	80	226	319	83	235	0	0.773	-0.37146
1045	Protein of unknown function	X	ZK813.2	ZK813.2	ZK813.2	3475	63	3412	3932	87	3845	4096	91	4005	0	0.852	-0.231075
1046	Protein of unknown function	X	ZK816.3	ZK816.3	ZK816.3	304	69	235	393	93	300	409	97	313	0	0.752	-0.411195
1047	Insulin-like protein of the type-beta subfamily	2	ins-5/ZK84.3	ZK84.3	ZK84.3	525	69	456	907	87	820	945	91	854	0	0.534	-0.905088
1048	Protein with moderate similarity to C. elegans W05F2.1 gene product	2	ZK84.5	ZK84.5	ZK84.5	475	71	404	715	93	622	745	97	648	0	0.624	-0.680382
1049	Protein with low similarity to RNA polymerase III subunit C25 (S. cerevisiae Rpc25p)	5	ZK856.10	ZK856.10	ZK856.10	5675	70	5605	6811	93	6718	7095	97	6998	0	0.801	-0.320126
1050	Protein of unknown function	5	ZK856.4	ZK856.4	ZK856.4	285	69	216	359	91	268	374	95	279	0	0.774	-0.369595
1051	Putative paralog of C. elegans T07D3.4	2	F28A10.9	F28A10.9	F28A10.4	297	68	229	427	93	334	445	97	348	0	0.658	-0.603841
1052	Protein of unknown function	1	F28B3.2	F28B3.2	F28B3.2	318	71	247	450	93	357	469	97	372	0	0.664	-0.590745
1053	Protein of unknown function	3	F28F5.4	F28F5.4	F28F5.4	2433	69	2364	3721	93	3628	3876	97	3779	0	0.626	-0.675765
1054	Protein of unknown function	1	F28H1.1	F28H1.1	F28H1.1	1026	71	955	1586	99	1487	1652	103	1549	0	0.617	-0.696658
1055	Protein of unknown function	1	F28H1.5	F28H1.5	F28H1.5	238	72	166	270	102	168	281	106	175	0	0.949	-0.07552
1056	Protein with strong similarity to C. elegans F26F2.6 gene product	2	F29A7.3	F29A7.3	F29A7.3	592	72	520	882	103	779	919	107	811	0	0.641	-0.641604
1057	Protein of unknown function	1	F33H2.6	F33H2.6	F33H2.6	2136	69	2067	2153	98	2055	2243	102	2141	0	0.966	-0.0499049
1058	Homeodomain transcription factor, has weak similarity to C. elegans LIM-7	2	F34D6.2	F34D6.2	F34D6.2	188	69	119	246	95	151	256	99	157	0	0.757	-0.401635
1059	Protein of unknown function	X	F34H10.2	F34H10.2	F34H10.2	327	70	257	503	96	407	524	100	424	0	0.606	-0.72261
1060	Protein of unknown function	5	F35B12.3	F35B12.3	F35B12.3	3980	73	3907	3189	98	3091	3322	102	3220	0	1.213	0.27858
1061	Protein of unknown function	5	F35B12.8	F35B12.8	F35B12.8	538	70	468	431	97	334	449	101	348	0	1.345	0.427606
1062	Protein of unknown function	2	F35C11.6	F35C11.6	F35C11.6	766	72	694	916	96	820	954	100	854	0	0.812	-0.300448
1063		5		T27E4.8	T27E4.8	8706	75	8631	5322	102	5220	5544	106	5438	0	1.587	0.666302
1064	Protein of unknown function	5	T27F2.4	T27F2.4	T27F2.4	1548	72	1476	1821	98	1723	1897	102	1795	0	0.822	-0.28279
1065	Protein containing a DUF19 domain of unknown function, which contain twelve conserved cysteines, has high similarity to uncharacterized C. elegans C17B7.4	5	T28A11.16	T28A11.16	T28A11.16	800	69	731	669	97	572	697	101	596	0	1.227	0.295135
1066	Protein containing a DUF19 domain of unknown function, which contain twelve conserved cysteines, has strong similarity to uncharacterized C. elegans C17B7.3	5	T28A11.3	T28A11.3	T28A11.3	269	70	199	293	104	189	305	108	197	0	1.011	0.015783
1067	Protein containing a DUF19 domain of unknown function, which contain twelve conserved cysteines, has strong similarity to uncharacterized C. elegans C17B7.4	5	T28A11.5	T28A11.5	T28A11.5	552	63	489	464	81	383	483	84	399	0	1.226	0.293959
1068	Member of the transthyretin-like family, has high similarity to uncharacterized C. elegans C40H1.5	X	T28B4.3	T28B4.3	T28B4.3	2794	65	2729	3140	86	3054	3271	90	3181	0	0.858	-0.22095
1069	Protein of unknown function, has low similarity to uncharacterized C. elegans R07C12.3	4	W03D2.6	W03D2.6	W03D2.6	1750	65	1685	1376	90	1286	1433	94	1340	0	1.258	0.331132
1070	Protein of unknown function, has weak similarity to C. elegans C52A10.3	4	W03D2.8	W03D2.8	W03D2.8	368	64	304	384	82	302	400	85	315	0	0.966	-0.0499049
1071	Protein of unknown function, has low similarity to uncharacterized human LOC51002	4	W03F8.4	W03F8.4	W03F8.4	3008	69	2939	4615	84	4531	4807	88	4720	0	0.623	-0.682696
1072	Protein with strong similarity to C. elegans Y32G9A.3 gene product	5	W03F9.3	W03F9.3	W03F9.3	440	73	367	670	94	576	698	98	600	0	0.612	-0.708396
1073	Member of the Skp1 family, has a region of high similarity to transcription elongation factor B (SIII) polypeptide 1 (human TCEB1), which is a 15 kD regulatory subunit of the elongin complex that suppresses transient pausing of RNA polymerase II	X	W03H1.2	W03H1.2	W03H1.2	327	66	261	424	83	341	442	86	355	0	0.735	-0.444184
1074	Calpain family cysteine protease	1	W04A4.4	W04A4.4	W04A4.4	337	69	268	536	88	448	558	92	467	0	0.574	-0.800877
1075	Protein of unknown function, has high similarity to uncharacterized C. elegans K07C11.7	5	C25E10.12	C25E10.12	6C25E10.12	1489	66	1423	1599	93	1506	1666	97	1569	0	0.907	-0.140826
1076	Putative ortholog of C. elegans Y116F11.Z gene product	5	C25F9.1	C25F9.1	C25F9.1	272	62	210	403	85	318	420	89	331	0	0.634	-0.657445
1077	Protein of unknown function	5	C26F1.3/5I259	C26F1.3	0C26F1.3	3493	66	3427	4516	87	4429	4704	91	4614	0	0.743	-0.428566
1078	Protein of unknown function, has high similarity to uncharacterized C. elegans H11L12.1	1	C27C7.1	C27C7.1	2C27C7.1	2660	69	2591	6690	93	6597	6969	97	6872	0	0.377	-1.40736
1079	Protein of unknown function	4	C27H2.2	C27H2.2	C27H2.2	298	73	225	384	95	289	400	99	301	0	0.747	-0.42082
1080	Protein of unknown function	4	C28C12.1	C28C12.1	C28C12.1	493	68	425	541	99	442	564	103	460	0	0.923	-0.115597
1081	Protein of unknown function, has weak similarity to C. elegans F56H1.2	1	C35E7.7	C35E7.7	C35E7.7	328	74	254	514	103	411	535	107	428	0	0.593	-0.753896
1082	Protein of unknown function	X	C36B7.3	C36B7.3	C36B7.3	351	73	278	446	99	347	465	103	361	0	0.769	-0.378944
1083	Protein containing a DUF19 domain of unknown function, which contain twelve conserved cysteines, has high similarity to uncharacterized C. elegans T28A11.3	5	C36C5.12	C36C5.12	C36C5.12	255	69	186	351	100	251	366	104	261	0	0.711	-0.492079
1084	Protein containing a DUF19 domain of unknown function, which contain twelve conserved cysteines, has high similarity to uncharacterized C. elegans C36C5.14	5	C36C5.15	C36C5.15	C36C5.15	144	70	74	210	98	112	219	102	117	0	0.634	-0.657445
1085	Protein containing a DUF19 domain of unknown function, which contain twelve conserved cysteines, has high similarity to uncharacterized C. elegans F10G2.1	5	C36C5.5	C36C5.5	C36C5.5	755	69	686	1127	96	1031	1174	100	1074	0	0.639	-0.646112
1086	Protein containing two ankyrin repeats, which may mediate protein-protein interactions	1	C36F7.2	C36F7.2	C36F7.2	481	72	409	947	101	846	986	105	881	0	0.464	-1.1078
1087	Member of the cytochrome c oxidase subunit VIa family, which are small polypeptidic subunits of cytochrome c	3	F54D8.2	F54D8.2	F54D8.2	2736	73	2663	4557	96	4461	4747	100	4647	0	0.573	-0.803393
1088	Protein of unknown function, has low similarity to uncharacterized human FLJ20457	3	F54F2.7	F54F2.7	F54F2.7	7222	73	7149	11935	102	11833	12432	106	12326	0	0.58	-0.785875
1089		1		multiple	F55D12.6	732	72	660	698	92	606	727	96	631	0	1.046	0.0648829
1090		4		AF304122-1.F55G1	F55G1.2	1849	70	1779	2731	100	2631	2845	104	2741	0	0.649	-0.62371
1091	Protein of unknown function	X	F56C3.5	F56C3.5	F56C3.5	182	72	110	221	95	126	230	99	131	0	0.838	-0.254978
1092	Protein of unknown function	3	F56C9.9	F56C9.9	F56C9.9	1030	70	960	1861	99	1762	1939	103	1835	0	0.523	-0.935117
1093	Protein of unknown function, has weak similarity to C. elegans T20F7.2	3	K02D10.4	K02D10.4	K02D10.4	774	66	708	754	85	669	785	89	697	0	1.016	0.0229004
1094		5		multiple	K02E2.3	254	70	184	291	94	197	303	98	205	0	0.897	-0.15682
1095	Protein of unknown function, has strong similarity to C. elegans M01D1.2	2	K02E7.5	K02E7.5	K02E7.5	544	70	474	695	99	596	724	103	621	0	0.763	-0.390245
1096	Protein of unknown function	3	K02F3.9	K02F3.9	K02F3.9	3008	66	2942	2803	89	2714	2920	93	2827	0	1.041	0.0579701
1097	Protein with high similarity to cysteine string protein (rat Csp), which is a highly fatty acylated chaperone protein that stimulates rat Hsc70 ATPase activity and is involved in exocytosis regulation, contains a DnaJ domain, which act in protein folding	X	K02G10.8	K02G10.8	K02G10.8	2931	72	2859	3619	94	3525	3770	98	3672	0	0.779	-0.360305
1098	Protein of unknown function	X	K03A11.5	K03A11.5	K03A11.5	988	70	918	870	88	782	906	92	815	0	1.127	0.172488
1099	Protein of unknown function	2	W04H10.2	W04H10.2	W04H10.2	584	62	522	523	89	434	545	93	452	0	1.155	0.207893
1100	Putative ortholog of C. elegans ZK678.3 gene product	3	W05G11.2	W05G11.2	W05G11.2	635	61	574	868	85	783	904	89	816	0	0.704	-0.506353
1101	Protein with strong similarity to C. elegans Y57A10C.10 gene product	2	W05H5.1	W05H5.1	W05H5.1	299	65	234	447	94	353	466	98	368	0	0.636	-0.652901
1102	Protein of unknown function	2	W06A11.1	W06A11.1	W06A11.1	352	62	290	518	87	431	540	91	449	0	0.646	-0.630394
1103	Predicted pseudogene, has strong similarity to C. elegans grd-1 gene product	X	W06B11.4	W06B11.4	W06B11.4	1951	70	1881	1330	93	1237	1385	97	1289	0	1.46	0.545968
1104	Protein of unknown function, has moderate similarity to C. elegans F02H6.4	X	W06D11.5	W06D11.5	W06D11.5	873	69	804	1468	96	1372	1529	100	1429	0	0.563	-0.828793
1105	Serine/threonine protein kinase of the casein kinase I subfamily, has similarity to S. cerevisiae Yck1p and Yck2p casein kinase I isoforms	1	Y106G6E.6	Y106G6E.6	Y106G6E.6	1917	71	1846	3069	95	2974	3197	99	3098	0	0.596	-0.746616
1106					2Y106G6H.6	3095	71	3024	6108	96	6012	6363	100	6263	0	0.483	-1.0499
1107	Protein containing a DUF 227 domain of unknown function	4	Y11D7A.8	Y11D7A.8	Y11D7A.8	408	74	334	453	105	348	472	109	363	0	0.921	-0.118727
1108		2		W03C9.4	Y17G7A.2	766	70	696	988	98	890	1029	102	927	0	0.751	-0.413115
1109	Protein of unknown function, has low similarity to uncharacterized C. elegans W01C9.5	2	Y17G7B.6	Y17G7B.6	5Y17G7B.6	351	69	282	479	93	386	499	97	402	0	0.701	-0.512514
1110	Protein with high similarity to synaptosomal-associated protein 25 kDa (rat Snap25), which is a t-SNARE that plays a role in membrane fusion duringexocytosis and neurotransmitter release, member of the synaptosome-associated protein 25 kD(SNAP-25)family	5	Y22F5A.3	Y22F5A.3	Y22F5A.3	3351	73	3278	2907	92	2815	3028	96	2932	0	1.118	0.16092
1111	Putative nuclear thioredoxin	2	R05H5.3	R05H5.3	R05H5.3	7388	71	7317	11326	94	11232	11798	98	11700	0	0.625	-0.678072
1112	Member of the thiol antioxidant (thioredoxin peroxidase) protein family	3	R07E5.2	R07E5.2	R07E5.2	5463	69	5394	9286	95	9191	9673	99	9574	0	0.563	-0.828793
1113	Protein with high similarity to histone H2A variant (S. pombe Pht1p), member of the histone family of nucleosomal core proteins	4	R08C7.3	R08C7.3	R08C7.3	5634	75	5559	11162	99	11063	11627	103	11524	0	0.482	-1.05289
1114	Member of the glycosyl hydrolase 18 family, has weak similarity to chitinase 3-like protein 1 (cartilage glycoprotein-39, human CHI3L1), which binds chitin and is expressed in rheumatoid arthritis cartilage and synovial cells	2	R09D1.9	R09D1.9	R09D1.9	290	75	215	637	107	530	664	111	552	0	0.389	-1.36216
1115	Protein of unknown function, has moderate similarity to uncharacterized human MDS031	5	R10D12.12	R10D12.12	R10D12.12	6412	70	6342	8557	95	8462	8914	99	8815	0	0.719	-0.475936
1116		3		AB000917-1.R10E11	R10E11.8	3540	69	3471	4034	98	3936	4202	102	4100	0	0.847	-0.239566
1117	Protein containing an RNA recognition motif (RRM, RBD, or RNP)	3	T12D8.2	T12D8.2	T12D8.2	4465	69	4396	7137	95	7042	7434	99	7335	0	0.599	-0.739372
1118	Sperm-specific protein involved in sperm motility, member of the major sperm protein (MSP) family	4	T13F2.10	T13F2.10	T13F2.10	1012	70	942	1336	97	1239	1392	101	1291	0	0.73	-0.454032
1119	Protein of unknown function	3	T16H12.2	T16H12.2	T16H12.2	382	66	316	549	87	462	572	91	481	0	0.657	-0.606035
1120	Protein with strong similarity to C. elegans F26A1.12 gene product	4	T20D3.1	T20D3.1	T20D3.1	231	69	162	309	93	216	322	97	225	0	0.72	-0.473931
1121	Protein containing a PHD-finger, which may be involved in chromatin-mediated transcriptional regulation	5	T23B12.1	T23B12.1	T23B12.1	3162	65	3097	3979	89	3890	4145	93	4052	0	0.764	-0.388355
1122	Protein of unknown function, has weak similarity to C. elegans K09G1.2	1	T23G11.1	T23G11.1	T23G11.1	430	63	367	404	88	316	421	92	329	0	1.115	0.157044
1123	Protein of unknown function	5	F13A2.1	F13A2.1	F13A2.1	452	71	381	746	95	651	777	99	678	0	0.562	-0.831358
1124		n		no_pcr	F13A2.8	226	69	157	367	99	268	382	103	279	0	0.562	-0.831358
1125	Member of the phosphatidic acid phosphatase-related (PAP2) phosphoesterase family, has low similarity to phosphatidic acid phosphatase type 2a (rat Ppap2a), which catalyzes the dephosphorylation of various lipid phosphates	X	F13E6.5	F13E6.5	F13E6.5	1243	63	1180	1516	88	1428	1579	92	1488	0	0.793	-0.334607
1126	Protein of unknown function	X	F14H12.6	F14H12.6	F14H12.6	350	67	283	534	92	442	556	96	460	0	0.615	-0.701342
1127	Protein of unknown function	X	F15G9.3	F15G9.3	F15G9.3	253	71	182	292	98	194	304	102	202	0	0.901	-0.150401
1128	Protein containing two DUF40 domains of unknown function, which contain four conserved cysteines, has low similarity to uncharacterized C. elegans C45H4.16	5	F16B4.10	F16B4.10	F16B4.10	219	71	148	334	96	238	348	100	248	0	0.597	-0.744197
1129	Protein containing two PDZ, DHR, or GLGF domains, which are found in signaling proteins, has low similarity to syntrophin gamma 2 (human SNTG2), which may play a role in signal transduction in neurons and is associated with Duchenne muscular dystrophy	X	F27D9.8	F27D9.8	F27D9.8	818	69	749	1026	94	932	1069	98	971	0	0.772	-0.373327
1130	Protein containing a protein kinase domain, has low similarity to serum-glucocorticoid regulated kinase 2 (human SGK2), which is a serine-threonine kinase that may be regulated by 3-phosphoinositide-dependent kinase-1 (human PDK1) and by hydrogen peroxide	X	F28C10.3	F28C10.3	F28C10.3	655	72	583	1052	95	957	1096	99	997	0	0.585	-0.773491
1131	Protein of unknown function	2	F29A7.4	F29A7.4	F29A7.4	277	70	207	413	85	328	430	89	342	0	0.606	-0.72261
1132	Member of the rhodopsin family of G protein-coupled receptors (GPCR), has low similarity to tachykinin receptor 1 (substance P receptor, rat Tacr1), which is involved in pain transmission, inflammation, perception of noxious stimuli, and behavior	X	F31B9.1	F31B9.1	F31B9.1	220	68	152	275	88	187	286	92	195	0	0.78	-0.358454
1133	Protein of unknown function, has strong similarity to C. elegans W02D9.10	5	F31D4.8	F31D4.8	F31D4.8	882	71	811	1054	98	956	1098	102	996	0	0.814	-0.296899
1134	Protein of unknown function	5	F31F7.3	F31F7.3	F31F7.3	211	75	136	203	101	102	211	105	106	0	1.28	0.356144
1135	Inhibitor of programmed cell death; protein with similarity to human Bcl-2	3	ced-9/T07C4.8	T07C4.8	T07C4.8	726	69	657	1289	95	1194	1343	99	1244	0	0.528	-0.92139
1136	Protein of unknown function	X	T07D1.5	T07D1.5	T07D1.5	397	70	327	493	99	394	514	103	410	0	0.797	-0.327348
1137	Protein with moderate similarity to C. elegans T07D3.9	2	T07D3.3	T07D3.3	T07D3.3	469	70	399	633	91	542	659	95	565	0	0.707	-0.500218
1138	Member of the phosphoglycerate mutase family	X	T07F12.1	T07F12.1	T07F12.1	223	66	157	221	91	130	230	95	135	0	1.159	0.212881
1139	Has moderate similarity to human synaptogyrins	X	sng-1/T08A9.3	T08A9.3	T08A9.3	1362	69	1293	1659	97	1562	1728	101	1627	0	0.795	-0.330973
1140	Member of the 7-transmembrane chemoreceptor family of G-protein coupled receptors (GPCR), has high similarity to uncharacterized C. elegans T01G5.5	4	T08B6.7	T08B6.7	T08B6.7	220	71	149	303	99	204	316	103	213	0	0.701	-0.512514
1141	Protein of unknown function	5	T21H3.5	T21H3.5	T21H3.5	398	66	332	484	96	388	504	100	404	0	0.821	-0.284546
1142	Member of the galactosyltransferase family, which transfer galactose to GlcNAc termini of growing oligosaccharide chains, has moderate similarity to uncharacterized C. elegans C02H6.1	4	T22B11.2	T22B11.2	T22B11.2	649	69	580	721	95	626	751	99	652	0	0.889	-0.169745
1143	Protein containing three C2H2 type zinc finger domains, which bind nucleic acids, has high similarity to a region of trans-acting transcription factor 1 (mouse Sp1), which is a transcriptional activator involved in stress response	2	T22C8.5	T22C8.5	T22C8.5	217	69	148	261	98	163	272	102	170	0	0.872	-0.1976
1144	Member of the sugar (and other) transporter family, has weak similarity to solute carrier family 22 member 2 (rat Slc22a2), which may play a role in the transport of cationic drugs in the kidney	3	T22F7.1	T22F7.1	T22F7.1	862	72	790	955	97	858	995	101	894	0	0.884	-0.177882
1145	Putative ortholog of C. elegans R13H9.1 gene product	1	T23B3.3	T23B3.3	T23B3.3	571	64	507	585	86	499	609	90	520	0	0.975	-0.0365259
1146	MGL/Famide neurotransmitter	X	T23E7.4	T23E7.4	T23E7.4	1001	68	933	1538	86	1452	1602	90	1513	0	0.617	-0.696658
1147	Protein of unknown function	5	ZC404.1	ZC404.1	ZC404.1	372	66	306	388	88	300	404	92	313	0	0.979	-0.0306192
1148	Protein of unknown function, has weak similarity to C. elegans C55C3.1	5	ZC513.2	ZC513.2	ZC513.2	513	62	451	548	81	467	571	84	486	0	0.927	-0.109359
1149	Protein with strong similarity to C. elegans SQT-3, which is a collagen that is involved in cuticle synthesis and morphogenesis of the epithelium, contains two collagen triple helix repeats and one nematode cuticle collagen N-terminal domain	5	col-43/ZC513.8	ZC513.8	ZC513.8	1138	65	1073	1569	88	1481	1634	92	1543	0	0.696	-0.522841
1150		5		ZK682.3	ZK682.3	371	68	303	364	97	267	379	101	278	0	1.089	0.123004
1151	Protein containing a nuclear hormone receptor ligand-binding domain and a nuclear hormone receptor C4-type zinc finger domain, which bind DNA and may be involved in regulation of transcription, has weak similarity to C. elegans NHR-80	5	ZK697.2	ZK697.2	ZK697.2	772	64	708	1191	97	1094	1241	101	1140	0	0.621	-0.687335
1152	Member of the lipocalin and cytosolic fatty-acid binding protein family, has high similarity to uncharacterized C. elegans LBP-3	5	lbp-4/ZK742.5	ZK742.5	ZK742.5	1746	69	1677	1938	95	1843	2019	99	1920	0	0.874	-0.194295
1153	Protein with high similarity to heat shock 70kD protein 8 (human HSPA8), which is elevated in the hearts of patients with hypertrophic cardiomyopathy, member of the Hsp70 family, which are stress-induced protein chaperones	1	C12C8.1	C12C8.1	C12C8.1#2	683	73	610	695	98	597	724	102	622	0	0.981	-0.027675
1154	Protein with strong similarity to C. elegans K10G4.5 gene product	5	C18D4.1	C18D4.1	C18D4.1#2	547	76	471	939	104	835	978	108	870	0	0.542	-0.883635
1155	TcA transposase	m	C31A11.8	C31A11.8	C31A11.8#2	754	70	684	1106	92	1014	1152	96	1056	0	0.648	-0.625934
1156	Protein of unknown function, has low similarity to uncharacterized Era-like 1 (mouse Eral1), which is a putative GTPase with possible roles in cell cycle control	2	E02H1.2	E02H1.2	E02H1.2#2	5472	72	5400	7342	93	7249	7648	97	7551	0	0.715	-0.483985
1157	Protein with high similarity to ubiquitin-activating enzyme E1C (human UBE1C), which is a subunit of an E1-like complex, member of the UBA-THIF-type NAD-FAD binding fold family, contains a repeat in ubiquitin-activating (UBA) protein domain	3	uba-3/F11H8.1	F11H8.1	F11H8.1#2	4129	70	4059	6056	88	5968	6308	92	6217	0	0.653	-0.614845
1158	Member of the ribosomal L3 protein family	3	rpl-3/F13B10.2	F13B10.2	F13B10.2#2	14420	68	14352	22069	84	21985	22989	88	22901	0	0.627	-0.673463
1159		5		C13B7.1	C13B7.1	309	69	240	478	92	386	498	96	402	0	0.597	-0.744197
1160	Member of the 7-transmembrane chemoreceptor family of G-protein coupled receptors (GPCR), has low similarity to C. elegans ODR-10, which is a G protein-coupled receptor involved in odorant response	5	C13B7.5/C13B7.A	C13B7.5	C13B7.5	341	74	267	512	99	413	533	103	430	0	0.621	-0.687335
1161		1		no_gene	C24A11.7	189	67	122	231	98	133	241	102	139	0	0.881	-0.182786
1162	Protein with similarity to human putative DNA binding protein SON3, has similarity to two C. elegans putative semaphorins	1	D1037.2/Ce-Sema-1b	D1037.2	D1037.2	694	70	624	621	97	524	647	101	546	0	1.143	0.192825
1163	Protein containing a DUF33 domain of unknown function, has high similarity to uncharacterized C. elegans K09E10.2	5	D2063.2/D2063.B	D2063.2	D2063.2	225	68	157	262	96	166	273	100	173	0	0.908	-0.139236
1164	Protein of unknown function, putative paralog of C. elegans C04F2.1 and W03F9.6	5	DC2.2	DC2.2	DC2.2	199	66	133	231	91	140	241	95	146	0	0.912	-0.132894
1165	Protein of unknown function, has low similarity to uncharacterized C. elegans F25G6.1	?	AC8.3/AC8.F	AC8.3	AC8.3	1205	69	1136	1373	100	1273	1430	104	1326	0	0.857	-0.222633
1166	Protein of unknown function, has strong similarity to C. elegans AC8.J	?	AC8.6	AC8.6	AC8.6	972	70	902	1707	99	1608	1778	103	1675	0	0.539	-0.891643
1167		5		multiple	C18B10.5	229	70	159	229	101	128	239	105	133	0	1.193	0.254594
1168	Protein with moderate similarity to C. elegans F11G11.9 gene product	2	C33F10.10	C33F10.10	C33F10.10	315	72	243	355	99	256	370	103	267	0	0.911	-0.134477
1169	Protein of unknown function	2	E04F6.12	E04F6.12	E04F6.12	446	68	378	688	98	590	717	102	615	0	0.615	-0.701342
1170	Protein containing two SNF2 related N-terminal domains and a helicase conserved C-terminal domain, has low similarity to TBP-associated factor 172 (human BTAF1), which is involved in regulation RNA polymerase II and RNA polymerase III transcription	2	F15D4.1	F15D4.1	F15D4.1	1727	72	1655	3023	99	2924	3149	103	3046	0	0.543	-0.880976
1171	Protein with high similarity to cytochrome c oxidase assembly protein 17 (human COX17), which is a putative copper binding protein that may function to transport copper to the mitochondria for assembly into the cytochrome oxidase complex	3	F40G9.2	F40G9.2	F40G9.2	2341	61	2280	1782	89	1693	1856	93	1764	0	1.293	0.370722
1172	Protein of unknown function	2	F41C3.7	F41C3.7	F41C3.7	1770	63	1707	994	91	903	1035	95	941	0	1.815	0.85997
1173	Protein of unknown function	4	F42A9.3	F42A9.3	F42A9.3	1155	64	1091	839	83	756	874	86	788	0	1.385	0.469886
1174	Protein of unknown function, has weak similarity to C. elegans ZK1055.1	5	F44E7.3	F44E7.3	F44E7.3	1512	58	1454	1938	80	1858	2019	83	1935	0	0.751	-0.413115
1175		n		no_gene	F45E6.5	2718	54	2664	2590	78	2512	2698	81	2617	0	1.018	0.0257376
1176	Protein of unknown function	X	F46C8.1	F46C8.1	F46C8.1	1128	63	1065	1100	88	1012	1146	92	1054	0	1.01	0.0143553
1177	Protein with high similarity to ribosomal protein L13A (mouse Rpl13a), which is a putative component of the large 60S ribosomal subunit that may act as a tissue-specific transplantation antigen, member of the ribosomal L13 family	3	M01F1.2	M01F1.2	M01F1.2	14977	70	14907	19335	96	19239	20141	100	20041	0	0.744	-0.426625
1178		5		R03H4.8	R03H4.8	195	75	120	216	102	114	225	106	119	0	1.011	0.015783
1179	Protein of unknown function, has high similarity to uncharacterized putative nucleic acid binding protein RY1 (human RY1)	1	R05D11.7	R05D11.7	R05D11.7	2775	73	2702	3482	97	3385	3627	101	3526	0	0.766	-0.384584
1180	Protein of unknown function	4	R05G6.3	R05G6.3	R05G6.3	238	72	166	297	95	202	309	99	210	0	0.789	-0.341903
1181	Member of the 7-transmembrane chemoreceptor family of G-protein coupled receptors (GPCR), has moderate similarity to uncharacterized C. elegans R08H2.11	5	R08H2.6	R08H2.6	R08H2.6	198	71	127	239	91	148	249	95	154	0	0.824	-0.279284
1182	Protein containing an RNA recognition motif (RRM, RBD, or RNP), has high similarity to a region of cleavage stimulation factor subunit 2 tau (mouse Cstf2t), which is a variant of mouse Cstf2 and is part of a complex involved in mRNA processing	1	R09B3.2	R09B3.2	R09B3.2	6167	73	6094	9612	95	9517	10013	99	9914	0	0.615	-0.701342
1183	Part of the class B pathway that antagonizes vulval induction	3	lin-37/ZK418.4	ZK418.4	ZK418.4	3873	72	3801	7770	94	7676	8094	98	7996	0	0.475	-1.074
1184		2		multiple	ZK430.6	314	71	243	427	93	334	445	97	348	0	0.698	-0.518701
1185	Protein containing glutathione S-transferase N- and C-terminal domains, has moderate similarity to prostaglandin D2 synthase (human PGDS), which is a prostaglandin D synthase and glutathione S-transferase that regulates non-rapid eye movement sleep	2	ZK546.11	ZK546.11	ZK546.11	397	70	327	574	93	481	598	97	501	0	0.653	-0.614845
1186	Protein of unknown function, has strong similarity to uncharacterized C. elegans ZK1320.2	2	ZK1320.3	ZK1320.3	ZK1320.3	353	67	286	575	84	491	599	88	511	-100	0.559	-0.83908
1187	Protein of unknown function, has very strong similarity to uncharacterized C. elegans C17C3.13	2	C17C3.2	C17C3.2	C17C3.2	96	66	30	102	91	11	106	95	11	0	2.618	1.38847
1188	Protein of unknown function	2	C18E9.5	C18E9.5	C18E9.5	270	69	201	322	95	227	335	99	236	0	0.85	-0.234465
1189	Protein containing a RhoGAP (GTPase activator protein) domain, has a region of low similarity to a region of rho GTPase activating protein 6 (mouse Arhgap6), which is a multiple splice form GTPase activating protein (GAP) for mouse Arha2	1	C01F4.2	C01F4.2	C01F4.2	139	71	68	172	93	79	179	97	82	0	0.826	-0.275786
1190	Protein with high similarity to solute carrier family 35 (UDP-N-acetylglucosamine(UDP-GlcNAc) transporter) member 3 (human SLC35A3), which transports nucleotide sugars	2	C03H5.2	C03H5.2	C03H5.2	222	72	150	269	96	173	280	100	180	0	0.832	-0.265345
1191	Member of the domain of unknown function DUF13 family, has high similarity to uncharacterized C. elegans C03G6.6	1	C04F1.1	C04F1.1	C04F1.1	833	74	759	672	98	574	700	102	598	0	1.269	0.343692
1192	Protein containing a C-type lectin domain, which mediate calcium-dependent carbohydrate recognition, has moderate similarity to uncharacterized C. elegans EEED8.11	2	C04H5.2	C04H5.2	C04H5.2	1381	70	1311	2132	94	2038	2221	98	2123	0	0.618	-0.694321
1193	Protein of unknown function	2	C06A1.2	C06A1.2	C06A1.2	336	72	264	378	94	284	394	98	296	0	0.892	-0.164884
1194	Protein containing two RNA recognition motifs (RRM, RBD, or RNP), has moderate similarity to TIA1 cytotoxic granule associated RNA-binding protein-like 1 (human TIAL1), which is a transcriptional repressor that binds platelet factor (human PF4) promoter	X	C07A4.1	C07A4.1	C07A4.1	544	71	473	468	90	378	488	94	394	0	1.201	0.264236
1195	Member of the ubiE or COQ5 methyltransferase family, has low similarity to S-adenosyl-L-methionine delta-24-sterol-C-methyltransferase (C. albicans Erg6p), which carries out methylation of zymosterol as part of the ergosterol biosynthesis pathway	3	H14E04.1/H14E04.F	H14E04.1	H14E04.1	737	71	666	867	98	769	903	102	801	0	0.831	-0.26708
1196	Protein of unknown function, has weak similarity to C. elegans K01G12.3	4	K01G12.2	K01G12.2	K01G12.2	758	69	689	693	94	599	722	98	624	0	1.104	0.14274
1197	Putative transcription factor of the forkhead family	X	K03C7.2	K03C7.2	K03C7.2	1260	55	1205	953	77	876	993	80	913	0	1.321	0.40163
1198	Protein of unknown function	X	K06G5.3	K06G5.3	K06G5.3	300	59	241	352	74	278	367	77	290	0	0.832	-0.265345
1199	Protein with strong similarity to C. elegans C47E12.6 gene product	4	K09B11.10	K09B11.10	K09B11.10	777	57	720	896	74	822	933	77	856	0	0.841	-0.249822
1200	Member of an uncharacterized protein family	4	K10D11.2	K10D11.2	K10D11.2	169	51	118	206	75	131	215	78	136	-100	0.865	-0.209228
1201	Protein containing a diacylglycerol kinase (DAGK) accessory domain, which are involved in the conversion of diacylglycerol, and a diacylglycerol kinase catalytic domain (presumed), has moderate similarity to diacylglycerol kinase zeta (rat Dgkz)	2	K06A1.6	K06A1.6	T28D9.5	84	52	32	107	77	30	111	80	31	-100	1.024	0.0342157
1202	Protein containing an ERCC4 domain, which may modify DNA, has low similarity to excision repair cross complementing 4 (human ERCC4), which is an endonuclease participating in nucleotide excision repair that is associated with xeroderma pigmentosum group F	2	C47D12.8	C47D12.8	VF13D12L.2	109	59	50	146	81	65	152	84	68	-100	0.738	-0.438307
1203	Protein of unknown function, has low similarity to a region of S. cerevisiae Ccr4p, which is a component of the CCR4 transcriptional complex and a component of the major cytoplasmic mRNA deadenylase	5	W02G9.5	W02G9.5	W02G9.5	104	65	39	114	88	26	119	92	27	-100	1.44	0.526069
1204	Protein of unknown function	1	W04A4.2	W04A4.2	W04A4.2	216	72	144	261	95	166	272	99	173	-100	0.833	-0.263612
1205	Protein of unknown function	1	W05B5.1	W05B5.1	W05B5.1	141	68	73	138	86	52	144	90	54	-100	1.348	0.43082
1206		5		W07B8.2	W07B8.2	77	67	10	95	85	10	99	89	10	-100	0.96	-0.0588937
1207	Protein containing a homeobox domain (homeodomain), which are found in transcription factors, has a region of high similarity to a region of drosophila NK2 transcription factor related locus 3 (mouse Nkx2-3), which is a transcription factor	5	F46F3.1	F46F3.1	F46F3.1	173	68	105	173	85	88	180	89	92	-100	1.145	0.195348
1208	Protein of unknown function, has low similarity to uncharacterized C. elegans F47C12.7	4	F47C12.8	F47C12.8	F47C12.8	267	57	210	293	83	210	305	86	219	-100	0.96	-0.0588937
1209	Protein of unknown function, has weak similarity to C. elegans EGAP4.1	X	F47E1.1	F47E1.1	F47E1.1	188	55	133	187	78	109	195	81	114	0	1.171	0.227741
1210	Protein of unknown function	2	F47F6.4	F47F6.4	F47F6.4	163	60	103	197	84	113	205	88	118	0	0.875	-0.192645
1211	Member of the p24 family of type I membrane proteins, involved in negative regulation of LIN-12 and GLP-1 activity	5	F47G9.1	F47G9.1	F47G9.1	3534	63	3471	5027	85	4942	5236	89	5148	0	0.674	-0.56918
1212	Member of the SCP-like extracellular protein family, has a region of low similarity to testis specific protein 1 (rat Tpx1), which functions as a cell adhesion molecule that mediates interactions between spermatogenic and Sertoli cells	3	F48E8.1	F48E8.1	F48E8.1	1479	70	1409	2057	90	1967	2143	94	2049	0	0.688	-0.53952
1213	Protein of unknown function, has strong similarity to C. elegans F58B6.4	3	Y71D11A.3	Y71D11A.3	F58B6.4	598	69	529	738	92	646	769	96	673	0	0.786	-0.347399
1214	Homeodomain transcription factor; similar over the homeodomain to many human and D. melanogaster homeodomain transcription factors; involved in recognition of pioneering axons by subsequent axons within the left bundle of the ventral nerve cord	5	unc-42/F58E6.10	F58E6.10	F58E6.10	328	72	256	386	92	294	402	96	306	0	0.836	-0.258425
1215	Putative ortholog of C. elegans W09C2.4 gene product	4	F58G6.6	F58G6.6	F58G6.6	245	72	173	300	90	210	313	94	219	0	0.791	-0.33825
1216		5		F59E11.3	F59E11.3	466	74	392	618	96	522	644	100	544	0	0.721	-0.471929
1217	Protein of unknown function	3	H09G03.1	H09G03.1	H09G03.1	199	71	128	174	95	79	181	99	82	0	1.555	0.636915
1218	Protein with moderate similarity to C. elegans Y46E12A.A gene product	3	H14E04.2	H14E04.2	H14E04.2A	871	70	801	1312	93	1219	1367	97	1270	0	0.631	-0.664288
1219	Protein containing three SET domains, which are involved in protein-protein interactions, and two RNA recognition motifs (RRM, RBD, or RNP), has a region of moderate similarity to a region of S. cerevisiae Set1p, which mediates methylation of histone H3	3	set-2/C26E6.9	C26E6.9	C26E6.9	2053	71	1982	3300	89	3211	3438	93	3345	0	0.593	-0.753896
1220	Protein containing 4 extracellular laminin G domains and 2 epidermal growth factor (EGF)-like domains, has a region of weak similarity to neurexin 4 (contactin associated protein 1, human CNTNAP1), which is a neuronal paranodal transmembrane receptor	5	C29A12.4	C29A12.4	C29A12.5	909	65	844	814	82	732	848	85	763	0	1.107	0.146655
1221	Protein containing an immunoglobulin (Ig) domain, 12 type 1 thrombospondin domains and 17 kunitz or bovine pancreatic trypsin inhibitor domains, has a region of low similarity to a region of C. elegans GON-1, which is a metalloprotease	5	C37C3.6	C37C3.6	C37C3.6	573	65	508	442	87	355	460	91	370	0	1.374	0.458382
1222	Protein of unknown function	4	C42D4.13	C42D4.13	C42D4.13	1563	61	1502	518	88	430	540	92	448	0	3.353	1.74545
1223	Protein of unknown function	4	C46G7.4	C46G7.4	C46G7.4	690	71	619	678	87	591	706	91	616	0	1.005	0.0071955
1224	Proprotein convertase; processes prohormones and proneuropeptides by endoproteolytic cleavage; similar to Kex2-like serine endoproteases	5	egl-3/Cepc2/kpc-2/C51E3.7	C51E3.7	C51E3.7	1912	71	1841	1767	87	1680	1841	91	1750	0	1.052	0.0731347
1225	Protein related to human adenomatous polyposis coli (APC) gene product, has multiple roles in morphogenesis	1	apr-1/K04G2.8	K04G2.8	K04G2.8	1879	63	1816	3229	81	3148	3364	84	3279	0	0.554	-0.852042
1226	Protein involved in cell division, has weak similarity to human and D. melanogaster CDC25 homologs	1	K06A5.7/cdc-25.1	K06A5.7	K06A5.7	2465	65	2400	3073	82	2991	3201	85	3116	0	0.77	-0.37707
1227	Protein with high similarity to UDP-glucose pyrophosphorylase 2 (human UGP2), which catalyzes the formation of UDP-glucose from glucose-1-phosphate and MgUTP, member of the UTP-glucose-1-phosphate uridylyltransferase family	3	K08E3.5	K08E3.5	K08E3.5	7427	71	7356	9596	87	9509	9996	91	9905	0	0.743	-0.428566
1228	HNF-3/forkhead transcription factor required for both inhibition and promotion of vulval cell fates	2	lin-31/K10G6.1	K10G6.1	K10G6.1	472	72	400	520	85	435	542	89	453	0	0.883	-0.179515
1229	Protein containing six WD domains (WD-40 repeat), which may mediate protein-protein interactions, has low similarity to m-tomosyn (rat LOC81022), which is a SNARE binding protein that interacts with syntaxin 1a (rat Stx1a)	1	M01A10.2	M01A10.2	M01A10.2	1302	68	1234	878	94	784	915	98	817	0	1.511	0.595504
1230		1		X96762-1.M01E5	M01E5.5	5058	62	4996	7454	94	7360	7765	98	7667	0	0.652	-0.617056
1231		4		Y38C1BA.3	Y38C1BA.G	754	70	684	419	79	340	436	82	354	0	1.931	0.949348
1232		2		Y38E10A.1	Y38E10A.A	274	73	201	232	82	150	242	85	156	0	1.286	0.362891
1233	Putative ortholog of C. elegans F10G2.3 gene product	2	Y38E10A.4/Y38E10A.D	Y38E10A.4	Y38E10A.D	711	65	646	545	82	463	568	85	482	0	1.339	0.421156
1234	Protein with weak similarity to C. elegans unc-89, a muscle cell protein of the immunoglobulin-like protein family that is required for coordinated locomotion	2	Y38E10A.6	Y38E10A.6	Y38E10A.F	353	66	287	404	86	318	421	90	331	0	0.866	-0.207561
1235	Protein with strong similarity to C. elegans pek-1 gene product	2	Y38E10A.8/Y38E10A.H	Y38E10A.8	Y38E10A.H	321	67	254	353	85	268	368	89	279	0	0.91	-0.136062
1236		2		Y38E10A.12	Y38E10A.	315	64	251	332	85	247	346	89	257	0	0.976	-0.0350469
1237	Protein of unknown function, putative paralog of C. elegans Y39D8B.3	5	Y39D8B.2	Y39D8B.2	Y39D8B.C	311	66	245	290	93	197	302	97	205	-100	1.194	0.255803
1238	Putative paralog of C. elegans R107.4	2	Y39G8B.5	Y39G8B.5	Y39G8B.E	202	68	134	203	88	115	211	92	120	-100	1.119	0.16221
1239	Protein of unknown function, has strong similarity to C. elegans F01D5.1	2	Y39G8B.7	Y39G8B.7	Y39G8B.G	88	69	19	107	91	16	111	95	17	-100	1.14	0.189034
1240		1		W03F11.6a	Y39G10A_236.D	75	71	4	108	87	21	113	91	22	-100	0.183	-2.45008
1241	Putative ortholog of D. melanogaster Trip1 (Trip1)	1	Y74C10AR.1/Y74C10AR.B	Y74C10AR.1	Y39G10A_237.B	1162	72	1090	973	87	886	1014	91	923	-100	1.181	0.240009
1242		m		no_gene	Y39G10A_241.B	1067	76	991	982	91	891	1023	95	928	-100	1.068	0.0949116
1243	Putative ortholog of C. elegans Y55D5A.I gene product	3	Y55D5A.1	Y55D5A.1	Y55D5A_392.F	733	69	664	663	89	574	691	93	598	0	1.111	0.151859
1244		4		Y55F3BR.4	Y55F3A_747.G	368	63	305	331	91	240	345	95	250	0	1.22	0.286881
1245	Protein with moderate similarity to D. melanogaster CG11183 (CG11183 gene product)	4	Y55F3AM.12	Y55F3AM.12	Y55F3A_748.C	683	69	614	720	89	631	750	93	657	0	0.934	-0.0985055
1246		4		no_gene	Y55F3A_748.H	279	68	211	242	86	156	252	90	163	0	1.298	0.37629
1247	Putative ortholog of C. elegans F30H5.3 gene product	4	Y55F3BR.2/Y55F3BR.K	Y55F3BR.2	Y55F3A_749.B	543	56	487	653	87	566	680	91	590	0	0.826	-0.275786
1248		m		Y55F3C.6	Y55F3C.C	1818	65	1753	4208	86	4122	4383	90	4294	0	0.408	-1.29336
1249	Putative paralog of C. elegans C41G7.6	4	Y59E9AL.6	Y59E9AL.6	Y59E9_118.E	1062	68	994	1084	91	993	1129	95	1034	0	0.961	-0.0573917
1250	Protein of unknown function, putative paralog of C. elegans Y59E9AR.8	4	Y59E9AR.2	Y59E9AR.2	Y59E9_120.B	488	71	417	519	88	431	541	92	449	0	0.929	-0.106249
1251	Putative paralog of C. elegans T07G12.5	4	Y59E9AL.4	Y59E9AL.4	Y59E9_122.A	637	68	569	666	83	583	694	86	607	0	0.937	-0.093879
1252		X		Y60A9.3	Y60A9B.A	364	66	298	504	86	418	525	90	435	0	0.684	-0.547932
1253	Protein of unknown function, has moderate similarity to C. elegans H02F09.4	5	Y61A9LA.9	Y61A9LA.9	Y61A9LA_69.A	1612	72	1540	1555	88	1467	1620	92	1528	0	1.008	0.0114956
1254	Ortholog of Son of sevenless, a guanine nucleotide exchange factor in the Ras developmental signaling pathway, believed to stimulate the Ras GTPase LET-60	5	sos-1/let-341/Y61A9LA.6	Y61A9LA.6	Y61A9LA_70.A	567	75	492	627	90	537	653	94	559	0	0.88	-0.184425
1255		3		multiple	Y119D3_462.A	1130	72	1058	823	93	730	857	97	760	0	1.391	0.476122
1256	Putative ortholog of C. elegans Y82E9BL.7 gene product	3	Y119D3A.2/Y119D3A.C	Y119D3A.2	Y119D3_462.C	261	72	189	260	86	174	271	90	181	0	1.043	0.0607392
1257	Protein of unknown function	3	Y46E12A.2/Y46E12A.C	Y46E12A.2	Y119D3_463.C	141	69	72	152	89	63	158	93	66	0	1.097	0.133564
1258	Protein with strong similarity to C. elegans R155.2 gene product	3	Y22D7AR.1/Y22D7AR.M	Y22D7AR.1	Y119D3_464.B	792	66	726	692	87	605	721	91	630	0	1.152	0.204141
1259	Putative ortholog of C. elegans R06B10.1 gene product	3	Y22D7AR.12	Y22D7AR.12	Y119D3_464.F	282	66	216	249	89	160	259	93	167	0	1.296	0.374066
1260	Putative ortholog of C. elegans C39B5.12 gene product	3	Y22D7AR.8/Y22D7AR.F	Y22D7AR.8	Y119D3_464.I	366	69	297	413	90	323	430	94	336	0	0.883	-0.179515
1261	Putative paralog of C. elegans E01A2.8	1	E01A2.7	E01A2.7	E01A2.C	380	69	311	444	90	354	463	94	369	0	0.843	-0.246395
1262	Protein of unknown function	2	F12E12.6/F12E12.D	F12E12.6	F12E12.D	199	71	128	186	103	83	194	107	86	0	1.48	0.565597
1263		4		F26D12.1	F26D12.B	865	64	801	659	77	582	686	80	606	0	1.321	0.40163
1264	Putative paralog of C. elegans ZK1240.2	2	F43C11.8	F43C11.8	F43C11_37.C	107	68	39	115	83	32	120	86	33	0	1.17	0.226509
1265		2		no_gene	F45D11.J	104	72	32	115	89	26	120	93	27	0	1.182	0.24123
1266	Putative paralog of C. elegans F56A4.12	5	F56A4.11	F56A4.11	F56A4.B	335	74	261	275	91	184	286	95	192	0	1.362	0.445727
1267	Protein with moderate similarity to C. elegans uaf-1 gene product	3	Y82E9BR.2	Y82E9BR.2	Y119D3_457.A	1024	77	947	1114	88	1026	1160	92	1069	0	0.886	-0.174621
1268	Putative ortholog of C. elegans Y82E9BR.7 gene product	3	Y82E9BR.8	Y82E9BR.8	Y119D3_465.B	216	75	141	205	93	112	214	97	117	0	1.209	0.273814
1269	Putative ortholog of C. elegans ZK105_3.A gene product	5	ZK105.6/ZK105.A	ZK105.6	ZK105.A	258	73	185	344	93	251	358	97	261	0	0.708	-0.498179
1270	Putative paralog of C. elegans ZK973_14.A	1	ZK973.11	ZK973.11	ZK973.A	2216	69	2147	4742	93	4649	4940	97	4843	0	0.443	-1.17462
1271	Protein of unknown function, putative paralog of C. elegans ZK973_14.D	1	ZK973.8	ZK973.8	ZK973.D	499	67	432	541	92	449	564	96	468	0	0.924	-0.114035
1272	Protein of unknown function	2	C15F1.8	C15F1.8	C15F1.A	578	70	508	714	93	621	744	97	647	0	0.785	-0.349235
1273		5		Y39B6B.l	Y39B6B.	314	75	239	306	96	210	319	100	219	0	1.093	0.128293
1274	Protein of unknown function, putative paralog of C. elegans Y39G8B.4	2	Y39G8B.3	Y39G8B.3	Y39G8B.C	204	70	134	240	91	149	250	95	155	0	0.863	-0.212568
1275		5		multiple	Y39H10A_225.C	425	67	358	465	88	377	484	92	393	0	0.912	-0.132894
1276	Protein of unknown function, putative paralog of C. elegans Y38C1_87.E	4	Y38C1BA.1	Y38C1BA.1	Y41D4A_4723.C	299	72	227	324	89	235	338	93	245	0	0.927	-0.109359
1277	Putative paralog of C. elegans Y46C8AL.E	4	Y46C8AL.5/Y46C8AL.H	Y46C8AL.5	Y46C8_97.B	548	71	477	627	89	538	653	93	560	0	0.851	-0.232769
1278	Putative ortholog of the S. cerevisiae GSY1 gene product, UDP-glucose-starch glucosyltransferase, or glycogen synthetase isoform 1	2	Y46G5A.31	Y46G5A.31	Y46G5.KK	3374	70	3304	4962	93	4869	5169	97	5072	0	0.651	-0.619271
1279	Protein of unknown function	4	F56F12.1	F56F12.1	F56F12.8	219	71	148	302	101	201	315	105	209	0	0.707	-0.500218
1280		2		F59H6.3	F59H6.3	2023	75	1948	2866	99	2767	2985	103	2882	0	0.676	-0.564905
1281		5		K02H11.8	K02H11.8	220	77	143	266	93	173	277	97	180	0	0.794	-0.332789
1282	Protein with moderate similarity to C. elegans M162.1 gene product	5	M162.6	M162.6	M162.6	217	73	144	222	90	132	231	94	138	0	1.047	0.0662614
1283	TcA transposase	m	R173.2	R173.2	R173.2	289	70	219	292	94	198	304	98	206	0	1.062	0.0867838
1284	Member of the ribonucleotide reductase small chain family, has a region of high similarity to a region of p53-inducible ribonucleotide reductase small subunit 2 homolog (human RRM2B), which converts ribonucleotides to deoxyribonucleotides	m	F19G12.2	F19G12.2	T13A10.3	420	66	354	534	86	448	556	90	467	0	0.759	-0.397828
1285		2		Y43F11A.2	Y43F11A.2	277	70	207	359	91	268	374	95	279	0	0.741	-0.432455
1286	Protein of unknown function, putative paralog of C. elegans Y43F11.E	2	Y43F11A.5	Y43F11A.5	Y43F11A.5	324	73	251	236	91	145	246	95	151	0	1.662	0.73292
1287	Putative ortholog of S. cerevisiae Erb1p, a protein of unknown function	2	Y48B6A.1/Y48B6A.A	Y48B6A.1	Y48B6A.1	913	69	844	1331	89	1242	1386	93	1294	0	0.652	-0.617056
1288	Putative ortholog of C. elegans acr-16 gene product	2	Y48B6A.4	Y48B6A.4	Y48B6A.4	409	70	339	412	93	319	429	97	332	0	1.02	0.0285692
1289	Protein containing two EF hand domains, which are found in signaling, buffering or transport proteins	2	Y48B6A.6/Y48B6A.G	Y48B6A.6	Y48B6A.6	560	73	487	596	91	505	621	95	526	0	0.926	-0.110916
1290	Acetylcholine esterase	2	ace-3/ace-y/Y48B6A.8/Y119D3_455.A	Y48B6A.8	Y48B6A.8	841	73	768	919	91	828	957	95	863	0	0.89	-0.168123
1291		3		multiple	Y53G8A_2702.C	347	70	277	445	89	356	464	93	371	0	0.747	-0.42082
1292		3		multiple	Y53G8A_2706.A	800	71	729	897	90	807	934	94	841	0	0.867	-0.205896
1293	Putative ortholog of C. elegans Y53G8AR.G gene product	3	Y53G8AR.2	Y53G8AR.2	Y53G8A_6046.A	359	73	286	460	93	367	479	97	382	0	0.748	-0.41889
1294	Putative paralog of C. elegans Y53G8B_93.B	3	Y53G8B.2	Y53G8B.2	Y53G8B_93.B	808	71	737	879	94	785	916	98	818	0	0.901	-0.150401
1295	Putative ortholog of S. cerevisiae SPB1 gene product; Putative S-adenosyl-methionine-dependent methyltransferase required for synthesis of 60S ribosomal subunit	3	H06I04.3	H06I04.3	Y53G8B_1025.C	1140	71	1069	1676	98	1578	1746	102	1644	0	0.65	-0.621488
1296	Protein of unknown function	1	Y54E10A.2	Y54E10A.2	Y54E10A_155.C	443	71	372	498	92	406	519	96	423	0	0.88	-0.184425
1297		X		multiple	Y59E1B.C	222	68	154	226	96	130	235	100	135	0	1.137	0.185232
1298	Putative ortholog of C. elegans Y61A9LA.A gene product	5	Y61A9LA.10	Y61A9LA.10	Y61A9LA_74.A	456	72	384	590	98	492	615	102	513	0	0.749	-0.416962
1299		4		Y62E10A.8	Y62E10A.G	878	74	804	967	101	866	1007	105	902	0	0.891	-0.166503
1300	Protein with weak similarity to S. cerevisiae LSM3 (U6 snRNA-associated protein of the Sm-like group)	4	Y62E10A.12	Y62E10A.12	Y62E10A.	2442	71	2371	2723	95	2628	2836	99	2738	0	0.866	-0.207561
1301		2		no_gene	Y62F5A.D	1263	65	1198	747	84	663	778	88	691	0	1.735	0.794936
1302	Putative ortholog of C. elegans Y65B4A.F gene product	1	Y65B4A.5	Y65B4A.5	Y65B4A_175.A	523	66	457	768	85	683	800	89	711	0	0.642	-0.639355
1303	Protein containing a CCCH-type zinc finger domain, which bind DNA or RNA, has moderate similarity to uncharacterized human HT010	1	F27D4.4	F27D4.4	F27D4.4#2	10536	69	10467	14184	91	14093	14775	95	14680	0	0.713	-0.488026
1304	Protein of unknown function, has strong similarity to C. elegans Y105C5.A	5	F28F8.7	F28F8.7	F28F8.7#2	515	71	444	724	94	630	754	98	656	0	0.677	-0.562772
1305	Member of the protein-tyrosine phosphatase family, which are involved in control of cell growth, proliferation, differentiation and transformation, has a region of low similarity to a region of human PTPRG, which is a protein tyrosine phosphatase	2	F35C11.2	F35C11.2	F35C11.2#2	529	73	456	595	97	498	620	101	519	0	0.879	-0.186065
1306					F40F12.5#2	311	71	240	327	98	229	341	102	239	0	1.006	0.00863031
1307	Protein with high similarity to C. elegans DPY-16, which is a collagen involved in epithelium morphogenesis, contains two collagen triple helix repeats, which are found in some extracellular proteins	5	F55C10.3	F55C10.3	F55C10.3#2	8488	70	8418	10384	95	10289	10817	99	10718	0	0.785	-0.349235
1308	Protein of unknown function, has moderate similarity to C. elegans F09C3.4	5	K03D7.7	K03D7.7	K03D7.7#2	232	70	162	262	97	165	273	101	172	0	0.943	-0.0846703
1309	Putative 60 KDa subunit of SWI/SNF complex, possible ortholog of human SMARCD3 (Hs.77069, SWI/SNF-related, actin-dependent regulator of chromatin)	3	ZK1128.5	ZK1128.5	ZK1128.5#2	3203	69	3134	5276	96	5180	5496	100	5396	0	0.581	-0.78339
1310	Part of the class B pathway that antagonizes vulval induction and is required for male tail andgonad development	3	lin-9/lin-9l/lin-9s/ZK637.7	ZK637.7	ZK637.7#2	1751	72	1679	3225	90	3135	3359	94	3266	0	0.514	-0.96016
1311	Putative paralog of C. elegans C29E6.3, has similarity to C. elegans C15H7.3, a member of the protein-tyrosine phosphatase protein family	4	ZK809.1	ZK809.1	ZK809.1#2	279	67	212	305	96	209	318	100	218	0	0.974	-0.0380063
1312	TcA transposase	m	B0213.1	B0213.1	B0213.1#2	488	70	418	540	89	451	563	93	470	0	0.89	-0.168123
1313	Member of the Tc3 Transposase protein family	m	B0303.5	B0303.5	B0303.5#2	544	69	475	570	89	481	594	93	501	0	0.948	-0.077041
1314	Protein containing two protein kinase domains, has a region of low similarity to rat LOC60328, which is a microtubule/MAP-affinity regulating kinase that participates in microtubule stability and control of cell polarity	4	B0496.3	B0496.3	B0496.3#2	800	71	729	971	93	878	1011	97	915	0	0.797	-0.327348
1315	Protein of unknown function, has low similarity to uncharacterized C. elegans Y47H9B.2	1	F36D1.6	F36D1.6	F36D1.6#2	224	72	152	239	93	146	249	97	152	0	0.999	-0.00144342
1316	Protein of unknown function, has moderate similarity to uncharacterized human KIAA0475	X	H03A11.1	H03A11.1	H03A11.1#2	1596	70	1526	1938	94	1844	2019	98	1921	0	0.794	-0.332789
1317	Probable aspartyl protease and an ortholog of human cathepsin D	X	asp-3/H22K11.1	H22K11.1	H22K11.1#2	17996	69	17927	25641	90	25551	26709	94	26616	0	0.674	-0.56918
1318	Member of the cofilin or tropomyosin-type actin-binding protein family, which depolymerize actin filaments and bind actin, contains a Src homology 3 (SH3) domain, has low similarity to human HIP-55, which is an SH3 adaptor protein that may bind actin	3	K08E3.4	K08E3.4	K08E3.4#2	304	71	233	329	90	239	343	94	249	0	0.936	-0.0954196
1319	Protein containing six C2H2 type zinc finger domains, has a region of low similarity to a region of C. elegans HAM-2, which is a putative transcription factor required for hermaphrodite-specific neuron migration and a downstream target of C. elegans EGL-5	5	T05G11.1	T05G11.1	T05G11.1#2	735	70	665	1469	91	1378	1530	95	1435	0	0.463	-1.11092
1320	Protein containing an F-box domain, which serve as a link between a target protein and a ubiquitin-conjugating enzyme, has high similarity to uncharacterized C. elegans T17A3.4	3	T17A3.7	T17A3.7	T17A3.7#2	1649	68	1581	1992	85	1907	2075	89	1986	0	0.796	-0.32916
1321	Sperm-specific protein involved in sperm motility, member of the major sperm protein (MSP) family	4	msp-19/F36H12.7	F36H12.7	F36H12.7#2	3019	70	2949	3872	92	3780	4033	96	3938	0	0.749	-0.416962
1322	Protein containing a transcriptional adaptor putative zinc finger (TAZ) domain, which may bind transcriptional activators and repressors, has high similarity to a region of C. elegans CBP-1, which is a transcriptional activator	3	F40F12.7	F40F12.7	F40F12.7#2	12704	72	12632	9016	93	8923	9392	97	9295	0	1.359	0.442545
1323		X		multiple	K01A12.1#2	316	71	245	351	103	248	366	107	258	0	0.948	-0.077041
1324					R08C7.1#2	473	71	402	468	98	370	488	102	385	0	1.043	0.0607392
1325	Member of the Skp1 family, which are required for targeted protein degradation during the cell cycle, has moderate similarity to uncharacterized C. elegans SKR-1	X	skr-19/R12H7.3	R12H7.3	R12H7.3#2	2212	71	2141	1772	98	1674	1846	102	1744	0	1.228	0.296311
1326	Protein containing a protein kinase domain and a Src homology 2 (SH2) domain, which are regulatory modules of intracellular signaling, has moderate similarity to fer (fps/fes related) tyrosine kinase (mouse Fert2)	4	T04B2.2	T04B2.2	T04B2.2#2	466	71	395	492	94	398	513	98	415	0	0.953	-0.0694519
1327	Protein of unknown function, has a region of high similarity to a region of branched-chain alpha-keto acid dehydrogenase E1 alpha subunit (human BCKDHA), which catalyzes mitochondrial oxidative decarboxylation of leucine, isoleucine, and valine	3	Y43F4A.4	Y43F4A.4	Y43F4A.4#2	838	65	773	1050	80	970	1094	83	1010	0	0.765	-0.386468
1328	Protein of unknown function	1	Y47H9B.1	Y47H9B.1	Y47H9B.1#2	277	61	216	394	88	306	410	92	319	0	0.678	-0.560643
1329	Protein containing two CCCH-type zinc finger domains, which bind DNA or RNA, has a region of high similarity to a region of C. elegans POS-1, which is a zinc-finger protein involved in regulation of early morphogenesis	4	Y57G11C.25	Y57G11C.25	Y57G11C.25#2	712	64	648	1125	91	1034	1172	95	1077	0	0.602	-0.732165
1330	Protein of unknown function, has weak similarity to C. elegans Y62H9A.5	X	Y62H9A.3	Y62H9A.3	Y62H9A.3#2	6158	65	6093	10381	91	10290	10814	95	10719	0	0.568	-0.816037
1331	Protein of unknown function, has very strong similarity to uncharacterized C. elegans C41G6.13	5	Y75B12B.8	Y75B12B.8	Y75B12B.8#2	245	70	175	344	94	250	358	98	260	0	0.672	-0.573467
1332	Protein containing a BTB (BR-C, ttk and babor) or POZ (Pox virus and zinc finger) domain, which are found in some DNA and actin binding proteins and may mediate protein-protein interactions, has low similarity to uncharacterized C. elegans F57C2.1	2	ZC204.3	ZC204.3	ZC204.3#2	395	69	326	490	92	398	510	96	415	0	0.786	-0.347399
1333	Protein containing two meprin and TRAF homology (MATH) domains, has high similarity to uncharacterized C. elegans C16C4.15	2	C16C4.4	C16C4.4	C16C4.4#2	1895	68	1827	1226	94	1132	1277	98	1179	0	1.549	0.631337
1334	Protein containing a nuclear hormone receptor ligand-binding domain and a nuclear hormone receptor C4-type zinc finger domain, which bind DNA and may be involved in regulation of transcription, has low similarity to C. elegans NHR-51	5	C17E7.6	C17E7.6	C17E7.6#2	299	71	228	295	99	196	307	103	204	0	1.117	0.159629
1335	Protein of unknown function	5	C18C4.1	C18C4.1	C18C4.1#2	418	68	350	491	96	395	511	100	411	0	0.851	-0.232769
1336	Protein containing a DUF216 domain of unknown function, has low similarity to uncharacterized C. elegans Y68A4A.6	5	C18D4.9	C18D4.9	C18D4.9#2	275	74	201	409	96	313	426	100	326	0	0.616	-0.698998
1337	Protein of unknown function, has weak similarity to C. elegans R11D1.2	3	C23G10.5	C23G10.5	C23G10.5#2	486	72	414	566	96	470	590	100	490	0	0.846	-0.24127
1338	Protein of unknown function	3	C29F9.4	C29F9.4	C29F9.4#2	605	69	536	626	92	534	652	96	556	0	0.964	-0.0528949
1339	Protein with moderate similarity to C. elegans T24E12.9 gene product	X	C36C9.5	C36C9.5	C36C9.5	273	66	207	404	93	311	421	97	324	0	0.639	-0.646112
1340	Protein containing three meprin and TRAF homology (MATH) domains, has high similarity to uncharacterized C. elegans C46F9.3	2	C40A11.1	C40A11.1	C40A11.1	1399	69	1330	1234	90	1144	1285	94	1192	0	1.116	0.158337
1341	Protein of unknown function	X	C43H6.1	C43H6.1	C43H6.1	2455	68	2387	2581	93	2488	2689	97	2592	0	0.921	-0.118727
1342	Protein with high similarity to mitochondrial aspartate aminotransferase (human GOT2), which transfers aspartate amino groups to 2-oxoglutarate forming oxaloacetate and glutamate, contains an aminotransferase class I and II domain	1	C44E4.3	C44E4.3	C44E4.3	2611	69	2542	6085	93	5992	6339	97	6242	0	0.407	-1.2969
1343	Protein containing neurotransmitter-gated ion-channel ligand binding and transmembrane domains, has low similarity to glycine receptor alpha 2 subunit (rat Glra2), which plays an important role in inhibiting neurotransmitter release	X	gbr-5/C45B2.4	C45B2.4	C45B2.4	357	71	286	457	93	364	476	97	379	0	0.754	-0.407364
1344	Protein with high similarity to rat Ppp1cb, which is the catalytic subunit of a serine-threonine phosphatase that regulates many metabolic processes, member of the serine or threonine protein phosphatase family	4	C47A4.3	C47A4.3	C47A4.3	599	70	529	654	96	558	681	100	581	0	0.91	-0.136062
1345	Protein of unknown function, has high similarity to uncharacterized C. elegans Y68A4A.10	5	F20E11.7	F20E11.7	F20E11.7	223	70	153	224	92	132	233	96	138	0	1.113	0.154454
1346	Protein of unknown function, has weak similarity to human myosin phosphatase target subunit 1	5	F21A3.4	F21A3.4	F21A3.4	541	69	472	483	92	391	503	96	407	0	1.159	0.212881
1347	Member of the T-box protein family	3	tbx-2/F21H11.3	F21H11.3	F21H11.3	985	69	916	1461	91	1370	1522	95	1427	0	0.642	-0.639355
1348	Protein of unknown function, has strong similarity to C. elegans F13A7.7	X	F22H10.4	F22H10.4	F22H10.4	310	71	239	392	95	297	408	99	309	0	0.773	-0.37146
1349	Avermectin-sensitive glutamate-gated chloride channel GluCl-beta subunit	1	F25F8.2	F25F8.2	F25F8.2	785	74	711	1184	97	1087	1233	101	1132	0	0.628	-0.671164
1350	Protein of unknown function	4	F27C8.2	F27C8.2	F27C8.2	357	71	286	318	96	222	331	100	231	0	1.237	0.306846
1351					COLIBACTER97	333	68	265	373	94	279	389	98	291	0	0.912	-0.132894
1352					COLIBACTER99	331	67	264	498	94	404	519	98	421	0	0.627	-0.673463
1353					COLIBACTER101	459	63	396	941	82	859	980	85	895	0	0.443	-1.17462
1354					COLIBACTER103	335	63	272	521	88	433	543	92	451	0	0.603	-0.72977
1355					COLIBACTER105	933	65	868	1354	85	1269	1410	89	1322	0	0.657	-0.606035
1356					COLIBACTER107	362	65	297	551	90	461	574	94	480	0	0.618	-0.694321
1357					COLIBACTER145	331	69	262	476	97	379	496	101	395	0	0.664	-0.590745
1358					COLIBACTER147	423	68	355	632	91	541	658	95	564	0	0.63	-0.666576
1359					COLIBACTER149	416	69	347	695	102	593	724	106	618	0	0.562	-0.831358
1360					COLIBACTER151	356	69	287	502	100	402	523	104	419	0	0.685	-0.545824
1361					COLIBACTER153	359	72	287	557	101	456	580	105	475	0	0.604	-0.72738
1362					COLIBACTER155	272	71	201	338	94	244	352	98	254	0	0.791	-0.33825
1363		n		no_pcr	LUCIFERASE	203	69	134	275	92	183	286	96	191	0	0.703	-0.508403
1364		n		no_pcr	LUCIFERASE	314	68	246	492	88	404	513	92	421	0	0.585	-0.773491
1365		n		no_pcr	LUCIFERASE	264	67	197	433	88	345	451	92	359	0	0.548	-0.867752
1366		n		no_pcr	LUCIFERASE	241	71	170	294	87	207	306	91	216	0	0.788	-0.343732
1367		n		no_pcr	LUCIFERASE	252	69	183	341	89	252	355	93	263	0	0.697	-0.520769
1368		n		no_pcr	LUCIFERASE	251	66	185	360	86	274	375	90	285	0	0.648	-0.625934
1369					INTERGENIC_CONTROL#3	78	68	10	137	87	50	143	91	52	0	0.192	-2.38082
1370					INTERGENIC_CONTROL#3	90	67	23	133	90	43	139	94	45	0	0.513	-0.962969
1371					INTERGENIC_CONTROL#3	109	65	44	232	97	135	242	101	141	0	0.313	-1.67577
1372					INTERGENIC_CONTROL#3	104	67	37	181	93	88	189	97	92	0	0.404	-1.30757
1373					INTERGENIC_CONTROL#3	309	66	243	703	107	596	732	111	621	0	0.391	-1.35476
1374					INTERGENIC_CONTROL#3	115	67	48	215	95	120	224	99	125	0	0.384	-1.38082
1375	Member of the transposase family, which are required for excising and inserting mobile genetic elements, has very strong similarity to uncharacterized C. elegans C31A11.2	4	F56D5.7	F56D5.7	F56D5.7	8036	66	7970	5737	92	5645	5976	96	5880	0	1.355	0.438293
1376	Member of an uncharacterized protein family	4	F56D6.5	F56D6.5	F56D6.5	279	67	212	322	104	218	335	108	227	0	0.934	-0.0985055
1377	Putative nuclear hormone receptor involved in axon fasciculation	X	fax-1/F56E3.4	F56E3.4	F56E3.4	427	70	357	615	95	520	641	99	542	0	0.659	-0.60165
1378	Protein of unknown function	3	F56F11.2	F56F11.2	F56F11.2	787	70	717	1095	90	1005	1141	94	1047	0	0.685	-0.545824
1379	Member of the transthyretin-like family, has weak similarity to uncharacterized C. elegans T08A9.2	1	F56F4.2	F56F4.2	F56F4.2	1390	63	1327	1928	86	1842	2008	90	1919	0	0.692	-0.531156
1380	Member of the ABC transporter family, which are involved in translocation of a variety of compounds across biological membranes, has moderate similarity to a region of C. elegans CED-7	1	F56F4.6	F56F4.6	F56F4.6	1176	67	1109	1762	93	1669	1835	97	1739	0	0.638	-0.648372
1381	Protein of unknown function	1	F57C9.7	F57C9.7	F57C9.7	1304	67	1237	2591	93	2498	2699	97	2602	0	0.475	-1.074
1382	Member of the bicarbonate (HCO3-) exchanger family of membrane transporters, has low similarity to human SLC4A1, which exchanges chloride and bicarbonate ions and plays a role in cell shape, size control and cytoskeletal anchoring	2	F57F10.1	F57F10.1	F57F10.1	248	65	183	310	95	215	323	99	224	0	0.817	-0.291592
1383	Protein of unknown function, putative paralog of C. elegans F57F4.4	5	F57F4.3	F57F4.3	F57F4.3	1949	68	1881	1976	96	1880	2058	100	1958	0	0.961	-0.0573917
1384	Putative soluble guanylyl cyclase expressed in the BAG sensory neurons	5	gcy-33/F57F5.2	F57F5.2	F57F5.2	265	68	197	317	95	222	330	99	231	0	0.852	-0.231075
1385	Protein required for coordinated locomotion	4	unc-24/F57H12.2	F57H12.2	F57H12.2	845	70	775	889	96	793	926	100	826	0	0.938	-0.0923402
1386	Tyrosine protein kinase, member of fibroblast growth factor receptor (FGFR) and Ig superfamilies	X	egl-15/F58A3.2	F58A3.2	F58A3.2	977	71	906	1129	100	1029	1176	104	1072	0	0.845	-0.242977
1405	Protein containing a UDP-glucoronosyl and UDP-glucosyl transferase domain, which transfer glycosyl groups to small hydrophobic molecules, has weak similarity to UDP-glycosyltransferase 1 A9 (human UGT1A9), which plays a role in drug metabolism	5	AC3.7	AC3.7	AC3.7	703	64	639	980	93	887	1021	97	924	0	0.692	-0.531156
1406	Member of the mitochondrial tricarboxylate carrier (MTC) protein family	2	AH6.2	AH6.2	AH6.2	397	66	331	438	85	353	456	89	368	0	0.9	-0.152003
1407	G protein-coupled receptor; member of a subfamily with SRA proteins, which are expressed in chemosensory neurons; no homolog found in human or D. melanogaster	2	sra-4/AH6.8	AH6.8	AH6.8	175	70	105	195	99	96	203	103	100	0	1.05	0.0703893
1408	Protein of unknown function, has low similarity to uncharacterized C. elegans B0001.8	4	B0001.5	B0001.5	B0001.5	812	71	741	1290	99	1191	1344	103	1241	0	0.597	-0.744197
1409	Protein containing two collagen triple helix repeats, which are found in some extracellular proteins, and a nematode cuticle collagen N-terminal domain, has low similarity to C. elegans ROL-6	5	B0024.2	B0024.2	B0024.2	1962	64	1898	1813	89	1724	1889	93	1796	0	1.057	0.0799754
1410	Member of the ammonium transporter family of membrane transporters, has moderate similarity to rhesus glycoprotein type C (human RHCG), which is an ammonium transporter that is expressed in nonerythroid tissues	5	rhr-2/B0240.1	B0240.1	B0240.1	1069	66	1003	875	85	790	911	89	823	0	1.219	0.285698
1411	Member of the SCP-like extracellular protein family, has a region of low similarity to a region of S. cerevisiae Pry1p, which may have a role in mating efficiency	X	C07A4.3	C07A4.3	C07A4.3	620	68	552	413	89	324	430	93	338	0	1.636	0.710173
1412	Protein of unknown function, has low similarity to a region of C. elegans PHA-1, which is involved in pharyngeal development	2	C07E3.8	C07E3.8	C07E3.8	297	70	227	284	94	190	296	98	198	0	1.147	0.197865
1413	Protein containing a bZIP (basic-leucine zipper) transcription factor domain	3	C07G2.2	C07G2.2	C07G2.2	1669	72	1597	2541	94	2447	2647	98	2549	0	0.627	-0.673463
1414	Member of the ARID DNA binding domain protein family	2	C08B11.3	C08B11.3	C08B11.3	1207	71	1136	2252	99	2153	2346	103	2243	0	0.507	-0.979942
1415	Member of the glycosyl hydrolase 18 family, has weak similarity to chitinase 3-like 1 (cartilage glycoprotein-39, human CHI3L1), which binds chitin but does not have chitinase activity and is expressed in rheumatoid arthritis cartilage and synovial cells	2	C08H9.6	C08H9.6	C08H9.6	216	72	144	182	97	85	190	101	89	0	1.626	0.701327
1416	Member of the glycosyl hydrolase 18 family, has a region of weak similarity to a region of chitinase 1 (chitotriosidase, human CHIT1), which is a chitinase that is implicated in chitotriosidase deficiency upon mutation	2	C08H9.10	C08H9.10	C08H9.10	299	72	227	279	97	182	291	101	190	0	1.197	0.259423
1417	Protein of unknown function, has high similarity to uncharacterized C. elegans F53F1.11	5	F53F1.10	F53F1.10	F53F1.10	758	68	690	1161	92	1069	1209	96	1114	0	0.62	-0.68966
1418	Protein of unknown function	5	F53F4.4	F53F4.4	F53F4.4	281	66	215	328	88	240	342	92	250	0	0.86	-0.217591
1419	Protein of unknown function, has moderate similarity to the N-terminus of H. sapiens Hs.129849 gene product, PBK1, which is expressed in first trimester placentae	5	F53F4.11	F53F4.11	F53F4.11	3129	72	3057	5829	94	5735	6072	98	5974	0	0.512	-0.965784
1420	Protein containing a von Willebrand factor (vWF) type A domain	5	C29A12.6	C29A12.6	F53H10.1	317	66	251	361	96	265	376	100	276	0	0.909	-0.137648
1421	Protein with strong similarity to human COL9A1, alpha-1 collagen, type IX	X	col-9/F54B11.1	F54B11.1	F54B11.1	255	59	196	321	81	240	334	84	250	0	0.784	-0.351074
1422	Protein with high similarity to short chain L-3-hydroxyacyl-Coenzyme A (human HADHSC), which is involved in fatty acid beta oxidation and is associated with hyperinsulinism, contains 3-hydroxyacyl-CoA dehydrogenase C-terminal and NAD binding domains	3	F54C8.1	F54C8.1	F54C8.1	1078	63	1015	1101	86	1015	1147	90	1057	0	0.96	-0.0588937
1423	Protein containing a formin homology 2 domain, which are found in proteins that control rearrangements of the actin cytoskeleton	3	K01B6.1	K01B6.1	K01B6.1	1059	67	992	1212	89	1123	1263	93	1170	0	0.848	-0.237864
1424	Protein of unknown function	2	K01C8.5	K01C8.5	K01C8.5	1415	65	1350	2649	86	2563	2759	90	2670	0	0.506	-0.982791
1425	Protein of unknown function, has high similarity to uncharacterized C. elegans Y87G2A.12	5	K01D12.2	K01D12.2	K01D12.2	289	65	224	374	85	289	390	89	301	0	0.744	-0.426625
1426	Protein with strong similarity to beta tubulin (C. elegans BEN-1), member of the tubulin-FtzA family, which are involved in polymer formation	3	K01G5.7	K01G5.7	K01G5.7	5622	69	5553	9833	92	9741	10243	96	10147	0	0.547	-0.870387
1427	Protein of unknown function, has strong similarity to uncharacterized C. elegans W03G1.4	m	K02B7.1	K02B7.1	K02B7.1	1334	72	1262	3555	94	3461	3703	98	3605	0	0.35	-1.51457
1428	Member of the zinc metalloprotease protein family	5	K03B8.1	K03B8.1	K03B8.1	241	74	167	228	92	136	238	96	142	0	1.179	0.237564
1429		2		AB023424-1.C47D12	C47D12.7	754	70	684	858	93	765	894	97	797	0	0.858	-0.22095
1430	Member of the glycosyl hydrolase 47 family of alpha-mannosidases, which hydrolyze terminal mannose residues, has moderate similarity to a region of S. cerevisiae Mnl1p, which is involved in endoplasmic reticulum-associated degradation of glycoproteins	4	C47E12.3	C47E12.3	C47E12.3	1292	70	1222	2108	94	2014	2196	98	2098	0	0.582	-0.780909
1431	Protein with high similarity to ubiquitin-activating enzyme E1 (mouse Ube1x), which activates ubiquitin to mark proteins for proteasomal degradation, member of the UBA-THIF-type NAD-FAD binding fold family that also contains a UBACT repeat	4	C47E12.5	C47E12.5	C47E12.5	1271	70	1201	2600	101	2499	2708	105	2603	0	0.461	-1.11716
1432	Heat shock protein 90, and apparently the only C. elegans ortholog of human Hsp90; involved in dauer larva formation	5	daf-21/HSP90/C47E8.5	C47E8.5	C47E8.5	10503	70	10433	26178	90	26088	27269	94	27175	0	0.384	-1.38082
1433	Protein of unknown function, has weak similarity to C. elegans F35E2.8	1	C47F8.1	C47F8.1	C47F8.1	821	68	753	1280	98	1182	1333	102	1231	0	0.612	-0.708396
1434	Member of the galactosyltransferase family, which transfer galactose to GlcNAc termini of growing oligosaccharide chains, has a region of low similarity to UDP-galactose:beta-N-acetylglucosamine beta 1,3-galactosyltransferase (mouse B3galt1)	1	C47F8.6	C47F8.6	C47F8.6	2205	74	2131	3437	106	3331	3580	110	3470	0	0.614	-0.703689
1435	Member of the alcohol dehydrogenase protein family	5	C55A6.3	C55A6.3	C55A6.3	845	63	782	892	87	805	929	91	839	0	0.933	-0.100051
1436	Protein with moderate similarity to phosphatidylinositol 4-kinase type II (rat Pi4kii), which is a membrane-bound phosphatidylinositol kinase that may be involved in glucose transport and T cell activation	5	C56A3.8	C56A3.8	C56A3.8	775	65	710	1358	90	1268	1415	94	1321	0	0.538	-0.894322
1437	Protein of unknown function, has moderate similarity to uncharacterized soluble liver antigen/liver pancreas antigen (human LOC51091)	5	D1054.13	D1054.13	D1054.13	1025	69	956	1881	91	1790	1959	95	1865	0	0.513	-0.962969
1438	Protein with high similarity to human PLRG1, which interacts with a nuclear protein kinase C-beta II isoenzyme that is involved in insulin signaling, contains seven WD domain (WD-40 repeat), which may mediate protein-protein interactions	5	D1054.15	D1054.15	D1054.15	2962	68	2894	6198	96	6102	6456	100	6356	0	0.455	-1.13606
1439	Protein containing three WD domains (WD-40 repeat), which may mediate protein-protein interactions	2	D2013.3	D2013.3	D2013.3	766	68	698	931	105	826	970	109	860	0	0.811	-0.302226
1440	Protein with high similarity to mannosidase 1 alpha (mouse Man1a), which trims mannose residues and plays a role in misfolded protein degradation, member of the glycosyl hydrolase 47 family of alpha-mannosidases, which hydrolyze terminal mannose residues	1	D2030.1	D2030.1	D2030.1	2237	70	2167	3257	99	3158	3393	103	3290	0	0.659	-0.60165
1441	Member of the alpha or beta hydrolase fold family, has moderate similarity to lysosomal acid lipase A (human LIPA), which deacylates cholesteryl and triacylglyceryl ester lipids and is associated with Wolman disease and cholesteryl ester storage disease	5	F54F3.3	F54F3.3	F54F3.3	1209	70	1139	2300	97	2203	2396	101	2295	0	0.496	-1.01159
1442	Protein containing a C3HC4 type (RING) zinc finger, has a region of weak similarity to a region of autocrine motility factor receptor (mouse Amfr), which is a cell surface glycoprotein involved in cell motility signaling and metastasis	5	F55A11.3	F55A11.3	F55A11.3	4963	72	4891	10005	108	9897	10422	113	10309	0	0.474	-1.07704
1443	Member of the poly A polymerase family, which are nucleic acid independent RNA polymerases, has moderate similarity to uncharacterized human MtCCA	5	F55B12.4	F55B12.4	F55B12.4	4273	70	4203	5275	98	5177	5495	102	5393	0	0.779	-0.360305
1444	Protein with high similarity to C. elegans DPY-16, which is a collagen involved in epithelium morphogenesis, contains two collagen triple helix repeats, which are found in some extracellular proteins	5	F55C10.3	F55C10.3	F55C10.3	4526	67	4459	5660	95	5565	5896	99	5797	0	0.769	-0.378944
1445	Protein of unknown function, has strong similarity to C. elegans T12B3.B, has weak similarity to glycerophosphoryldiester phosphodiesterases	5	F55C5.2	F55C5.2	F55C5.2	811	69	742	387	101	286	403	105	298	0	2.491	1.31673
1446	Protein of unknown function, has low similarity to uncharacterized signal recognition particle 68kD (human SRP68), which is a putative component of the signal recognition particle complex involved in targeting nascent proteins to the ER	5	F55C5.8	F55C5.8	F55C5.8	3239	70	3169	4415	98	4317	4599	102	4497	0	0.705	-0.504305
1447	Member of the matrixin family, contains three hemopexin domains, which may facilitate binding to various proteins and molecules, has low similarity to a region of matrix metalloproteinase 24 (human MMP24), which is associated with Alzheimer's disease	X	H36L18.1	H36L18.1	H36L18.1	180	67	113	186	92	94	194	96	98	0	1.154	0.206643
1448	Putative T-complex chaperonin, has strong similarity to T-complex chaperonins of human, D. melanogaster, S. cerevisiae, and C. elegans, member of the TCP-1/cpn60 chaperonin protein family	2	cct-4/K01C8.10	K01C8.10	K01C8.10	2934	66	2868	5253	94	5159	5472	98	5374	0	0.534	-0.905088
1449	Protein with strong similarity to C. elegans F02H6.2	4	K01G12.3	K01G12.3	K01G12.3	489	64	425	1058	84	974	1102	88	1015	0	0.419	-1.25498
1450	Member of the transaminase protein family	X	ECA39/K02A4.1	K02A4.1	K02A4.1	5048	66	4982	8078	84	7994	8415	88	8327	0	0.598	-0.741783
1451	Putative isocitrate lyase	X	K02B9.1	K02B9.1	K02B9.1	2025	65	1960	3761	87	3674	3918	91	3827	0	0.512	-0.965784
1452	Protein of unknown function, has strong similarity to C. elegans T05B4.11	X	K03A11.1	K03A11.1	K03A11.1	923	73	850	1774	97	1677	1848	101	1747	0	0.487	-1.03801
1453	Protein of unknown function, has very strong similarity to uncharacterized C. elegans Y69E1A.A	5	T16A9.5	T16A9.5	T16A9.5	1922	76	1846	2463	94	2369	2566	98	2468	0	0.748	-0.41889
1454	Protein of unknown function	3	T16G12.5	T16G12.5	T16G12.5	3089	73	3016	6226	99	6127	6485	103	6382	0	0.473	-1.08009
1455	Protein with moderate similarity to ]general transcription factor IIH polypeptide 2 (human GTF2H2), which is a subunit of general transcription initiation factor TFIIH involved in initiation and elongation and may be involved in Cockayne syndrome	3	T16H12.4	T16H12.4	T16H12.4	1424	64	1360	2672	87	2585	2783	91	2693	0	0.505	-0.985645
1456	Protein of unknown function	X	T18D3.6	T18D3.6	T18D3.6	1051	70	981	1356	97	1259	1413	101	1311	0	0.748	-0.41889
1457	Protein of unknown function	5	T19B10.2	T19B10.2	T19B10.2	5583	69	5514	7159	94	7065	7457	98	7359	0	0.749	-0.416962
1458	Protein containing a PDZ, DHR, or GLGF domain, which are found in signaling proteins	5	T19B10.5	T19B10.5	T19B10.5	1858	71	1787	2695	98	2597	2807	102	2705	0	0.661	-0.597278
1459	Protein of unknown function	2	T22C8.1	T22C8.1	T22C8.1	103	71	32	150	93	57	156	97	59	0	0.539	-0.891643
1460	Protein of unknown function, has strong similarity to C. elegans E04F6.6	2	T22C8.6	T22C8.6	T22C8.6	252	66	186	115	92	23	120	96	24	0	7.763	2.95661
1461	Protein containing an F-box domain, which serve as a link between a target protein and a ubiquitin-conjugating enzyme	5	T22G5.3	T22G5.3	T22G5.3	498	65	433	622	92	530	648	96	552	0	0.784	-0.351074
1462	Protein with moderate similarity to plasma membrane phospholipid scramblase 1 (human PLSCR1), which mediates Ca2+-dependent movement of membrane phospholipids in activated, injured, or apoptotic cells and may play a role in the DNA damage response	1	T22H2.5	T22H2.5	T22H2.5	463	70	393	689	94	595	718	98	620	0	0.634	-0.657445
1463	Protein containing a high mobility group box (HMG1 or 2) family domain, has a region of low similarity to a region of lymphoid enhancer-binding factor 1 (human LEF1), which is a transcriptional activator that also binds beta-catenin (human CTNNB1)	X	T22H6.6	T22H6.6	T22H6.6	104	70	34	159	99	60	166	103	63	0	0.544	-0.878321
1464	Member of the 7-transmembrane chemoreceptor family of G-protein coupled receptors (GPCR), has moderate similarity to uncharacterized C. elegans C24B9.1	5	T23D5.2	T23D5.2	T23D5.2	78	68	10	105	97	8	109	101	8	0	1.2	0.263034
1465	Member of the Sec1 family, which may be involved in secretion, has low similarity to vacuolar sorting protein 33a (rat Vps33a)	3	slp-1/B0303.9	B0303.9	B0303.9	1789	69	1720	3474	96	3378	3619	100	3519	0	0.489	-1.03209
1466	Putative splicing regulator and member of the SWAP protein family	3	swp-1/CeSWAP/B0336.9	B0336.9	B0336.9	1292	71	1221	2153	97	2056	2243	101	2142	0	0.57	-0.810966
1467	Translation initiation factor eIF4E, binds to mRNA cap structure	5	ife-3/B0348.6	B0348.6	B0348.6	2843	72	2771	4314	102	4212	4494	106	4388	0	0.632	-0.662004
1468	Member of the histidine acid phosphatase protein family, which hydrolyze phosphate esters at low pH, has low similarity to lysosomal acid phosphatase (rat Acp2), which is a tartrate-inhibitable lysosomal enzyme	3	B0361.7	B0361.7	B0361.7	2296	79	2217	3984	111	3873	4150	116	4034	0	0.55	-0.862496
1469	Putative ortholog of C. elegans B0404.3 gene product	X	B0403.3	B0403.3	B0403.3	1073	73	1000	1443	104	1339	1503	108	1395	0	0.717	-0.479955
1470	Protein of unknown function, has low similarity to uncharacterized mouse Ltap	X	B0410.2	B0410.2	B0410.2	872	70	802	1484	105	1379	1546	109	1436	0	0.558	-0.841663
1471	Putative ortholog of C. elegans C01G8.7 gene product	1	C01G8.9	C01G8.9	C01G8.7	334	68	266	294	103	191	306	107	199	0	1.337	0.418999
1472	Protein containing a DUF40 domain of unknown function, which contain four conserved cysteines, and a DUF33 domain of unknown function, has high similarity to uncharacterized C. elegans R03H4.1	5	C02A12.2	C02A12.2	C02A12.2	220	72	148	211	110	101	220	115	105	0	1.407	0.492622
1473	Mitochondrial isovaleryl-CoA reductase; functions in leucine metabolism	4	IVD/C02B10.1	C02B10.1	C02B10.1	5955	71	5884	9124	98	9026	9504	102	9402	0	0.626	-0.675765
1474	Protein containing a tyrosinase central domain, which are copper-binding domains, has high similarity to uncharacterized C. elegans K08E3.1	3	C02C2.1/C02C2.2	C02C2.1	C02C2.1	1529	71	1458	2481	101	2380	2584	105	2479	0	0.588	-0.766112
1475	Member of the E1-E2 (P-type) ATPase family and the haloacid dehalogenase or epoxide hydrolase family, contains cation transporting ATPase N-terminal and C-terminal domains, has moderate similarity to alpha subunit of non-gastric H,K ATPase (human ATP12A)	5	C02E7.1	C02E7.1	C02E7.1	110	67	43	153	92	61	159	96	64	0	0.677	-0.562772
1476	Protein of unknown function, has high similarity to uncharacterized C. elegans C02E7.4	5	C02E7.3	C02E7.3	C02E7.3	100	64	36	122	88	34	127	92	35	0	1.016	0.0229004
1477	Protein containing a Src homology 3 (SH3) domain, a ubiquitin interaction motif, and a VHS domain of unknown function, has low similarity to signal transducing adaptor molecule 1 (human STAM), which is involved in signal transduction	1	C34G6.7	C34G6.7	C34G6.7	2997	74	2923	5992	95	5897	6242	99	6143	0	0.476	-1.07097
1478	Protein of unknown function, has moderate similarity to uncharacterized C. elegans K11H12.4	4	C34H4.2	C34H4.2	C34H4.2	3075	75	3000	3479	103	3376	3624	107	3517	0	0.853	-0.229382
1479	Member of the rhodopsin family of G protein-coupled receptors (GPCR), has moderate similarity to uncharacterized C. elegans D1069.4	5	C35A11.1	C35A11.1	C35A11.1	759	69	690	613	103	510	639	107	531	0	1.299	0.377401
1480	Protein of unknown function	3	C35D10.7/C35D10.7A	C35D10.7	C35D10.7	1742	72	1670	3616	97	3519	3767	101	3666	0	0.456	-1.13289
1481	Protein with strong similarity to C. elegans F42G2.6 gene product	1	C35E7.3	C35E7.3	C35E7.3	1082	68	1014	1428	89	1339	1488	93	1395	0	0.727	-0.459973
1482	Protein with strong similarity to C. elegans C35E7.4 gene product	1	C35E7.5	C35E7.5	C35E7.5	4295	66	4229	5329	92	5237	5551	96	5455	0	0.775	-0.367732
1483	Protein containing three PDZ, DHR, or GLGF domains and three SAM (sterile alpha motif) domains, has low similarity to a region of neural tissue-specific F-actin binding protein (neurabin, rat LOC84685), which cross-links actin filaments	1	C43E11.6	C43E11.6	C43E11.6	1255	66	1189	1637	89	1548	1705	93	1613	0	0.737	-0.440263
1484	Protein of unknown function, has low similarity to uncharacterized C. elegans C26D10.5	2	C44B7.3	C44B7.3	C44B7.3	614	68	546	503	98	405	524	102	422	0	1.294	0.371838
1485	Protein with high similarity to ATP-binding cassette subfamily D member 3 (human ABCD3), which mediates peroxisomal import of fatty acids and fatty acyl-CoAs and is associated with Zellweger syndrome, member of the ABC transporter family	2	C44B7.9	C44B7.9	C44B7.9	3413	70	3343	3346	95	3251	3485	99	3386	0	0.987	-0.018878
1486	Member of the M20, M25, or M40 peptidase family of zinc metalloproteases, has low similarity to uncharacterized C. elegans B0495.7	2	C44B7.11	C44B7.11	C44B7.11	838	67	771	1163	90	1073	1211	94	1118	0	0.69	-0.535332
1487	Protein of unknown function, has high similarity to uncharacterized C. elegans C44C3.5	5	C44C3.1	C44C3.1	C44C3.1	203	65	138	234	90	144	244	94	150	0	0.92	-0.120294
1488	Protein of unknown function, has high similarity to uncharacterized C. elegans K12D9.5, which is predicted to be a G protein-coupled receptor	5	C44C3.6	C44C3.6	C44C3.6	156	71	85	185	103	82	193	107	85	0	0.995	-0.00723157
1489	Protein of unknown function	5	C14C10.3	C14C10.3	C14C10.3	2092	75	2017	3094	102	2992	3223	106	3117	0	0.647	-0.628162
1490	Protein containing 18 uncharacterized DUF139 cysteine repeat domains, has low similarity to uncharacterized C. elegans F07H5.8	5	C14C11.8	C14C11.8	C14C11.8	559	73	486	746	99	647	777	103	674	0	0.721	-0.471929
1491	Protein of unknown function	X	C14F11.4	C14F11.4	C14F11.4	1937	70	1867	2633	95	2538	2743	99	2644	0	0.706	-0.50226
1492	Putative coiled-coil protein, has similarity to myosins and human Golgi autoantigens	X	C14H10.2	C14H10.2	C14H10.2	2115	70	2045	2337	96	2241	2434	100	2334	0	0.876	-0.190997
1493	Protein of unknown function, has high similarity to uncharacterized C. elegans C15A11.7	1	C15A11.4	C15A11.4	C15A11.4	416	72	344	385	99	286	401	103	298	0	1.155	0.207893
1494	Protein of unknown function, contains a putative transmembrane domain, has weak similarity to human vesicle trafficking and docking proteins syntaxin 6 and SNAP25 (synaptosomal-associated protein, 25kD) (Hs.157144, Hs.84389)	X	C15C7.1	C15C7.1	C15C7.1	2247	74	2173	3337	103	3234	3476	107	3369	0	0.645	-0.632629
1495	Protein with weak similarity to human sodium-dependent inorganic phosphate cotransporter NPT4, member of the major facilitator superfamily	2	C18D1.2	C18D1.2	C18D1.2	122	70	52	140	89	51	146	93	53	0	0.979	-0.0306192
1496	Protein of unknown function, has strong similarity to uncharacterized C. elegans F31E9.6	5	C18D4.6	C18D4.6	C18D4.6	802	65	737	1618	87	1531	1685	91	1595	0	0.462	-1.11404
1497	Protein of unknown function	1	C18E3.1	C18E3.1	C18E3.1	464	64	400	466	88	378	485	92	394	0	1.016	0.0229004
1498	Protein containing four EF hand domains, which are found in signaling, buffering or transport proteins, has a region of high similarity to calmodulin 1 (human CALM1), which is involved in regulating the calcium-dependent activity of proteins and enzymes	2	C18E9.1	C18E9.1	C18E9.1	4133	69	4064	2772	97	2675	2888	101	2786	0	1.458	0.543991
1499	Protein containing four WSN domains of unknown function, four ankyrin (Ank) repeats, which may mediate protein-protein interactions, and four BRCA1 (breast cancer type 1) C terminus (BRCT) domains, which are found in some cell cycle checkpoint proteins	3	C18H2.1	C18H2.1	C18H2.1	224	71	153	247	95	152	257	99	158	0	0.966	-0.0499049
1500	Protein of unknown function	4	C18H7.6	C18H7.6	C18H7.6	272	75	197	338	106	232	352	110	242	0	0.815	-0.295128
1501	Protein of unknown function	1	C55B7.5	C55B7.5	C55B7.5	4328	68	4260	7638	99	7539	7956	103	7853	0	0.542	-0.883635
1502		1		multiple	C55B7.7	383	71	312	352	99	253	367	103	264	0	1.184	0.243669
1503	Protein with moderate similarity to C. elegans F27C8.5 gene product	1	C55B7.11	C55B7.11	C55B7.11	3401	72	3329	5283	97	5186	5503	101	5402	0	0.616	-0.698998
1504	Protein of unknown function, has strong similarity over N-terminal 252 amino acids to C. elegans F23B2.7	4	C55C3.3	C55C3.3	C55C3.3	1610	72	1538	2132	95	2037	2221	99	2122	0	0.725	-0.463947
1505	Protein of unknown function containing a Ground-like domain, has weak similarity to C. elegans Y47D7A_146.B	5	C56A3.1	C56A3.1	C56A3.1	684	72	612	666	102	564	694	106	588	0	1.042	0.0593553
1506	Protein of unknown function	5	C56A3.5	C56A3.5	C56A3.5	2935	71	2864	3673	97	3576	3826	101	3725	0	0.769	-0.378944
1507		5		D1065.2	D1065.2	102	66	36	130	89	41	135	93	43	0	0.843	-0.246395
1508	Protein of unknown function	1	D1081.7	D1081.7	D1081.7	4955	65	4890	10708	90	10618	11154	94	11060	0	0.442	-1.17788
1509	Protein of unknown function, has moderate similarity to H. sapiens Hs.79672 gene product	3	D2007.5	D2007.5	D2007.5	6188	67	6121	8167	91	8076	8507	95	8413	0	0.728	-0.45799
1510	Protein containing four WD domains (WD-40 repeat), which may mediate protein-protein interactions, has low similarity to a region of SREBP cleavage-activating protein (human SCAP), which regulates cholesterol metabolism	2	scp-1/D2013.8	D2013.8	D2013.8	1787	71	1716	3302	99	3203	3440	103	3336	0	0.514	-0.96016
1511	Protein containing a protein kinase domain, has low similarity to casein kinase 1 epsilon (human CSNK1E), which is a serine/threonine protein kinase that may function in DNA repair and is associated with familial advanced sleep phase syndrome	4	D2024.1	D2024.1	D2024.1	518	70	448	424	97	327	442	101	341	0	1.315	0.395063
1512	Protein with high similarity to capping protein muscle Z-line alpha 1 (human CAPZA1), which regulates actin polymerization and may contribute to barbed-end actin capping and cell motility, member of the F-actin capping protein alpha subunit family	4	cap-1/D2024.6	D2024.6	D2024.6	5191	70	5121	8979	92	8887	9353	96	9257	0	0.553	-0.854649
1513	Protein of unknown function	4	F15E6.9	F15E6.9	F15E6.9	308	68	240	407	93	314	424	97	327	0	0.734	-0.446148
1514		5		F15E11.4	F15E11.4	263	70	193	277	98	179	289	102	186	0	1.035	0.0496308
1515		5		F15E11.11	F15E11.11	256	69	187	330	106	224	344	110	233	0	0.801	-0.320126
1516	Protein of unknown function, has moderate similarity to C. elegans D1005.5	5	F15H10.5	F15H10.5	F15H10.5	1550	69	1481	2726	92	2634	2840	96	2744	0	0.54	-0.888969
1517	Voltage-gated potassium channel, has strong similarity to Drosophila ether-a-go-go (eag) potassium channel	5	egl-2/F16B3.1	F16B3.1	F16B3.1	364	73	291	348	106	242	363	110	252	0	1.154	0.206643
1518	Protein of unknown function, has low similarity to uncharacterized C. elegans T07F8.1	5	F16B4.3	F16B4.3	F16B4.3	2490	75	2415	4250	108	4142	4427	113	4315	0	0.56	-0.836501
1519	Protein containing two protein kinase domains, has a region of low similarity to a region of mitogen activated protein kinase kinase kinase 3 (human MAP3K3), which activates the SAPK (MAPK8) and ERK (MAPK3) but not the p38 MAP kinase (MAPK14) pathway	4	F18F11.4	F18F11.4	F18F11.4	1457	74	1383	1877	96	1781	1955	100	1855	0	0.745	-0.424688
1520	Protein with moderate similarity to ubiquitin fusion degradation protein (S. cerevisiae Ufd1p), which is involved in degradation of ubiquitin fusion proteins	4	F19B6.2	F19B6.2	F19B6.2	3835	76	3759	8241	97	8144	8584	101	8483	0	0.443	-1.17462
1521	Protein of unknown function	2	F19B10.1	F19B10.1	F19B10.1	1115	65	1050	1629	88	1541	1697	92	1605	0	0.654	-0.612637
1522	Protein of unknown function, has weak similarity to C. elegans F19B10.11	2	F19B10.5	F19B10.5	F19B10.5	337	61	276	591	91	500	616	95	521	0	0.53	-0.915936
1523	Putative paralog of C. elegans K12B6.8 gene product	2	F19B10.10	F19B10.10	F19B10.10	1505	66	1439	2294	88	2206	2390	92	2298	0	0.626	-0.675765
1524	Member of the carboxypeptidase protein family	4	F19C7.2	F19C7.2	F19C7.2	2544	71	2473	1637	99	1538	1705	103	1602	0	1.544	0.626673
1525	Protein of unknown function, has high similarity to uncharacterized C. elegans F35E12.6	5	F35E12.5	F35E12.5	F35E12.5	3663	73	3590	4383	96	4287	4566	100	4466	0	0.804	-0.314733
1526	Protein containing an F-box domain, which serve as a link between a target protein and a ubiquitin-conjugating enzyme, has low similarity to uncharacterized C. elegans F35E2.8	1	F35E2.2	F35E2.2	F35E2.2	367	75	292	450	103	347	469	107	361	0	0.808	-0.307573
1527	Putative G protein-coupled receptor, member of a subfamily with distant similarity to members of the SRG subfamily, no homolog found in human or D. melanogaster	1	F35E2.6	F35E2.6	F35E2.6	303	72	231	230	99	131	240	103	136	0	1.693	0.759582
1528	Protein containing six C2H2 type zinc finger domains, has a region of low similarity to a region of C. elegans HAM-2, which is a putative transcription factor required for hermaphrodite-specific neuron migration and a downstream target of C. elegans EGL-5	5	T05G11.1	T05G11.1	F35E8.14	592	68	524	1251	93	1158	1303	97	1206	0	0.434	-1.20423
1529	Member of an uncharacterized protein family	5	F35E8.7	F35E8.7	F35E8.7	225	71	154	239	91	148	249	95	154	0	0.999	-0.00144342
1530	Protein of unknown function, has high similarity to uncharacterized C. elegans C17B7.5	5	F35F10.10	F35F10.10	F35F10.10	206	71	135	237	99	138	247	103	144	0	0.939	-0.0908029
1531	Protein containing four BRCA1 (breast cancer type 1) C terminus (BRCT) domains, two ankyrin (Ank) repeats, and two WSN domains of unknown function, has low similarity to uncharacterized C. elegans C01G10.1	3	F37A4.4	F37A4.4	F37A4.4	315	69	246	294	97	197	306	101	205	0	1.199	0.261832
1532	Protein of unknown function	3	F37A4.6	F37A4.6	F37A4.6	334	66	268	502	95	407	523	99	424	0	0.632	-0.662004
1533	Protein with high similarity to human SMARCA1, which is part of a complex involved in histone assembly, contains two Myb-like DNA-binding domains, two AT-hook motifs, two SNF2 related N-terminal domains, and two helicase conserved C-terminal domains	3	F37A4.8	F37A4.8	F37A4.8	1984	66	1918	3626	85	3541	3777	89	3689	0	0.52	-0.943416
1534	Protein of unknown function, similar to C. elegans olfactory receptor ODR-10	5	F37B4.11	F37B4.11	F37B4.11	175	70	105	175	96	79	182	100	82	0	1.276	0.351628
1535	Putative folate transporter, has strong similarity to human reduced folate carrier protein (RFC-like, Hs.173314)	5	F37B4.7	F37B4.7	F37B4.7	5744	71	5673	10164	94	10070	10588	98	10490	0	0.541	-0.8863
1536	Member of the RNase PH family of 3' exoribonucleases, which are involved in RNA processing, has a region of low similarity to S. cerevisiae Rrp45p, which is a protein component of the exosome 3'-5' exoribonuclease complex	3	F37C12.13	F37C12.13	F37C12.13	5212	69	5143	7261	102	7159	7564	106	7457	0	0.69	-0.535332
1537	Putative paralog of C. elegans ZK250.9, has weak similarity at the C-terminus of S. cerevisiae PIF1, mitochondrial DNA repair and recombination protein	2	ZK250.10	ZK250.10	ZK250.10	222	69	153	250	89	161	260	93	168	0	0.912	-0.132894
1538	TcA transposase	m	ZK250.4	ZK250.4	ZK250.4	376	66	310	424	91	333	442	95	347	0	0.894	-0.161653
1539	Protein containing four meprin and TRAF homology (MATH) domains	2	ZK250.6	ZK250.6	ZK250.6	277	68	209	267	92	175	278	96	182	0	1.147	0.197865
1540	Protein containing three meprin and TRAF homology (MATH) domains, has strong similarity to uncharacterized C. elegans C40D2.2	2	ZK250.8	ZK250.8	ZK250.8	1903	73	1830	1348	98	1250	1404	102	1302	0	1.405	0.49057
1541	Protein containing three ankyrin (Ank) repeats, has a region of moderate similarity to a region of BRCA1 associated RING domain 1 (mouse Bard1), which binds mouse Brca1 and may participate in tumor suppression	1	ZK265.1	ZK265.1	ZK265.1	468	66	402	444	97	347	463	101	361	0	1.112	0.153157
1542	Protein containing seven kunitz or bovine pancreatic trypsin inhibitor domains, has a region of moderate similarity to a region of alpha-1-microglobulin and bikunin precursor (human AMBP), which is a lipocalin transport protein	5	ZK287.4	ZK287.4	ZK287.4	535	69	466	839	93	746	874	97	777	0	0.6	-0.736966
1543	Protein with high similarity to C. elegans NHR-58, which is a putative nuclear hormone receptor-Zinc finger protein that is involved in embryogenesis and morphogenesis, contains a nuclear hormone receptor ligand-binding and C4-type zinc finger domains	5	nhr-90/ZK488.2	ZK488.2	ZK488.2	2173	69	2104	2033	94	1939	2118	98	2020	0	1.042	0.0593553
1544	Protein containing a DUF138 domain of unknown function, has high similarity to uncharacterized C. elegans ZK488.5	5	ZK488.6	ZK488.6	ZK488.6	711	72	639	792	95	697	825	99	726	0	0.88	-0.184425
1545	Protein with weak similarity to C. elegans C36B1.5, which is a putative U4/U6 snRNP-associated splicing factor and member of the WD repeat protein family	3	ZK520.3	ZK520.3	ZK520.3	266	76	190	263	99	164	274	103	171	0	1.112	0.153157
1546		X		ZK54.2	ZK54.2	1910	73	1837	2034	100	1934	2119	104	2015	0	0.912	-0.132894
1547	Putative coiled-coil protein, has weak similarity to S. cerevisiae spindle pole body component Nuf1p, has weak similarity to C. elegans myosin family member NMY-1	2	ZK546.14	ZK546.14	ZK546.14	7444	67	7377	7736	94	7642	8058	98	7960	0	0.927	-0.109359
1548	Protein containing four C2H2 type zinc finger domains, which bind nucleic acids	2	ZK546.5	ZK546.5	ZK546.5	3252	68	3184	5879	94	5785	6124	98	6026	0	0.528	-0.92139
1549	Member of the 7-transmembrane chemoreceptor family of G-protein coupled receptors (GPCR), has low similarity to C. elegans ODR-10, which is involved in odorant response	5	T10H9.6	T10H9.6	T10H9.6	357	67	290	258	88	170	269	92	177	0	1.638	0.711935
1550	Protein of unknown function, has high similarity to uncharacterized C. elegans T11A5.2	5	T11A5.3	T11A5.3	T11A5.3	208	65	143	237	93	144	247	97	150	0	0.953	-0.0694519
1551	Protein containing two collagen triple helix repeats and one nematode cuticle collagen N-terminal domain, has moderate similarity to a region of C. elegans BLI-1, which is a putative collagen involved in embryogenesis and morphogenesis and chemotaxis	4	T11B7.3	T11B7.3	T11B7.3	5210	70	5140	5679	92	5587	5916	96	5820	0	0.883	-0.179515
1552	Vitellogenin receptor	4	rme-2/lr/T11F8.3	T11F8.3	T11F8.3	6075	72	6003	16865	100	16765	17568	104	17464	0	0.344	-1.53952
1553	Member of the short-chain dehydrogenase-reductase family, which are NAD- or NADP-dependent oxidoreductases, has moderate similarity to short-chain dehydrogenase-reductase 1 (human SDR1), which reduces all-trans-retinal to retinol	5	T11F9.11	T11F9.11	T11F9.11	4701	71	4630	4548	97	4451	4738	101	4636	0	0.999	-0.00144342
1554	Member of the ZIP zinc transporter family, which may be metal transporters	5	T11F9.2	T11F9.2	T11F9.2	947	70	877	1217	99	1118	1268	103	1165	0	0.753	-0.409278
1555	Collagen of the collagen triple helix repeat (20 copies) family	2	dpy-2/rol-2/T14B4.6	T14B4.6	T14B4.6	4626	71	4555	6399	94	6305	6666	98	6568	0	0.694	-0.526992
1556	Putative serine-pyruvate aminotransferase	2	T14D7.1	T14D7.1	T14D7.1	3292	69	3223	3144	89	3055	3275	93	3182	0	1.013	0.0186342
1557	Member of the rhodopsin family of G-protein coupled receptors (GPCR), has a region of low similarity to dopamine D2 receptor (rat Drd2), which inhibits adenylyl cyclase, activates phospholipase D and is important in locomotory behavior	X	T14E8.3	T14E8.3	T14E8.3	326	65	261	357	86	271	372	90	282	0	0.925	-0.112475
1558	Protein of unknown function	X	T14F9.2	T14F9.2	T14F9.2	1391	65	1326	1686	91	1595	1756	95	1661	0	0.798	-0.325539
1559	DNA-binding protein involved in target gene activation in pharynx, vulva and hindgut morphogenesis	X	peb-1/T14F9.4	T14F9.4	T14F9.4	995	71	924	1192	92	1100	1242	96	1146	0	0.806	-0.311148
1560	Putative forkhead transcription factor; strongly similar to C. elegans C47G2.2; functions redundantly with PES-1	X	fkh-2/T14G12.4	T14G12.4	T14G12.4	363	73	290	510	100	410	531	104	427	0	0.679	-0.558517
1561	Protein containing a VHS domain of unknown function, has low similarity to golgi-associated gamma-adaptin ear containing ARF-binding protein 2 (VHS and EAR domains, human GGA2), which binds clathrin and may link cargo molecules to clathrin-coated vesicles	X	W04G3.4	W04G3.4	W04G3.4	309	69	240	400	98	302	417	102	315	0	0.763	-0.390245
1562	Member of an uncharacterized protein family	1	W04G5.4	W04G5.4	W04G5.4	371	68	303	370	94	276	385	98	288	0	1.054	0.0758749
1563	Protein of unknown function, putative paralog of C. elegans W04G5.8	1	W04G5.7	W04G5.7	W04G5.7	192	75	117	229	95	134	239	99	140	0	0.838	-0.254978
1564	Protein of unknown function	1	W05F2.6	W05F2.6	W05F2.6	1978	75	1903	2008	99	1909	2092	103	1989	0	0.957	-0.0634092
1565	Protein containing two collagen triple helix repeats, which are found in some extracellular proteins, and a nematode cuticle collagen N-terminal domain, has high similarity to a region of C. elegans BLI-1	3	W05G11.3	W05G11.3	W05G11.3	3479	69	3410	1940	96	1844	2021	100	1921	0	1.775	0.827819
1566	Phosphate permease	2	W05H5.3	W05H5.3	W05H5.3	269	68	201	285	95	190	297	99	198	0	1.016	0.0229004
1567	Membrane-associated protein involved in localization of odorant receptors to olfactory neuron cilia	3	odr-4/Y102E9.1	Y102E9.1	Y102E9.1	3406	63	3343	5813	86	5727	6055	90	5966	0	0.56	-0.836501
1568	Member of the transposase family, which are required for excising and inserting mobile genetic elements, has very strong similarity to uncharacterized C. elegans F44F4.8	4	Y116A8B.2	Y116A8B.2	Y116A8B.2	2513	65	2448	1889	86	1803	1968	90	1878	0	1.303	0.381837
1569	Protein of unknown function, has weak similarity to uncharacterized C. elegans R08C7.9	5	Y20C6A.2	Y20C6A.2	Y20C6A.2	731	66	665	1123	94	1029	1170	98	1072	0	0.62	-0.68966
1570	Member of the 7-transmembrane chemoreceptor family of G-protein coupled receptors (GPCR), has low similarity to uncharacterized C. elegans F39E9.3	5	Y22F5A.2	Y22F5A.2	Y22F5A.2	1219	68	1151	1214	93	1121	1265	97	1168	0	0.986	-0.0203404
1571	Protein of unknown function	1	Y23H5A.3	Y23H5A.3	Y23H5A.3	3197	72	3125	5227	93	5134	5445	97	5348	0	0.584	-0.77596
1572	Protein of unknown function	X	Y26E6A.1	Y26E6A.1	Y26E6A.1	1129	67	1062	2112	91	2021	2200	95	2105	0	0.504	-0.988504
1573	Protein with similarity to human trophinin (TRO, cell adhesion protein possibly involved in embryo implantation), putative paralog of C. elegans T28H11.5	4	K07F5.11	K07F5.11	K07F5.11	4042	63	3979	4559	88	4471	4749	92	4657	0	0.854	-0.227692
1574	Protein with strong similarity to C. elegans K07F5.15 gene product	4	K07F5.14	K07F5.14	K07F5.14	3765	67	3698	4257	90	4167	4434	94	4341	0	0.852	-0.231075
1575	Putative tubulin-specific chaperone, has strong similarity to human TBCE (tubulin-specific chaperone E), has similarity to S. cerevisiae Pac2p	4	K07H8.1	K07H8.1	K07H8.1	2551	65	2486	5020	94	4926	5229	98	5131	0	0.484	-1.04692
1576	Protein of unknown function, has moderate similarity to C. elegans F58D2.2	4	K07H8.5	K07H8.5	K07H8.5	313	68	245	350	93	257	365	97	268	0	0.915	-0.128156
1577	Protein containing a KH domain, which may bind RNA, has moderate similarity to a region of C. elegans GLD-1, which is an RNA binding protein that is required for transition from mitosis to meiosis during spermatogenesis and oogenesis in hermaphrodites	4	K07H8.9	K07H8.9	K07H8.9	1409	66	1343	2354	92	2262	2452	96	2356	0	0.57	-0.810966
1578	CBF1 homolog and a potential transcriptional regulator of the LIN-12 and GLP-1 (Lag) pathways	4	lag-1/K08B4.1	K08B4.1	K08B4.1	1679	68	1611	3376	91	3285	3517	95	3422	0	0.471	-1.0862
1579	Putative ortholog of C. elegans Y43F4A.2 gene product	X	K09E3.1	K09E3.1	K09E3.1	253	72	181	303	99	204	316	103	213	0	0.852	-0.231075
1580	Protein of unknown function, has low similarity to uncharacterized C. elegans C08A9.6	X	K09E3.6	K09E3.6	K09E3.6	490	69	421	599	99	500	624	103	521	0	0.808	-0.307573
1581	Member of the sugar (and other) transporter family, has weak similarity to organic cation-carnitine transporter 3 (mouse Slc22a9), which is a a sodium and pH-independent organic cation and carnitine transporter that may be involved in spermatogenesis	X	K09E9.1	K09E9.1	K09E9.1	1753	67	1686	1940	97	1843	2021	101	1920	0	0.878	-0.187707
1582	Protein containing a DUF33 domain of unknown function, has high similarity to uncharacterized C. elegans K09E10.1	4	K09E10.2	K09E10.2	K09E10.2	588	70	518	702	93	609	731	97	634	0	0.817	-0.291592
1583	Putative ortholog of C. elegans C17B7.7 gene product	m	K09F6.2	K09F6.2	K09F6.2	1427	68	1359	3297	89	3208	3434	93	3342	0	0.407	-1.2969
1584	Protein of unknown function, has strong similarity to uncharacterized C. elegans F54H12.2	2	K09F6.5	K09F6.5	K09F6.5	434	61	373	520	88	432	542	92	450	0	0.829	-0.270556
1585					EMPTY	70	72	-2	97	94	3	101	98	3	0
1586					EMPTY	74	71	3	94	96	-2	98	100	-2	0
1587					EMPTY	70	70	0	102	97	5	106	101	5	0
1588					EMPTY	68	70	-2	94	96	-2	98	100	-2	0
1589					EMPTY	77	79	-2	98	105	-7	102	109	-7	0
1590					EMPTY	71	76	-5	96	98	-2	100	102	-2	0
1591					EMPTY	71	69	2	98	96	2	102	100	2	0	0.96	-0.0588937
1592					EMPTY	69	67	2	89	92	-3	93	96	-3	0
1593					EMPTY	57	62	-5	79	83	-4	82	86	-4	0
1594					EMPTY	61	62	-1	83	81	2	86	84	2	0
1595					EMPTY	74	65	9	90	88	2	94	92	2	0	4.32	2.11103
1596					EMPTY	70	68	2	91	92	-1	95	96	-1	0
1597	Protein of unknown function, has very strong similarity to uncharacterized C. elegans K02E7.2	m	R09E12.5	R09E12.5	R09E12.5	1760	72	1688	2994	92	2902	3119	96	3023	0	0.558	-0.841663
1598	Protein with strong similarity to C. elegans C05D12.2 gene product	4	R09H10.5	R09H10.5	R09H10.5	4111	70	4041	5771	93	5678	6011	97	5915	0	0.683	-0.550043
1599	Protein containing a protein kinase domain, has weak similarity to S. cerevisiae Yck1p, which is a casein kinase I isoform	5	R10D12.10	R10D12.10	R10D12.10	383	66	317	379	85	294	395	89	306	0	1.035	0.0496308
1600	Protein containing four RNA recognition motifs (RRM, RBD, or RNP), has low similarity to C. elegans RBP-1, which is a protein involved in oogenesis	3	R10E4.2	R10E4.2	R10E4.2	3124	66	3058	2741	92	2649	2855	96	2759	0	1.108	0.147958
1601	Member of the phosphate transporter family, has low similarity to amphotropic murine retrovirus receptor (solute carrier family 20 member 2, human SLC20A2), which is a sodium-dependent phosphate cotransporter that mediates inorganic phosphate transport	5	B0222.2	B0222.2	B0222.2	373	71	302	240	102	138	250	106	144	0	2.101	1.07108
1602	Protein containing two pyridoxal-dependent group II decarboxylase conserved domains, which bind pyridoxal-phosphate groups, has moderate similarity to sphingosine phosphate lyase 1 (mouse Sgpl1), which cleaves the C2-3 carbon of sphingosine phosphate	5	B0222.4	B0222.4	B0222.4	469	73	396	602	98	504	627	102	525	0	0.754	-0.407364
1603	Protein containing two PAN domains, which may mediate protein-protein or protein-carbohydrate interactions	5	C16D9.1	C16D9.1	C16D9.1	1674	68	1606	1460	92	1368	1521	96	1425	0	1.127	0.172488
1604	Protein containing a DUF235 domain of unknown function, has high similarity to uncharacterized C. elegans C17A2.6	5	C16D9.3	C16D9.3	C16D9.3	264	69	195	323	91	232	336	95	242	0	0.807	-0.309359
1605	Putative ortholog of C. elegans T22B11.2 gene product	5	C16D9.6	C16D9.6	C16D9.6	469	70	399	613	92	521	639	96	543	0	0.735	-0.444184
1606	Protein of unknown function, has low similarity to uncharacterized C. elegans B0563.6	X	C17H11.1	C17H11.1	C17H11.1	468	68	400	380	87	293	396	91	305	0	1.311	0.390668
1607	Member of the reverse transcriptase protein family, which are RNA-dependent DNA polymerases, has high similarity to uncharacterized C. elegans R05F9.4	X	C17H11.3	C17H11.3	C17H11.3	247	70	177	229	93	136	239	97	142	0	1.249	0.320773
1608	Protein containing a DUF40 domain of unknown function, which contain four conserved cysteines, has high similarity to uncharacterized C. elegans C18B10.2	5	C18B10.1	C18B10.1	C18B10.1	206	72	134	186	96	90	194	100	94	0	1.429	0.515006
1609	Collagen that is structurally similar to vertebrate type IX collagens	2	rol-8/col-6/ZK1290.3	ZK1290.3	ZK1290.3	7757	71	7686	9170	94	9076	9552	98	9454	0	0.813	-0.298673
1610	Member of the aldo-keto reductase family, which include some related monomeric NADPH-dependent oxidoreductases, has low similarity to (mouse Akr1a4), which is an NADPH-dependent aldo-keto reductase that reduces carbonyl-containing substrates	2	ZK1290.5	ZK1290.5	ZK1290.5	2899	65	2834	3862	89	3773	4023	93	3930	0	0.721	-0.471929
1611	Protein with strong similarity to C. elegans W02D9.4 gene product	X	ZK154.5	ZK154.5	ZK154.5	1060	68	992	1530	94	1436	1594	98	1496	0	0.663	-0.592919
1612	Protein with similarity to human and D. melanogaster sodium-dependent inorganic phosphate cotransporters, member of the major facilitator superfamily	5	ZK682.2	ZK682.2	ZK682.2	2568	74	2494	3270	102	3168	3406	106	3300	0	0.756	-0.403542
1613	Member of the troponin family, which regulate calcium-induced muscle contraction, has high similarity to uncharacterized C. elegans T20B3.2	X	ZK721.2	ZK721.2	ZK721.2	9555	70	9485	12840	95	12745	13375	99	13276	0	0.714	-0.486004
1614	Protein of unknown function	5	ZK742.2	ZK742.2	ZK742.2	2136	73	2063	3105	100	3005	3234	104	3130	0	0.659	-0.60165
1615	Protein containing a nuclear hormone receptor ligand-binding domain and a C4-type zinc finger domain, which bind DNA and may be involved in transcription regulation, has low similarity to hepatic nuclear factor 4 (mouse Hnf4)	3	nhr-10/B0280.8	B0280.8	B0280.8	1167	78	1089	1162	106	1056	1210	110	1100	0	0.99	-0.0144996
1616	Protein containing a C3HC4 type Ring zinc finger, which may mediate protein-protein interactions, has high similarity to uncharacterized C. elegans ZK1240.5	2	B0281.8	B0281.8	B0281.8	697	74	623	786	94	692	819	98	721	0	0.864	-0.210897
1617	Protein containing a protein kinase domain, has a region of moderate similarity to cyclin-dependent kinase 9 (CDC2-related kinase, mouse Cdk9), which is a serine-threonine kinase expressed maximally during muscle and neural cell terminal differentiation	3	B0285.1	B0285.1	B0285.1	1450	72	1378	2348	97	2251	2446	101	2345	0	0.588	-0.766112
1618	Protein of unknown function	3	B0285.5	B0285.5	B0285.5	1883	71	1812	3389	91	3298	3530	95	3435	0	0.527	-0.924125
1619	Member of 1-(5-phosphoribosyl)-5-amino-4-imidazole-carboxylate (AIR) carboxylase and SAICAR (phosphoribosylaminoimidazole-succinocarboxamide) synthetase families, has high similarity to uncharacterized SAICAR synthetase and AIR carboxylase (rat Ade2h1)	2	B0286.3	B0286.3	B0286.3	3601	67	3534	4538	87	4451	4727	91	4636	0	0.762	-0.392137
1620	Protein containing a fork head domain, which are found in transcription factors involved in cell fate determination, has a region of moderate similarity to a region of forkhead box I1 (human FOXI1), which is a transcriptional activator	2	B0286.5	B0286.5	B0286.5	529	66	463	565	87	478	589	91	498	0	0.93	-0.104697
1621	Protein of unknown function, has low similarity to uncharacterized C. elegans K06H6.1	5	ZK1055.5	ZK1055.5	ZK1055.5	332	67	265	368	88	280	383	92	292	0	0.909	-0.137648
1622	Member of the carbon-nitrogen hydrolase family, which hydrolyze carbon-nitrogen bonds, has low similarity to uncharacterized S. pombe Spcc965.09p	3	ZK1058.6	ZK1058.6	ZK1058.6	441	68	373	450	91	359	469	95	374	0	0.997	-0.00433459
1623		2		multiple	ZK1067.4	659	70	589	835	94	741	870	98	772	0	0.763	-0.390245
1624	Member of the domain of unknown function DUF13 family, has high similarity to uncharacterized C. elegans T15D6.8	X	ZK1086.3	ZK1086.3	ZK1086.3	531	68	463	714	96	618	744	100	644	0	0.719	-0.475936
1625	Member of the tubulin-tyrosine ligase family	3	ZK1128.6	ZK1128.6	ZK1128.6	1132	68	1064	1733	88	1645	1805	92	1714	0	0.621	-0.687335
1626	Member of the 'chromo' (CHRromatin Organization MOdifier) Domain protein family	3	cec-1/ZK1236.2	ZK1236.2	ZK1236.2	3593	70	3523	3627	94	3533	3778	98	3680	0	0.957	-0.0634092
1627	Protein containing a DUF141 domain of unknown function, has high similarity to uncharacterized C. elegans C17H12.8	4	C17H12.6	C17H12.6	C17H12.6	1194	66	1128	1983	95	1888	2066	99	1967	0	0.574	-0.800877
1628	Member of the ZIP zinc transporter family, which may be metal transporters, has low similarity to uncharacterized C. elegans F30B5.7	2	C18A3.2	C18A3.2	C18A3.2	2462	69	2393	3675	94	3581	3828	98	3730	0	0.642	-0.639355
1629	GTP-binding protein of the rab family (ras superfamily), component of a neuronal transmission pathway that affects pharyngeal pumping, body thrashing, and male mating	2	rab-3/C18A3.6	C18A3.6	C18A3.6	2265	68	2197	3050	89	2961	3177	93	3084	0	0.712	-0.490051
1630	Protein that acts as a male/hermaphrodite sex determination switch	X	xol-1/C18A11.5	C18A11.5	C18A11.5	288	68	220	342	84	258	356	88	269	0	0.819	-0.288065
1631	Protein containing a DUF40 domain of unknown function, which contain four conserved cysteines, has high similarity to uncharacterized C. elegans C18B10.1	5	C18B10.2	C18B10.2	C18B10.2	179	64	115	189	83	106	197	86	110	0	1.042	0.0593553
1632		5		C18B10.10	C18B10.10	221	69	152	175	88	87	182	92	91	0	1.677	0.745883
1633	Protein containing a GRAM domain, which are found in glucosyltransferases, myotubularins and other putative membrane-associated proteins, has low similarity to WW domain binding protein 2 (mouse Wbp2), which is a ligand involved in protein binding	2	D2013.6	D2013.6	D2013.6	1386	72	1314	1581	97	1484	1647	101	1546	0	0.85	-0.234465
1634	Protein of unknown function, has moderate similarity to uncharacterized C. elegans Y45F10A.3	4	D2024.2	D2024.2	D2024.2	1230	72	1158	1117	97	1020	1164	101	1063	0	1.09	0.124328
1635	Member of the glycosyltransferase family 25 or LPS biosynthesis protein family, which are involved in lipopolysaccharide biosynthesis, has a region of moderate similarity to a region of cerebral cell adhesion molecule (human LOC51148)	3	D2045.9	D2045.9	D2045.9	801	73	728	875	93	782	911	97	815	0	0.894	-0.161653
1636		2		D2062.10	D2062.11	1576	68	1508	892	86	806	929	90	840	0	1.796	0.844787
1637	Member of the tetraspanin family, which contain an N-terminal transmembrane domain that is a signal sequence and membrane anchor	1	D2092.7	D2092.7	D2092.7	304	69	235	246	92	154	256	96	160	0	1.465	0.550901
1638	Protein of unknown function, contains a coiled-coil region, has weak similarity to C. elegans ZC334.5, has weak similarity over the C-terminus to human REST (RE1-silencing transcription factor)	1	DY3.5	DY3.5	DY3.5	499	72	427	602	98	504	627	102	525	0	0.813	-0.298673
1639	Protein with moderate similarity to C. elegans T24E12.9 gene product	X	C36C9.5	C36C9.5	F07G6.4	583	64	519	824	84	740	858	88	771	0	0.673	-0.571322
1640	Protein of unknown function, has high similarity to uncharacterized C. elegans Y49C4A.4	5	F07G11.8	F07G11.8	F07G11.8	162	71	91	184	96	88	192	100	92	0	0.993	-0.0101344
1641	Protein with low similarity to polymerase epsilon 2 (human POLE2), which is an accessory subunit of DNA polymerase epsilon that binds the catalytic subunit and stabilizes the polymerase complex	4	F08B4.5	F08B4.5	F08B4.5	3878	76	3802	5632	99	5533	5867	103	5764	0	0.66	-0.599462
1642	Protein of unknown function, has low similarity to uncharacterized C. elegans F40G12.5	2	F08D12.7	F08D12.7	F08D12.7	2367	74	2293	2758	92	2666	2873	96	2777	0	0.826	-0.275786
1643	Protein of unknown function	2	F13H8.6	F13H8.6	F13H8.6	740	71	669	650	94	556	677	98	579	0	1.155	0.207893
1644	Protein containing a type I phosphodiesterase or nucleotide pyrophosphatase domain, has weak similarity to a region of rat Enpp1, which is an ectonucleotide pyrophosphatase-phosphodiesterase and a cell surface tumor and neural differentiation antigen	4	F13H10.5	F13H10.5	F13H10.5	649	72	577	712	91	621	742	95	647	0	0.892	-0.164884
1645	Protein containing a cyclin N-terminal domain, has low similarity to cyclin C (human CCNC), which functions in transcription, cell-cell adhesion, and cell proliferation and may be associated with lymphoid malignancies	5	F43D2.1	F43D2.1	F43D2.1	5319	70	5249	7681	87	7594	8001	91	7910	0	0.664	-0.590745
1646	Protein with high similarity to vesicle transport-related protein (rat RA410), which interacts with and positively regulates syntaxin 5 (rat Stx5a) as part of a complex, member of the Sec 1 family, which may be involved in secretion	3	F43D9.3	F43D9.3	F43D9.3	1047	64	983	744	81	663	775	84	691	0	1.423	0.508936
1647	Member of the mitochondrial carrier protein family of membrane transporters, has low similarity to S. cerevisiae Leu5p, which is a mitochondrial carrier membrane transporter	1	F43G9.3	F43G9.3	F43G9.3	2892	63	2829	3385	82	3303	3526	85	3441	0	0.822	-0.28279
1648	Protein of unknown function	1	F43G9.8	F43G9.8	F43G9.8	259	63	196	299	85	214	311	89	223	0	0.879	-0.186065
1649	Protein of unknown function	X	F44A6.5	F44A6.5	F44A6.5	1702	73	1629	1106	93	1013	1152	97	1055	0	1.544	0.626673
1650	Protein containing a cyclin N-terminal domain, has a region of low similarity to a region of cyclin T1 (human CCNT1), which is a regulatory subunit of the positive transcription elongation factor b and functions in transcription elongation	3	F44B9.4	F44B9.4	F44B9.4	1624	67	1557	2300	87	2213	2396	91	2305	0	0.675	-0.567041
1651	Protein of unknown function, has high similarity to uncharacterized C. elegans F47B8.4	5	F47B8.3	F47B8.3	F47B8.3	4204	69	4135	2384	89	2295	2483	93	2391	0	1.73	0.790772
1652	Protein containing a nuclear hormone receptor C4-type zinc finger domain, which bind DNA and may be involved in regulation of transcription, and a nuclear hormone receptor ligand-binding domain, has low similarity to C. elegans NHR-51	5	F47C10.4	F47C10.4	F47C10.4	271	70	201	270	87	183	281	91	191	0	1.054	0.0758749
1653	Member of the 7-transmembrane chemoreceptor family of G protein-coupled receptors (GPCR), has high similarity to uncharacterized C. elegans F47C12.10	4	F47C12.3	F47C12.3	F47C12.3	265	65	200	259	86	173	270	90	180	0	1.11	0.15056
1654	Member of the 7-transmembrane chemoreceptor family of G protein-coupled receptors (GPCR), has high similarity to uncharacterized C. elegans F47C12.3	4	F47C12.10	F47C12.10	F47C12.10	207	67	140	196	90	106	204	94	110	0	1.268	0.342555
1655	Protein containing a DUF32 domain of unknown function, has strong similarity to uncharacterized C. elegans F47D2.6	5	F47D2.5	F47D2.5	F47D2.5	256	68	188	279	95	184	291	99	192	0	0.981	-0.027675
1656	Member of the rhodopsin family of G protein-coupled receptors (GPCR), has low similarity to C. elegans GAR-1, which is a g protein-linked acetylcholine receptor with three alternatively spliced forms	3	F47D12.1	F47D12.1	F47D12.1	533	72	461	622	96	526	648	100	548	0	0.841	-0.249822
1657	Protein containing a RhoGEF (GTPase exchange factor) domain and a Src homology 3 (SH3) domain, has low similarity to pak3 binding protein (mouse Arhgef7), which is a putative GTPase exchange factor for Rho GTPases that recruits Pak to focal complexes	X	K11E4.4	K11E4.4	K11E4.4	868	67	801	750	92	658	781	96	685	0	1.169	0.225275
1658	Component of a levamisole-gated channel	X	acr-3/K11G12.7	K11G12.7	K11G12.7	227	74	153	233	97	136	243	101	142	0	1.08	0.111031
1659	Putative ortholog of C. elegans K11H12.4 gene product	4	K11H12.3	K11H12.3	K11H12.3	292	78	214	296	100	196	308	104	204	0	1.048	0.0676387
1660		5		no_gene	K12B6.7	403	74	329	302	111	191	315	116	199	0	1.654	0.725959
1661	Protein of unknown function, has high similarity to uncharacterized C. elegans M7.8	4	M7.12	M7.12	M7.12	1364	73	1291	1010	87	923	1052	91	961	0	1.343	0.425459
1662	Protein containing one CAP-Gly domain, which is predicted to be in an alpha-helical coiled-coil conformation	3	M01A8.2	M01A8.2	M01A8.2	1162	71	1091	1115	89	1026	1161	93	1069	0	1.021	0.0299829
1663	Protein of unknown function	3	M88.4	M88.4	M88.4	549	72	477	614	95	519	640	99	541	0	0.882	-0.181149
1664	Member of the 4 TM potassium channel protein family	2	twk-14/M110.2	M110.2	M110.2	268	78	190	244	104	140	254	108	146	0	1.303	0.381837
1665	Protein containing a von Willebrand factor (vWF) type A domain, has a region of moderate similarity to a region of cuticulin component (C. elegans CUT-1)	3	M142.2	M142.2	M142.2	139	62	77	191	85	106	199	89	110	0	0.697	-0.520769
1666	Protein of unknown function, has high similarity to uncharacterized C. elegans F36G9.3	X	M153.2	M153.2	M153.2	322	70	252	335	93	242	349	97	252	0	1	0
1667	Protein of unknown function	2	M176.4	M176.4	M176.4	2291	75	2216	2165	92	2073	2255	96	2159	0	1.026	0.0370307
1668	Protein containing six uncharacterized DUF139 cysteine repeat domains, has low similarity to uncharacterized C. elegans R09B5.5	2	M195.2	M195.2	M195.2	420	72	348	569	94	475	593	98	495	0	0.703	-0.508403
1669	Protein with weak similarity to C. elegans T13A10.5	X	T18D3.1	T18D3.1	T18D3.1	4976	71	4905	4646	91	4555	4840	95	4745	0	1.034	0.0482362
1670	Protein with high similarity to zinc transporter 2 (rat Slc30a2), which transports zinc into vesicles and may protect cells from zinc toxicity by inducing zinc accumulation in a lysosomal or endosomal compartment, member of the cation efflux family	X	T18D3.3	T18D3.3	T18D3.3	2753	70	2683	2797	87	2710	2914	91	2823	0	0.95	-0.0740006
1671	Member of the C. elegans putative membrane protein family 8, has moderate similarity to a region of bestrophin (human VMD2), which functions in vision and may be associated with vitelliform macular dystrophy and bull's eye maculopathy	3	T19C3.1	T19C3.1	T19C3.1	1486	66	1420	1455	89	1366	1516	93	1423	0	0.998	-0.00288828
1672	Protein of unknown function, has high similarity to uncharacterized C. elegans C51F7.2	5	T19C4.3	T19C4.3	T19C4.3	158	62	96	186	78	108	194	81	113	0	0.853	-0.229382
1673	Protein with moderate similarity to C. elegans T27E9.9 gene product	X	T19D7.1	T19D7.1	T19D7.1	1693	63	1630	1652	80	1572	1721	83	1638	0	0.995	-0.00723157
1674	Protein of unknown function	2	T19D12.7	T19D12.7	T19D12.7	721	66	655	512	80	432	533	83	450	0	1.456	0.54201
1675	Putative coiled-coil protein, has weak similarity to S. cerevisiae Uso1p, required for protein transport from ER to Golgi	1	T22C1.6	T22C1.6	T22C1.6	1559	72	1487	2543	88	2455	2649	92	2557	0	0.581	-0.78339
1676	Protein containing two C2H2 type zinc finger domains, which bind nucleic acids, has moderate similarity to uncharacterized C. elegans T22C8.3	2	T22C8.4	T22C8.4	T22C8.4	478	72	406	624	95	529	650	99	551	0	0.737	-0.440263
1677	Protein with high similarity to excitatory amino acid transporter 1 (human SLC1A3), which is a high affinity glutamate-aspartate transporter important for glutamate reuptake in excitatory neurotransmissions	X	T22E5.2	T22E5.2	T22E5.2	218	72	146	215	93	122	224	97	127	0	1.149	0.200379
1678	Member of the 7-transmembrane chemoreceptor family of G-protein coupled receptors (GPCR), has high similarity to uncharacterized C. elegans T22F3.5	5	T22F3.6	T22F3.6	T22F3.6	686	73	613	697	97	600	726	101	625	0	0.981	-0.027675
1679	Member of the sugar (and other) transporter family, has weak similarity to solute carrier family 17 member 1 (mouse Slc17a1), which is involved in sodium-dependent phosphate transport and mediates hepatic and renal anion drug transport	5	T22F3.8	T22F3.8	T22F3.8	536	70	466	528	92	436	550	96	454	0	1.026	0.0370307
1680	Member of the 7-transmembrane chemoreceptor family of G-protein coupled receptors (GPCR), has high similarity to uncharacterized C. elegans T22H2.1	1	T22H2.3	T22H2.3	T22H2.3	322	73	249	342	99	243	356	103	253	0	0.984	-0.0232698
1681	Member of an uncharacterized protein family	5	F21D9.5	F21D9.5	F21D9.5	246	73	173	229	100	129	239	104	134	0	1.287	0.364012
1682	Member of the flavin containing amine oxidase family, has moderate similarity to uncharacterized C. elegans F55C5.6	5	F25C8.2	F25C8.2	F25C8.2	1969	73	1896	1770	103	1667	1844	107	1736	0	1.092	0.126973
1683	Member of the AMP-binding enzyme family, has weak similarity to S. cerevisiae Fat2p, which is a peroxisomal AMP-binding protein	5	F25C8.4	F25C8.4	F25C8.4	1571	71	1500	1561	96	1465	1626	100	1526	0	0.983	-0.0247367
1684	G protein-coupled receptor of unknown function, no homolog found in human or D. melanogaster	5	F26D2.9	F26D2.9	F26D2.9	226	71	155	226	97	129	235	101	134	0	1.153	0.205393
1685	Member of an uncharacterized protein family	5	F26D2.13	F26D2.13	F26D2.13	230	74	156	187	88	99	195	92	103	0	1.513	0.597412
1686	Member of the short-chain dehydrogenase-reductase family, which are NAD- or NADP-dependent oxidoreductases, has low similarity to human HSA250303, which is a peroxisomal trans 2-enoyl CoA reductase that catalyzes the reduction of trans 2-enoyl CoAs	5	F26D2.15	F26D2.15	F26D2.15	361	80	281	331	99	232	345	103	242	0	1.163	0.217851
1687	Member of an uncharacterized protein family	5	F47H4.4	F47H4.4	F47H4.4	341	74	267	316	92	224	329	96	233	0	1.144	0.194087
1688	Member of the 7-transmembrane chemoreceptor family of G protein-coupled receptors (GPCR), has high similarity to uncharacterized C. elegans F21H7.11	5	F49H6.4	F49H6.4	F49H6.4	213	74	139	180	87	93	188	91	97	0	1.435	0.521051
1689	Protein containing a DUF216 domain of unknown function, has high similarity to uncharacterized C. elegans Y102A5C.33	5	F49H6.11	F49H6.11	F49H6.11	211	72	139	171	99	72	178	103	75	0	1.853	0.889863
1690	Member of an uncharacterized protein family	4	F52B11.3	F52B11.3	F52B11.3	8488	72	8416	10130	95	10035	10552	99	10453	0	0.805	-0.312939
1691	Protein containing two GATA-type zinc finger domains, has moderate similarity to C. elegans EGL-18, which is required for establishing the identity of hypodermal seam cells	4	elt-6/F52C12.5	F52C12.5	F52C12.5	1276	65	1211	1373	87	1286	1430	91	1340	0	0.904	-0.145605
1692	Protein containing a protein kinase domain, has low similarity to casein kinase 1 delta (human CSNK1D), which is a serine/threonine protein kinase involved in DNA repair and found in neurofibrillary tangles of some neurodegenerative diseases	2	F53C3.1	F53C3.1	F53C3.1	525	68	457	653	90	563	680	94	586	0	0.779	-0.360305
1693	Protein of unknown function, has low similarity to a region of immunoglobulin mu binding protein 2 (human IGHMBP2), which is a DNA binding protein that functions as a transcriptional regulator and may be involved in viral defense mechanisms	1	Y106G6D.5	Y106G6D.5	Y106G6D.5	2212	72	2140	3563	90	3473	3711	94	3618	0	0.592	-0.756331
1694	TcA transposase	1	ZC334.4	ZC334.4	ZC334.4	415	74	341	399	90	309	416	94	322	0	1.059	0.0827026
1695	Two cadherin isoforms; HMR-1A required for epithelial morphogenesis and HMR-1B required for axonal guidance	1	hmr-1/ZK39.1/Y52B11B.2/W02B9.1	ZK39.1	ZK39.1	236	72	164	216	95	121	225	99	126	0	1.301	0.379621
1696	Member of the Tc3 Transposase protein family	5	ZK262.5	ZK262.5	ZK262.5	639	70	569	522	91	431	544	95	449	0	1.267	0.341417
1697	Member of the 7-transmembrane chemoreceptor family of G-protein coupled receptors (GPCR), has high similarity to uncharacterized C. elegans ZK262.1	5	ZK262.11	ZK262.11	ZK262.11	235	68	167	279	98	181	291	102	189	0	0.886	-0.174621
1698	Member of an uncharacterized protein family	1	ZK1025.4	ZK1025.4	ZK1025.4	442	65	377	553	87	466	576	91	485	0	0.777	-0.364013
1699	Protein of unknown function	1	K05C4.7	K05C4.7	K05C4.7	3456	64	3392	8303	81	8222	8649	84	8565	0	0.396	-1.33643
1700	Protein containing a DUF138 domain of unknown function, has moderate similarity to uncharacterized C. elegans T06A1.1	5	K08D9.2	K08D9.2	K08D9.2	2340	66	2274	2901	78	2823	3022	81	2941	-100	0.773	-0.37146
1701	Member of the short-chain dehydrogenase-reductase family, which are NAD- or NADP-dependent oxidoreductases, has low similarity to short-chain dehydrogenase-reductase 1 (human SDR1), which catalyzes the reduction of all-trans-retinal to retinol	1	T05F1.10	T05F1.10	T05F1.10	974	64	910	975	81	894	1016	84	931	0	0.977	-0.0335695
1702	Putative coiled-coil protein, has similarity to S. cerevisiae Zip1p, a structural protein of the synaptonemal complex	1	T05F1.7	T05F1.7	T05F1.7	183	68	115	230	88	142	240	92	148	0	0.777	-0.364013
1703	Protein containing a DUF38 domain of unknown function and an F-box domain, which serve as a link between a target protein and a ubiquitin-conjugating enzyme, has low similarity to C. elegans FOG-2, which is required for the sexual identity of germ cells	5	T09F5.11	T09F5.11	T09F5.11	409	70	339	430	94	336	448	98	350	0	0.969	-0.0454314
1704	Member of the 7-transmembrane chemoreceptor family of G-protein coupled receptors (GPCR), has high similarity to uncharacterized C. elegans ZC204.5	2	T10D4.5	T10D4.5	T10D4.5	296	71	225	347	98	249	361	102	259	0	0.867	-0.205896
1705		2		F41G3.10	F41G3.10	3349	69	3280	3056	91	2965	3183	95	3089	0	1.062	0.0867838
1706	Protein of unknown function, has high similarity to uncharacterized C. elegans R13D11.1	5	F41H8.2	F41H8.2	F41H8.2	186	71	115	186	91	95	194	95	99	0	1.162	0.21661
1707	Protein with strong similarity to heterogeneous nuclear ribonucleoprotein (hnRNP) proteins, contains RNA recognition motif (RRM) domains	4	rbp-1/F42A6.7/CehnRNPA1/hrp-1	F42A6.7	F42A6.7	7311	73	7238	11884	94	11790	12379	98	12281	0	0.589	-0.76366
1708	Protein of unknown function, has low similarity to uncharacterized C. elegans C35A5.7	X	F42D1.3	F42D1.3	F42D1.3	498	73	425	528	102	426	550	106	444	0	0.958	-0.0619024
1709	Mitogen-activated protein kinase that may be involved in response to osmotic and other cellular stresses	4	pmk-2/F42G8.3	F42G8.3	F42G8.3	1770	73	1697	1634	96	1538	1702	100	1602	0	1.059	0.0827026
1710	Protein with moderate similarity to solute carrier family 35 member 3 (UDP-N-acetylglucosamine(UDP-GlcNAc) transporter, human SLC35A3), which transports nucleotide sugars	5	F44C8.7	F44C8.7	F44C8.7	331	72	259	311	101	210	324	105	219	0	1.184	0.243669
1711					F56F11.3	1223	76	1147	1171	97	1074	1220	101	1119	0	1.025	0.0356239
1712	Protein of unknown function	3	F57B9.9	F57B9.9	F57B9.9	2214	73	2141	2467	95	2372	2570	99	2471	0	0.867	-0.205896
1713	Member of the C. elegans Sre G protein-coupled chemoreceptor family, which are putative chemosensory receptors, has high similarity to uncharacterized C. elegans F57G9.2	2	F57G9.1	F57G9.1	F57G9.1	248	71	177	248	89	159	258	93	166	0	1.069	0.0962619
1714	Member of the rhodopsin family of G protein-coupled receptors (GPCR), has a region of weak similarity to a region of growth hormone secretagogue receptor (rat Ghsr), which binds ghrelin (rat LOC59301) and regulates growth hormone release	4	F57H12.4	F57H12.4	F57H12.4	280	76	204	240	95	145	250	99	151	0	1.351	0.434028
1715	Member of the lipase class 3 family, which are a subset of lipolytic enzymes that hydrolyze ester linkages of triglycerides, has high similarity to uncharacterized C. elegans T10B5.7	3	F58B6.1	F58B6.1	F58B6.1	286	76	210	294	98	196	306	102	204	0	1.029	0.041243
1716	Protein of unknown function, has strong similarity to C. elegans K07G6.A	2	F58E1.7	F58E1.7	F58E1.7	227	78	149	232	99	133	242	103	139	0	1.075	0.104337
1717	Member of the lipase class 3 family, which are a subset of lipolytic enzymes that hydrolyze ester linkages of triglycerides	X	C14E2.6	C14E2.6	C14E2.6	206	69	137	245	93	152	255	97	158	0	0.865	-0.209228
1718	Protein of unknown function, has moderate similarity to uncharacterized C. elegans Y67A6A.1	1	C15A11.2	C15A11.2	C15A11.2	448	90	358	387	116	271	403	121	282	0	1.268	0.342555
1719	Protein of unknown function	X	C15B12.3	C15B12.3	C15B12.3	161	76	85	162	98	64	169	102	67	0	1.275	0.350497
1720	Protein of unknown function	X	C15C7.4	C15C7.4	C15C7.4	785	72	713	1282	91	1191	1335	95	1241	0	0.575	-0.798366
1721	Protein of unknown function, has low similarity to a region of peroxisomal biogenesis factor 3 (peroxin 3, rat Pex3), which is an integral peroxisomal membrane protein required for peroxisome biogenesis	X	C15H9.8	C15H9.8	C15H9.8	2305	73	2232	2099	96	2003	2186	100	2086	0	1.07	0.0976108
1722	Protein of unknown function, has high similarity to uncharacterized C. elegans F32B6.4	2	C16A11.7	C16A11.7	C16A11.7	877	71	806	785	95	690	818	99	719	0	1.121	0.164786
1723	Protein of unknown function	1	C17H1.2	C17H1.2	C17H1.2	200	71	129	324	91	233	338	95	243	0	0.532	-0.910502
1724	Protein of unknown function	X	C17H11.5	C17H11.5	C17H11.5	298	64	234	288	82	206	300	85	215	0	1.09	0.124328
1725	Protein of unknown function	X	C18A11.2	C18A11.2	C18A11.2	1777	61	1716	1122	80	1042	1169	83	1085	0	1.581	0.660837
1726	Protein containing a DUF40 domain of unknown function, which contain four conserved cysteines, has high similarity to uncharacterized C. elegans C04E12.1	5	C18B10.3	C18B10.3	C18B10.3	195	63	132	190	80	110	198	83	115	0	1.152	0.204141
1727	Protein of unknown function	3	C18D11.3	C18D11.3	C18D11.3	818	65	753	1095	82	1013	1141	85	1055	0	0.714	-0.486004
1728	Protein of unknown function	1	C18E3.4	C18E3.4	C18E3.4	241	65	176	230	81	149	240	84	155	0	1.134	0.181421
1729	Protein containing a C-type lectin domain, which mediate calcium-dependent carbohydrate recognition, has high similarity to uncharacterized C. elegans F49H6.1	5	F49H6.2	F49H6.2	F49H6.2	260	67	193	331	105	226	345	109	235	0	0.82	-0.286304
1730	Protein of unknown function, has moderate similarity to uncharacterized C. elegans Y41C4A.13	1	F52A8.1	F52A8.1	F52A8.1	2280	71	2209	2418	94	2324	2519	98	2421	0	0.912	-0.132894
1731	Member of the ribosomal protein L25 protein family	1	F52B5.6	F52B5.6	F52B5.6	6002	73	5929	11849	94	11755	12343	98	12245	0	0.484	-1.04692
1732	Protein with strong similarity to C. elegans F52C6.3 gene product	2	F52C6.2	F52C6.2	F52C6.2	2333	73	2260	3707	95	3612	3861	99	3763	0	0.601	-0.734563
1733	Protein of unknown function, putative paralog of C. elegans C36C9.1	X	F52D2.4	F52D2.4	F52D2.4	2344	67	2277	5066	94	4972	5277	98	5179	0	0.44	-1.18442
1734	Member of the Hsp20 or alpha crystallin family, has low similarity to alpha-B crystallin (mouse Cryab), which functions as a molecular chaperone and modulates components of cell remodeling and apoptosis	5	F52E1.7/hsp17.5	F52E1.7	F52E1.7	3486	69	3417	2721	100	2621	2834	104	2730	0	1.252	0.324235
1735	Protein of unknown function	X	F54B11.9	F54B11.9	F54B11.9	312	70	242	419	102	317	436	106	330	0	0.733	-0.448115
1736	Protein containing four EF hand domains, has moderate similarity to calmodulin 1 (human CALM1), which regulates the calcium-dependent activity of proteins and enzymes including ion channels, kinases, phosphatases, and phosphodiesterases	1	tnc-1/pat-10/F54C1.7	F54C1.7	F54C1.7	7579	71	7508	7482	97	7385	7794	101	7693	0	0.976	-0.0350469
1737	Protein with high similarity to suppressor of Ty (S.cerevisiae) 4 homolog 1 (human SUPT4H1), which is part of the DRB sensitivity inducing factor that binds RNA Pol II, regulates transcription elongation, and may modulate chromatin assembly and activity	3	F54C4.2	F54C4.2	F54C4.2	1306	70	1236	1683	99	1584	1753	103	1650	0	0.749	-0.416962
1738	Member of the Skp1 family, has a region of low similarity to a region of S. cerevisiae Skp1p, which is a component (subunit D) of Cbf3 kinetochore and SCF (Skp1p-cullin-F-box) complexes and is involved in ubiquitin-dependent degradation	2	skr-15/F54D10.1	F54D10.1	F54D10.1	1126	70	1056	1553	99	1454	1618	103	1515	0	0.697	-0.520769
1739	Protein with moderate similarity to C. elegans F54D12.7 gene product	2	F54D12.2	F54D12.2	F54D12.2	151	67	84	174	97	77	181	101	80	0	1.047	0.0662614
1740	Protein of unknown function, has high similarity to uncharacterized C. elegans T09F5.7	3	F54D8.5	F54D8.5	F54D8.5	267	69	198	210	93	117	219	97	122	0	1.625	0.70044
1741	Protein of unknown function, has moderate similarity to uncharacterized C. elegans T02H6.9	2	Y54E2A.9	Y54E2A.9	Y54E2A.9	757	72	685	440	98	342	458	102	356	0	1.923	0.943359
1742		2		multiple	Y57A10C.1	347	72	275	469	104	365	489	108	380	0	0.723	-0.467932
1743	Member of the ADP-ribosylation factor (ARF) family, has low similarity to human ARF1, which is a GTP-binding protein that regulates the binding of coat protein complex proteins to endosomes	4	Y57G11C.13	Y57G11C.13	Y57G11C.13	2485	71	2414	5910	89	5821	6156	93	6064	0	0.398	-1.32916
1744	Protein of unknown function	2	Y57G7A.2	Y57G7A.2	Y57G7A.2	478	78	400	477	92	385	497	96	401	0	0.997	-0.00433459
1745	Member of the transthyretin-like family, has high similarity to uncharacterized C. elegans Y5F2A.2	4	Y5F2A.1	Y5F2A.1	Y5F2A.1	3381	77	3304	3965	95	3870	4130	99	4031	0	0.82	-0.286304
1746	Protein of unknown function	X	Y62H9A.2	Y62H9A.2	Y62H9A.2	187	68	119	209	95	114	218	99	119	0	1.002	0.00288251
1747	Protein of unknown function, has weak similarity to C. elegans Y37D8A.19	X	ZC373.2	ZC373.2	ZC373.2	1236	75	1161	1697	104	1593	1768	108	1659	0	0.7	-0.514573
1748	Protein of unknown function	3	ZC395.5	ZC395.5	ZC395.5	5945	75	5870	3472	99	3373	3617	103	3514	0	1.671	0.740712
1749	Protein of unknown function, has weak similarity to C. elegans ZC412.7	5	ZC412.6	ZC412.6	ZC412.6	705	68	637	673	95	578	701	99	602	0	1.058	0.0813396
1750	Member of the ribosomal protein S7 protein family	1	rps-7/ZC434.2	ZC434.2	ZC434.2	3975	61	3914	5595	84	5511	5828	88	5741	0	0.682	-0.552156
1751	Protein of unknown function	X	ZC449.4	ZC449.4	ZC449.4	970	61	909	796	85	711	829	89	741	0	1.227	0.295135
1752	Protein of unknown function, has very strong similarity to uncharacterized C. elegans T28H11.7	4	ZC477.7	ZC477.7	ZC477.7	2880	64	2816	2260	85	2175	2354	89	2266	0	1.243	0.313826
1753		2		K02617-1.F09C12	F09C12.7	2176	65	2111	2841	88	2753	2959	92	2868	0	0.736	-0.442222
1754		5		multiple	F09C6.10	529	66	463	434	82	352	452	85	367	0	1.263	0.336855
1755	Protein of unknown function	X	F09E10.1	F09E10.1	F09E10.1	1577	70	1507	2151	92	2059	2241	96	2145	0	0.703	-0.508403
1756	Member of an uncharacterized protein family	5	F19F10.3	F19F10.3	F19F10.3	876	69	807	691	93	598	720	97	623	0	1.296	0.374066
1757	Protein of unknown function	5	F19F10.8	F19F10.8	F19F10.8	1529	72	1457	1623	96	1527	1691	100	1591	0	0.916	-0.12658
1758	Protein of unknown function	X	F19G12.4	F19G12.4	F19G12.4	773	72	701	684	94	590	713	98	615	0	1.141	0.190299
1759		X		multiple	F23A7.1	342	72	270	468	93	375	488	97	391	0	0.691	-0.533242
1760	Protein of unknown function	5	F23B12.4	F23B12.4	F23B12.4	886	67	819	1004	95	909	1046	99	947	0	0.865	-0.209228
1761	Member of the RRM domain protein family	4	F23B2.6	F23B2.6	F23B2.6	5282	71	5211	11527	95	11432	12007	99	11908	0	0.438	-1.191
1762	Protein of unknown function, has strong similarity to C. elegans F58E10.7	X	F23D12.3	F23D12.3	F23D12.3	229	71	158	217	99	118	226	103	123	0	1.285	0.361768
1763	Protein of unknown function	2	F23F1.7	F23F1.7	F23F1.7	2267	69	2198	2202	100	2102	2294	104	2190	0	1.004	0.00575927
1764	Small protein with similarity to organic cation transporters	3	F23F12.3	F23F12.3	F23F12.3	660	70	590	658	98	560	685	102	583	0	1.011	0.015783
1765	Protein of unknown function	1	T20F5.1	T20F5.1	T20F5.1	175	67	108	185	90	95	193	94	99	0	1.091	0.125651
1766	Protein of unknown function	1	T20F5.5	T20F5.5	T20F5.5	559	71	488	674	97	577	702	101	601	0	0.812	-0.300448
1767	Protein of unknown function, has strong similarity to uncharacterized C. elegans T20G5.8	3	T20G5.7	T20G5.7	T20G5.7	2707	72	2635	2256	100	2156	2350	104	2246	0	1.173	0.230203
1768	Protein of unknown function, has weak similarity to C. elegans E04D5.1	3	T20G5.9	T20G5.9	T20G5.9	186	70	116	157	102	55	164	106	57	0	2.025	1.01792
1769	Protein of unknown function	X	T21B6.4	T21B6.4	T21B6.4	225	72	153	277	98	179	289	102	186	0	0.821	-0.284546
1770	Protein with strong similarity to C. elegans T21C9.13 gene product	5	T21C9.11	T21C9.11	T21C9.11	314	72	242	371	93	278	386	97	290	0	0.836	-0.258425
1771	Protein with high similarity to A. niger SrgA, which is a putative GTPase with a role in secretion, member of the Ras superfamily of GTP binding proteins	1	T23H2.5	T23H2.5	T23H2.5	9056	70	8986	11764	89	11675	12254	93	12161	0	0.739	-0.436354
1772	Protein containing two DUF40 domains of unknown function, which contain four conserved cysteines, has high similarity to uncharacterized C. elegans T24A6.13	5	T24A6.12	T24A6.12	T24A6.12	245	69	176	287	94	193	299	98	201	0	0.875	-0.192645
1773	Protein with moderate similarity to C. elegans F40C5.2 gene product	m	T24A6.17	T24A6.17	T24A6.17	165	70	95	169	92	77	176	96	80	0	1.184	0.243669
1774	Protein of unknown function, has weak similarity to C. elegans F49F1.7	2	T24B8.5	T24B8.5	T24B8.5	2227	71	2156	4585	92	4493	4776	96	4680	0	0.461	-1.11716
1775	Protein of unknown function, has weak similarity to C. elegans F43C11_37.B and T01C3.9	X	T24C2.2	T24C2.2	T24C2.2	596	68	528	909	94	815	947	98	849	0	0.622	-0.685014
1776	Protein with very strong similarity to C. elegans MED-1, which is a GATA-type transcription factor, contains a GATA-type zinc finger domain	X	T24D3.1	T24D3.1	T24D3.1	253	62	191	281	86	195	293	90	203	0	0.94	-0.0892673
1777	Protein containing a trypsin inhibitor-like cysteine rich domain	5	C04E6.12	C04E6.12	C04E6.12	605	64	541	559	95	464	582	99	483	0	1.119	0.16221
1778	Member of the transthyretin-like family	4	C04G2.1	C04G2.1	C04G2.1	1821	61	1760	1556	90	1466	1621	94	1527	0	1.153	0.205393
1779	Putative FMRF-amide neurotransmitter	X	flp-12/C05E11.8	C05E11.8	C05E11.8	3407	63	3344	2405	86	2319	2505	90	2416	0	1.384	0.468844
1780	Protein of unknown function	3	C05H8.2	C05H8.2	C05H8.2	460	65	395	496	84	412	517	88	429	0	0.92	-0.120294
1781	Member of the 7-transmembrane chemoreceptor family of G protein-coupled receptors (GPCR), has low similarity to uncharacterized C. elegans W02H5.6	2	C06A8.7	C06A8.7	C06A8.7	515	73	442	457	93	364	476	97	379	0	1.166	0.221568
1782	Protein containing a UBA (ubiquitin associated) or TS-N domain, has low similarity to uncharacterized C. elegans F40G9.3	X	C06E2.7	C06E2.7	C06E2.7	405	69	336	437	92	345	455	96	359	0	0.935	-0.0969617
1783	Protein of unknown function	1	C15C6.1	C15C6.1	C15C6.1	2086	71	2015	1421	93	1328	1480	97	1383	0	1.457	0.543001
1784	Protein of unknown function	X	C15C7.5	C15C7.5	C15C7.5	5381	67	5314	5845	90	5755	6089	94	5995	0	0.886	-0.174621
1785	Protein of unknown function, has weak similarity to uncharacterized C. elegans C31E10.6	2	C16A11.2	C16A11.2	9C16A11.2	1752	65	1687	2773	88	2685	2889	92	2797	0	0.603	-0.72977
1786	Protein with similarity to mouse LYAR protein, a cell growth regulating nucleolar protein	3	C16C10.8	C16C10.8	8C16C10.8	3622	66	3556	3230	93	3137	3365	97	3268	0	1.088	0.121679
1787	Protein containing a DUF19 domain of unknown function, which contain twelve conserved cysteines, has strong similarity to uncharacterized C. elegans T28A11.18	5	C17B7.9	C17B7.9	C17B7.9	418	67	351	376	96	280	392	100	292	0	1.203	0.266637
1788	Protein of unknown function	1	C17D12.5	C17D12.5	C17D12.5	349	67	282	450	92	358	469	96	373	0	0.756	-0.403542
1789	Protein of unknown function	1	F28B3.4	F28B3.4	F28B3.4	299	71	228	299	90	209	311	94	218	0	1.047	0.0662614
1790	Protein of unknown function	4	F28D1.6	F28D1.6	F28D1.6	778	70	708	639	100	539	666	104	561	0	1.261	0.334568
1791	Protein of unknown function	5	F32D1.8	F32D1.8	F32D1.8	1001	66	935	927	90	837	966	94	872	0	1.072	0.100305
1792	Protein containing AADGAPLIRF-amide neuromodulator	4	flp-13/FaRP_II/F33D4.3	F33D4.3	F33D4.3	1306	71	1235	1678	92	1586	1748	96	1652	0	0.748	-0.41889
1793	Protein with similarity to serine protease inhibitor-like proteins, has strong similarity to C. elegans F35B12.4	5	F35B12.6	F35B12.6	F35B12.6	1345	71	1274	936	95	841	975	99	876	0	1.454	0.540027
1794	Protein containing a DB module domain, has high similarity to uncharacterized C. elegans C42D4.3	X	F35B3.4	F35B3.4	F35B3.4	5150	68	5082	2302	96	2206	2398	100	2298	0	2.212	1.14535
1795		3		F43D9.5	F43D9.5	1501	69	1432	2857	90	2767	2976	94	2882	0	0.497	-1.00868
1796	Protein of unknown function	X	F44A6.3	F44A6.3	F44A6.3	255	70	185	274	91	183	285	95	191	0	0.97	-0.0439433
1797	Member of the Ser/Thr protein phosphatase protein family	3	F44B9.9	F44B9.9	F44B9.9	403	73	330	484	95	389	504	99	405	0	0.814	-0.296899
1798	Protein of unknown function	5	F44E7.9	F44E7.9	F44E7.9	2115	69	2046	3674	94	3580	3827	98	3729	0	0.549	-0.865122
1799	Protein of unknown function	2	F44G4.6	F44G4.6	F44G4.6	1261	67	1194	897	99	798	934	103	831	0	1.436	0.522056
1800	Protein with low similarity to purine rich element binding protein beta (mouse Purb), which binds single-stranded DNA and mouse Pura, represses vascular smooth muscle alpha-actin transcription, and may act in DNA replication initiation and mRNP formation	4	F45E4.2	F45E4.2	F45E4.2	7063	70	6993	10468	94	10374	10904	98	10806	0	0.647	-0.628162
1801	Member of the mitochondrial carrier protein family of membrane transporters	4	T20D3.5	T20D3.5	T20D3.5	4556	68	4488	6743	97	6646	7024	101	6923	0	0.648	-0.625934
1802	Putative ortholog of C. elegans F35F10.1 gene product	5	T20D4.13	T20D4.13	T20D4.13	576	60	516	853	90	763	889	94	795	0	0.649	-0.62371
1803	Protein containing a DB module domain, has high similarity to uncharacterized C. elegans C56C10.4	3	T20G5.12	T20G5.12	T20G5.12	4272	65	4207	2495	87	2408	2599	91	2508	-100	1.677	0.745883
1804	Putative 23 kDa subunit of NADH-coenzyme Q reductase, possible ortholog of human NDUFS8, 23 kDa subunit of NADH dehydrogenase (ubiquinone) Fe-S complex	3	T20H4.5	T20H4.5	T20H4.5	3649	65	3584	4877	84	4793	5080	88	4993	0	0.718	-0.477944
1805	Member of the matrixin family, which are extracellular matrix metalloproteases that may be involved in tissue remodeling, has a region of moderate similarity to a region of matrix metalloproteinase 28 (epilysin, human MMP28)	3	T21D11.1	T21D11.1	T21D11.1	396	66	330	324	87	237	338	91	247	0	1.337	0.418999
1806	Protein of unknown function, has weak similarity to C. elegans ZC581.6	1	T21E12.3	T21E12.3	T21E12.3	216	68	148	246	102	144	256	106	150	0	0.987	-0.018878
1807	Protein of unknown function	5	T27E4.7	T27E4.7	T27E4.7	1457	69	1388	1070	98	972	1115	102	1013	0	1.371	0.455229
1808	Contains a baculovirus IAP repeat and is required for chromosome alignment, separation/segregation, and condensation	5	bir-1/T27F2.3	T27F2.3	0T27F2.3	1471	70	1401	2018	94	1924	2102	98	2004	0	0.699	-0.516636
1809	Member of the glutathione S-transferase protein family, has similarity to human and D. melanogaster glutathione S-transferases	5	T28A11.11	T28A11.11	8T28A11.11	418	71	347	379	89	290	395	93	302	0	1.149	0.200379
1810	Protein containing a DUF19 domain of unknown function, which contain twelve conserved cysteines, has strong similarity to uncharacterized C. elegans C17B7.9	5	T28A11.18	T28A11.18	T28A11.18	451	66	385	364	89	275	379	93	286	0	1.344	0.426533
1811	Protein containing a DUF40 domain of unknown function, which contain four conserved cysteines, has strong similarity to uncharacterized C. elegans F35F10.9	5	T28A11.7	T28A11.7	3T28A11.7	221	67	154	279	93	186	291	97	194	0	0.795	-0.330973
1812	Member of an uncharacterized protein family	3	T28A8.2	T28A8.2	2T28A8.2	216	67	149	243	99	144	253	103	150	0	0.993	-0.0101344
1813	Protein of unknown function	X	F15A8.1	F15A8.1	F15A8.1	224	68	156	256	95	161	267	99	168	0	0.93	-0.104697
1814	Member of an uncharacterized protein family	5	F15B9.1	F15B9.1	F15B9.1	5549	69	5480	6094	90	6004	6348	94	6254	0	0.876	-0.190997
1815	Protein of unknown function, has weak similarity to C. elegans C33F10.8	4	F15E6.5	F15E6.5	F15E6.5	272	69	203	362	90	272	377	94	283	0	0.716	-0.481969
1816	Protein of unknown function	5	F16B4.7	F16B4.7	F16B4.7	878	66	812	790	95	695	823	99	724	0	1.122	0.166073
1817	Protein with strong similarity to C. elegans F18E3.5 gene product	5	F18E3.8	F18E3.8	F18E3.8	143	67	76	142	88	54	148	92	56	0	1.351	0.434028
1818	Protein of unknown function, has weak similarity to C. elegans F21D9.2	4	F19C7.5	F19C7.5	F19C7.5	381	69	312	337	93	244	351	97	254	0	1.228	0.296311
1819	Member of the ribosomal protein S26 protein family	1	F39B2.6	F39B2.6	F39B2.6	3891	68	3823	4404	97	4307	4588	101	4486	0	0.852	-0.231075
1820	Protein of unknown function	5	F41E6.10	F41E6.10	F41E6.10	270	69	201	247	94	153	257	98	159	0	1.261	0.334568
1821	Member of the Hsp20 or alpha crystallin family, has moderate similarity to C. elegans HSP-16, which is involved in the heat shock response	3	sip-1/F43D9.4	F43D9.4	F43D9.4	5760	69	5691	12079	89	11990	12582	93	12490	0	0.456	-1.13289
1822	Protein containing a major sperm protein (MSP) domain, which are involved in sperm motility, has very strong similarity to uncharacterized C. elegans F44D12.3	4	F44D12.7	F44D12.7	F44D12.7	6479	69	6410	9290	90	9200	9677	94	9583	0	0.669	-0.579922
1823	Protein with high similarity to ADP-ribosylation factor 1 (human ARF1), which is a small guanine nucleotide-binding protein, member of the ADP-ribosylation factor (ARF) family, which are GTP-binding proteins involved in protein trafficking	m	arl-6/F45E4.1	F45E4.1	F45E4.1	1169	72	1097	1150	93	1057	1198	97	1101	0	0.996	-0.00578235
1824	Protein with moderate similarity to C. elegans Y116F11.X gene product	2	F46F5.8	F46F5.8	F46F5.8	171	67	104	205	87	118	214	91	123	0	0.846	-0.24127
1825	Member of the C. elegans Sre G protein-coupled chemoreceptor family, which are putative chemosensory receptors	5	C47A10.4	C47A10.4	C47A10.4	277	65	212	437	90	347	455	94	361	0	0.587	-0.768568
1826	Protein with high similarity to UDP-galactose-4-epimerase (human GALE), which catalyzes the interconversion of UDP galactose and UDP glucose in the galactose metabolic pathway, member of the NAD-dependent epimerase or dehydratase family	1	C47B2.6	C47B2.6	C47B2.6	4181	68	4113	5367	93	5274	5591	97	5494	0	0.749	-0.416962
1827	Member of the galactosyltransferase family, which transfer galactose to GlcNAc termini of growing oligosaccharide chains, has a region of low similarity to a region of UDP-GlcNAc:betaGal beta-1-3-N-acetylglucosaminyltransferase 5 (human B3GNT5)	1	C47F8.5	C47F8.5	C47F8.5	283	65	218	394	88	306	410	92	319	0	0.684	-0.547932
1828	Aspartate-specific cysteine protease; involved in induction of apoptosis; similar to mammalian interleukin-1-beta-converting enzyme	4	ced-3/C48D1.2	C48D1.2	C48D1.2	285	65	220	333	91	242	347	95	252	0	0.873	-0.195946
1829	Protein containing a DUF23 domain of unknown function, has strong similarity to uncharacterized C. elegans ZK381.2	1	C49A1.5	C49A1.5	C49A1.5	150	66	84	180	84	96	188	88	100	0	0.84	-0.251539
1830	Protein containing two DUF33 domains of unknown function	2	C49D10.5	C49D10.5	C49D10.5	384	61	323	391	82	309	407	85	322	0	1.003	0.00432161
1831	Protein containing a DHHC-type zinc finger (NEW1) domain, has a region of low similarity to a region of huntingtin interacting protein H (human HYPH), which interacts with human HD and this interaction may be altered in Huntington's disease	X	D2021.2	D2021.2	D2021.2	1254	67	1187	1317	87	1230	1372	91	1281	0	0.926	-0.110916
1832	Member of the 2-hydroxychromene-2-carboxylate isomerase protein family, which are involved in prokaryotic polyaromatic hydrocarbon (PAH) catabolism, has low similarity to uncharacterized C. elegans ZK1320.1	4	D2024.7	D2024.7	D2024.7	541	72	469	558	87	471	581	91	491	0	0.956	-0.0649175
1833	Protein of unknown function	2	D2089.3	D2089.3	D2089.3	117	68	49	137	93	44	143	97	46	0	1.069	0.0962619
1834	Protein with moderate similarity to gamma-butyrobetaine hydroxylase (rat Bbox), which catalyzes the conversion of gamma butyrobetaine to carnitine	2	D2089.5	D2089.5	D2089.5	1729	70	1659	1698	95	1603	1769	99	1670	0	0.994	-0.00868224
1835	Protein of unknown function	2	DH11.5	DH11.5	DH11.5	1463	73	1390	1486	95	1391	1548	99	1449	0	0.959	-0.0603973
1836	Protein of unknown function	2	E01G4.4	E01G4.4	E01G4.4	719	70	649	921	96	825	959	100	859	0	0.755	-0.405451
1837	Protein with low similarity to solute carrier family 35 member 3 (UDP-N-acetylglucosamine(UDP-GlcNAc) transporter, human SLC35A3), which transports nucleotide sugars	4	M02B1.1	M02B1.1	M02B1.1	375	70	305	297	97	200	309	101	208	0	1.464	0.549916
1838	Protein of unknown function, has moderate similarity to uncharacterized C. elegans F41H10.5	4	M02B1.3	M02B1.3	M02B1.3	1455	70	1385	2063	96	1967	2149	100	2049	0	0.676	-0.564905
1839		2		no_gene	M03A1.5	548	71	477	515	101	414	536	105	431	0	1.106	0.145351
1840	Protein containing two low-density lipoprotein (LDL) receptor class A domains and a chitin binding peritrophin-A domain, has a region of low similarity to a region of sortilin-related receptor (human SORL1), which is a mosaic receptor	5	M03E7.4	M03E7.4	M03E7.4	1643	72	1571	2407	95	2312	2507	99	2408	0	0.652	-0.617056
1841	Member of the G protein alpha subunit family	1	gpa-15/M04C7.1	M04C7.1	M04C7.1	445	71	374	343	91	252	357	95	263	0	1.425	0.510962
1842	Protein of unknown function	1	M04F3.5	M04F3.5	M04F3.5	821	67	754	817	90	727	851	94	757	0	0.996	-0.00578235
1843	Protein of unknown function	3	R107.5	R107.5	R107.5	151	69	82	159	96	63	166	100	66	0	1.25	0.321928
1844	Protein with similarity to aminopeptidase	1	R119.2	R119.2	R119.2	179	69	110	177	98	79	184	102	82	0	1.337	0.418999
1845	Member of the 7-transmembrane chemoreceptor family of G-protein coupled receptors (GPCR), has low similarity to C. elegans ODR-10, which is involved in odorant response	5	R11D1.6	R11D1.6	R11D1.6	701	73	628	687	98	589	716	102	614	0	1.024	0.0342157
1846	Protein containing a nuclear hormone receptor C4-type zinc finger domain, which bind DNA and may regulate transcription, and a nuclear hormone receptor ligand-binding domain, has weak similarity to hepatocyte nuclear factor 4 gamma (mouse Hnf4g)	4	R11E3.5	R11E3.5	R11E3.5	1997	70	1927	1648	97	1551	1717	101	1616	0	1.193	0.254594
1847		5		multiple	R11G10.1	308	67	241	320	91	229	333	95	239	0	1.01	0.0143553
1848	Putative ortholog of C. elegans C25H3.8 gene product	2	R12C12.8	R12C12.8	R12C12.8	788	68	720	1192	90	1102	1242	94	1148	0	0.627	-0.673463
1849	Protein with strong similarity to C. elegans W04A8.4 gene product	5	Y43F8B.7	Y43F8B.7	Y43F8B.7	2261	69	2192	1961	89	1872	2043	93	1950	0	1.124	0.168642
1850	Protein of unknown function	5	Y43F8C.15	Y43F8C.15	Y43F8C.15	194	64	130	202	89	113	210	93	118	0	1.104	0.14274
1851		3		Y47D3B.6	Y47D3B.6	563	64	499	547	86	461	570	90	480	0	1.039	0.0551957
1852	Protein with strong similarity to mouse Atp6a2, which is a vacuolar H+-ATPase alpha subunit that is involved in the maintenance of cytoplasmic pH, contains ATP synthase alpha or beta family beta-barrel, nucleotide-binding, and C-terminal domains	5	Y49A3A.2/Y49A3A.B	Y49A3A.2	Y49A3A.2	562	66	496	660	89	571	688	93	595	0	0.834	-0.261881
1853		3		Y49E10.1	Y49E10.1	5423	66	5357	8925	81	8844	9297	84	9213	0	0.581	-0.78339
1854		3		Y49E10.17	Y49E10.17	127	69	58	163	88	75	170	92	78	0	0.742	-0.430509
1855	Protein with moderate similarity to C. elegans F46A9.1 gene product	1	Y18D10A.21/Y18D10A.U	Y18D10A.21	Y18D10A.21	299	66	233	333	87	246	347	91	256	0	0.909	-0.137648
1856	Member of the sodium or hydrogen exchanger family, which maintain the pH of actively metabolizing cells, has a region of moderate similarity to a region of S. cerevisiae Nhx1p, which is a Na+/H+ antiporter required for endosomal protein trafficking	1	Y18D10A.6/Y18D10A.G	Y18D10A.6	Y18D10A.6	126	63	63	170	82	88	177	85	92	0	0.687	-0.541618
1857		2		Y38F1A.3	Y38F1A.3	5509	69	5440	3738	88	3650	3894	92	3802	0	1.431	0.517024
1858		2		Y38F1A.9	Y38F1A.9	1296	72	1224	1294	94	1200	1348	98	1250	0	0.979	-0.0306192
1859	Member of the rhodopsin family of G protein-coupled receptors (GPCR), has moderate similarity to muscarinic m3 acetylcholine receptor (human CHRM3), which is a G protein-coupled receptor that plays a variety of roles in the nervous system	5	Y40H4A.1/Y40H4A.A	Y40H4A.1	Y40H4A.1	607	67	540	678	92	586	706	96	610	0	0.885	-0.176251
1860	Protein of unknown function, has high similarity to uncharacterized C. elegans F07C4.5	4	Y40H7A.5/Y40H7.F	Y40H7A.5	Y40H7A.5	314	69	245	384	93	291	400	97	303	0	0.808	-0.307573
1861	Protein of unknown function, has weak similarity to uncharacterized C. elegans F18E3.5	5	F38E1.6	F38E1.6	F38E1.6#2	177	77	100	190	103	87	198	107	91	0	1.103	0.141433
1862	Protein of unknown function	4	F44D12.6	F44D12.6	F44D12.6#2	640	71	569	494	103	391	515	107	407	0	1.397	0.482332
1863	Member of the aldehyde dehydrogenase protein family	2	F45H10.1	F45H10.1	F45H10.1#2	1437	68	1369	1456	98	1358	1517	102	1415	0	0.968	-0.046921
1864	Protein of unknown function, has weak similarity to C. elegans T27B7.7	5	F48G7.4	F48G7.4	F48G7.4#2	788	68	720	1078	98	980	1123	102	1021	0	0.705	-0.504305
1865					F52B5.5#2	2250	70	2180	3517	101	3416	3664	105	3558	0	0.613	-0.706041
1866					F53C11.7#2	2303	73	2230	3253	97	3156	3389	101	3288	0	0.678	-0.560643
1867	Protein containing an F-box domain, which serve as a link between a target protein and a ubiquitin-conjugating enzyme, has high similarity to uncharacterized C. elegans F21D9.1	3	Y39A1A.16	Y39A1A.16	Y39A1A.16#2	206	71	135	209	97	112	218	101	117	0	1.157	0.210389
1868	Protein of unknown function, has weak similarity to C. elegans Y71A12B.D	2	Y57G7A.8	Y57G7A.8	Y57G7A.8#2	341	66	275	345	93	252	359	97	263	0	1.048	0.0676387
1869	Protein containing a nuclear hormone receptor ligand-binding and C4-type zinc finger domain, and a DUF 227 domain of unknown function, has a region of low similarity to a region of hepatocyte nuclear factor 4 gamma (human HNF4G)	5	ZK1037.4	ZK1037.4	ZK1037.4#2	185	68	117	199	95	104	207	99	108	0	1.08	0.111031
1870	Member of the domain of unknown function DUF13 family, has high similarity to uncharacterized C. elegans T15D6.8	X	ZK1086.3	ZK1086.3	ZK1086.3#2	207	73	134	245	98	147	255	102	153	0	0.875	-0.192645
1871	Member of the 7-transmembrane chemoreceptor family of G-protein coupled receptors (GPCR), has high similarity to uncharacterized C. elegans ZK228.5	5	ZK228.6	ZK228.6	ZK228.6#2	388	71	317	402	104	298	419	108	310	0	1.021	0.0299829
1872	Protein with high similarity to C. elegans W09C3.6, which is a phosphatase involved in cell growth and maintenance, member of the serine or threonine protein phosphatase family	4	ZK354.9	ZK354.9	ZK354.9#2	835	70	765	849	99	750	884	103	781	0	0.979	-0.0306192
1873	Protein of unknown function, has low similarity to uncharacterized autophagy 12-like (human APG12L)	3	B0336.8	B0336.8	B0336.8	1080	65	1015	1669	92	1577	1739	96	1643	0	0.618	-0.694321
1874		5		Y39B6B.bb	B0413.1	4217	65	4152	3296	88	3208	3433	92	3342	0	1.242	0.312665
1875	Protein of unknown function	5	B0554.1	B0554.1	B0554.1	283	61	222	318	81	237	331	84	247	0	0.899	-0.153607
1876	Protein with high similarity to ribosomal protein L14 (S. cerevisiae Rpl14ap), which binds RNA and is a structural ribosomal protein, member of the ribosomal L14e family, which are part of the large ribosomal subunit	1	C04F12.4	C04F12.4	C04F12.4	10541	70	10471	11516	92	11424	11996	96	11900	0	0.88	-0.184425
1877	Protein containing two protein kinase domains and two adenylate and guanylate cyclase catalytic domains, has moderate similarity to a region of natriuretic peptide receptor A (mouse Npr1), which is a membrane-bound guanylate cyclase	2	C04H5.4/C04H5.4A	C04H5.4	C04H5.4	206	57	149	177	78	99	184	81	103	0	1.445	0.531069
1878	Protein of unknown function, has weak similarity to C. elegans C06E1.5	3	C06E1.2	C06E1.2	C06E1.2	384	68	316	307	89	218	320	93	227	0	1.392	0.477159
1879	Protein of unknown function	2	D1022.2	D1022.2	D1022.2	227	70	157	203	88	115	211	92	120	0	1.311	0.390668
1880	Protein with high similarity to somatic cytochrome c (mouse Cycs), which is involved in mitochondrial respiration, contains a cytochrome c family heme-binding site domain	4	E04A4.7	E04A4.7	E04A4.7	4892	72	4820	5332	95	5237	5554	99	5455	0	0.884	-0.177882
1881	Member of an uncharacterized protein family	5	F08E10.7	F08E10.7	F08E10.7	270	64	206	264	92	172	275	96	179	0	1.15	0.201634
1882	Protein with high similarity to ribosomal protein L35a (rat Rpl35a), which is a component of the 60S ribosomal subunit that binds RNA, member of the ribosomal L35Ae family	2	F10E7.7	F10E7.7	F10E7.7	6919	68	6851	8444	87	8357	8796	91	8705	0	0.787	-0.345564
1883	Protein with moderate similarity to T-complex testis expressed 1 (rat Tctex1), which is a cytoplasmic dynein light chain that may play a role in vesicle targeting, spermatogenesis, and protein recruitment during cytokinesis	1	F13G3.4	F13G3.4	F13G3.4	6119	72	6047	6006	96	5910	6256	100	6156	0	0.982	-0.0262051
1884	Protein with moderate similarity to C. elegans F17E9.4 gene product	4	F17E9.2	F17E9.2	F17E9.2	1402	69	1333	807	98	709	841	102	739	0	1.805	0.851999
1885	Protein of unknown function, has weak similarity to C. elegans T11A5.5	3	B0303.8	B0303.8	B0303.8	264	75	189	347	99	248	361	103	258	0	0.732	-0.450084
1886	Protein with strong similarity to C. elegans Y19D10A.3 gene product	5	C01B4.2	C01B4.2	C01B4.2	259	80	179	226	106	120	235	110	125	0	1.432	0.518031
1887	Member of the 7-transmembrane chemoreceptor family of G protein-coupled receptors (GPCR), has high similarity to uncharacterized C. elegans K02H11.3	5	C06B3.1	C06B3.1	C06B3.1	2074	76	1998	2001	96	1905	2084	100	1984	0	1.007	0.0100637
1888	Member of the Hsp20 or alpha crystallin family, has moderate similarity to a region of alpha B crystallin (human CRYAB), which is a molecular chaperone that prevents protein aggregation in the lens and cardiac and skeletal muscle	3	C14B9.1/(hsp12.3)	C14B9.1	C14B9.1	76	70	6	104	94	10	108	98	10	0	0.576	-0.795859
1889	Protein containing glutathione S-transferase N-terminal and C-terminal domains, has low similarity to glutathione-S-transferase like (human GSTTLp28), which has thiol transferase and dehydroascorbate reductase activities and modulates ryanodine receptors	3	C29E4.7	C29E4.7	C29E4.7	10237	67	10170	4474	89	4385	4660	93	4568	0	2.226	1.15445
1890	Protein of unknown function, has moderate similarity to uncharacterized human LOC51673	1	C32E8.3	C32E8.3	C32E8.3	1895	68	1827	2001	93	1908	2084	97	1988	0	0.919	-0.121863
1891	Protein with high similarity to poly A polymerase beta (mouse Papolb), which is a testis specific poly(A) polymerase that catalyzes the addition of polyadenosine to the 3' end of messenger RNAs	2	F43G6.5	F43G6.5	F43G6.5	1423	72	1351	1447	100	1347	1507	104	1403	0	0.963	-0.0543923
1892	Protein of unknown function	1	F56F4.4	F56F4.4	F56F4.4	511	73	438	490	100	390	510	104	406	0	1.078	0.108357
1893	Protein of unknown function, has low similarity to uncharacterized C. elegans C49C8.1	4	F56H11.6	F56H11.6	F56H11.6	4561	74	4487	5847	96	5751	6091	100	5991	0	0.749	-0.416962
1894	Member of an uncharacterized protein family	5	F59D6.7	F59D6.7	F59D6.7	790	68	722	683	94	589	711	98	614	0	1.177	0.235114
1895	Protein containing glutathione S-transferase N-terminal and C-terminal domains, has low similarity to prostaglandin D2 synthase (human PGDS), which is a prostaglandin D synthase and glutathione S-transferase that regulates non-rapid eye movement sleep	4	gst-2/CeGST2/K08F4.6	K08F4.6	K08F4.6	794	67	727	544	92	452	567	96	471	0	1.544	0.626673
1896	Protein of unknown function	2	K10H10.4	K10H10.4	K10H10.4	1930	74	1856	1457	95	1362	1518	99	1419	0	1.308	0.387363
1897	Protein of unknown function	1	C17D12.7	C17D12.7	C17D12.7	562	72	490	587	95	492	611	99	513	0	0.956	-0.0649175
1898	Protein containing a homeobox (homeodomain) domain, has a region of low similarity to a region of C. elegans VAB-3, which is a homeodomain transcription factor required for morphogenesis of the head and gonads	X	C18B12.3	C18B12.3	C18B12.3	286	72	214	307	103	204	320	107	213	0	1.007	0.0100637
1899	Protein containing a GATA-type zinc finger domain, has low similarity to a region of C. elegans ELT-3, which is a GATA-binding factor required for hypodermal cell differentiation	5	C18G1.2	C18G1.2	C18G1.2	466	60	406	368	81	287	383	84	299	0	1.358	0.441483
1900	Protein containing an ETS domain, which bind promoter DNA, has a region of moderate similarity to a region of new Ets related factor 2 (E74-like factor 2) human ELF2, which is an ETS transcriptional activator	3	C24A1.2	C24A1.2	C24A1.2	584	44	540	301	78	223	314	81	232	0	2.325	1.21723
1901		4		multiple	C25G4.8	62	46	16	76	73	3	79	76	3	0	5.12	2.35614
1902	Protein of unknown function	X	C31H2.3	C31H2.3	C31H2.3	412	61	351	325	91	234	339	95	244	0	1.44	0.526069
1903	Putative ortholog of C. elegans F11D11.3 gene product	5	F11D11.4	F11D11.4	F11D11.4	324	64	260	271	80	191	282	83	199	0	1.307	0.386259
1904	Protein containing two DUF148 domains of unknown function	4	F13E9.8	F13E9.8	F13E9.8	335	67	268	405	90	315	422	94	328	0	0.817	-0.291592
1905	Protein containing a DUF18 domain of unknown function, has high similarity to uncharacterized C. elegans F26D2.13	5	F16H6.3	F16H6.3	F16H6.3	313	67	246	288	94	194	300	98	202	0	1.217	0.283329
1906		2		multiple	F18C5.6	216	68	148	294	98	196	306	102	204	0	0.725	-0.463947
1907	Protein containing two Src homology 3 (SH3) domains, which bind proline-rich peptides	4	F19C7.8	F19C7.8	F19C7.8	519	65	454	409	87	322	426	91	335	0	1.354	0.437228
1908	Homeodomain transcription factor, has similarity over the homeodomain to many human and D. melanogaster homeodomain transcription factors	4	ceh-19/pceh16-1/F20D12.6	F20D12.6	F20D12.6	285	68	217	235	88	147	245	92	153	0	1.417	0.50284
1909		5		F10C2.1	F10C2.1	698	71	627	727	95	632	757	99	658	0	0.952	-0.0709665
1910	Protein of unknown function	X	F10D7.4	F10D7.4	F10D7.4	1064	71	993	652	102	550	679	106	573	0	1.733	0.793272
1911		X		multiple	F12D9.1	264	70	194	275	97	178	286	101	185	0	1.046	0.0648829
1912	Protein of unknown function	X	F13C5.5	F13C5.5	F13C5.5	1638	75	1563	2246	103	2143	2340	107	2232	0	0.7	-0.514573
1913	Putative ortholog of C. elegans F13C5.7 gene product	X	F13C5.6	F13C5.6	F13C5.7	359	74	285	374	93	281	390	97	293	0	0.974	-0.0380063
1914	Member of the malate or L-lactate dehydrogenase family, which are involved in sugar metabolism, has high similarity to uncharacterized C. elegans F36A2.3	2	VF13D12L.3/VF13D12L.C	VF13D12L.3	F13D12.1	1498	70	1428	1502	91	1411	1565	95	1470	0	0.972	-0.0409718
1915	Protein containing a beta-ketoacyl synthase N-terminal domain, which are involved in dimer formation, has moderate similarity to a region of fatty acid synthase (rat Fasn), which is a multifunctional enzyme with beta-ketoacyl synthase and other activities	1	F32H2.6	F32H2.6	F32H2.6	318	66	252	368	90	278	383	94	290	0	0.87	-0.200913
1916	Protein with weak similarity to C. elegans hch-1 (Putative zinc-dependent metalloprotease, putative paralog of C. elegans K04E7.3, a member of the CUB domain protein family)	X	F33C8.4	F33C8.4	F33C8.4	1414	67	1347	977	91	886	1018	95	923	0	1.46	0.545968
1917	Protein of unknown function	2	F35C5.12	F35C5.12	F35C5.12	741	71	670	622	97	525	648	101	547	0	1.225	0.292782
1918	Protein containing a DUF19 domain of unknown function, which contain twelve conserved cysteines, has high similarity to uncharacterized C. elegans C04E12.5	5	F35F10.4	F35F10.4	F35F10.3	458	73	385	386	99	287	402	103	299	0	1.288	0.365133
1919	Protein of unknown function	4	F35G2.5	F35G2.5	F35G2.5	397	71	326	334	93	241	348	97	251	0	1.299	0.377401
1920	Protein of unknown function	4	F35H10.3	F35H10.3	F35H10.3	1044	68	976	683	92	591	711	96	616	0	1.585	0.664483
1921	Protein of unknown function, has weak similarity to C. elegans Y4C6B.C	4	Y57G11B.2	Y57G11B.2	Y57G11B.2	298	68	230	268	100	168	279	104	175	0	1.314	0.393965
1922	PKC alpha-binding protein	4	pick1-like/Y57G11C.22	Y57G11C.22	Y57G11C.22	2198	72	2126	1375	100	1275	1432	104	1328	0	1.601	0.678973
1923	Protein of unknown function	4	Y65A5A.2	Y65A5A.2	Y65A5A.2	293	70	223	346	96	250	360	100	260	0	0.856	-0.224317
1924	Protein with weak similarity to C. elegans Y69H2.J gene product	5	Y69H2.7/Y69H2.K	Y69H2.7	Y69H2.7	1887	70	1817	3077	99	2978	3205	103	3102	0	0.586	-0.771027
1925		3		AF172090-1.Y75B8A	Y75B8A.2	877	58	819	684	76	608	713	79	633	0	1.293	0.370722
1926	Protein of unknown function	3	Y75B8A.11/Y75B8A.O	Y75B8A.11	Y75B8A.11	231	46	185	208	72	136	217	75	142	0	1.306	0.385155
1927	Protein with moderate similarity to C. elegans C08B6.5	X	ZK867.2	ZK867.2	ZK867.2	299	73	226	346	76	270	360	79	281	0	0.804	-0.314733
1928	Putative transcriptional repressor; required for normal programmed cell death	1	ces-2/ZK909.4	ZK909.4	ZK909.4	562	71	491	572	88	484	596	92	504	0	0.974	-0.0380063
1929	Protein containing a DX module domain	3	ZK1010.6	ZK1010.6	ZK1010.6	346	71	275	390	86	304	406	90	317	0	0.868	-0.204233
1930	Member of the Hsp20 or alpha crystallin family	3	ZK1128.7	ZK1128.7	ZK1128.7	422	66	356	427	85	342	445	89	356	0	0.999	-0.00144342
1931	LxDxamide neurotransmitter	2	nlp-11/ZK1320.10	ZK1320.10	ZK1320.10	888	68	820	1037	88	949	1080	92	989	0	0.83	-0.268817
1932	Protein of unknown function	1	F15D3.5	F15D3.5	F15D3.5	661	67	594	802	88	714	835	92	744	0	0.799	-0.323733
1933	Putative ortholog of C. elegans Y5H2B.A gene product	5	Y5H2B.7	Y5H2B.7	Y5H2B.A	199	69	130	204	84	120	213	88	125	0	1.04	0.0565835
1934	Member of the cytochrome P450 family, has low similarity to cytochrome P450 subfamily 2J polypeptide 4 (rat Cyp2j4), which is a monooxygenase that converts arachidonic acid to hydroxyeicosatetraenoic and epoxyeicosatrienoic acids	5	C45H4.17	C45H4.17	Y5H2B.F	252	64	188	363	84	279	378	88	291	0	0.647	-0.628162
1935	Protein of unknown function, has moderate similarity to C. elegans Y6D1A.D	2	Y6D1A.1	Y6D1A.1	Y6D1A.C	1237	68	1169	1937	90	1847	2018	94	1924	0	0.608	-0.717857
1936	Protein of unknown function, has strong similarity to C. elegans F47H4.6	4	Y9C9A.8	Y9C9A.8	Y9C9A_52.A	1991	75	1916	1749	91	1658	1822	95	1727	0	1.109	0.149259
1937	Putative paralog of C. elegans F02H6.5	4	Y9C9A.16	Y9C9A.16	Y9C9A_54.A	240	73	167	245	96	149	255	100	155	0	1.076	0.105678
1938	Protein of unknown function, putative paralog of C. elegans Y40B10B.B	4	Y9C9A.1	Y9C9A.1	Y9C9A_54.I	830	71	759	689	102	587	718	106	611	0	1.241	0.311503
1939	Protein with a region of low similarity to a region of monocarboxylate cotransporter 2, (rat Slc16a7), which mediates the transport of lactate and pyruvate across plasma membranes	5	Y19D10A.12/Y19D10A.E	Y19D10A.12	Y19D10A.	1374	71	1303	958	92	866	998	96	902	0	1.444	0.530071
1940	Member of the aldose 1-epimerase family, which interconvert aldoses between their alpha- and beta-forms, has a region of low similarity to a region of S. cerevisiae Gal10p, which is an UDP-glucose 4-epimerase that catalyzes a step in galactose metabolism	5	Y19D10A.4/Y19D10A.N	Y19D10A.4	Y19D10A.N	3376	71	3305	1340	96	1244	1396	100	1296	0	2.55	1.3505
1941	Protein of unknown function	4	Y24D9A.7/Y24D9A_29.A	Y24D9A.7	Y24D9A.A	323	71	252	327	95	232	341	99	242	0	1.043	0.0607392
1942	Protein of unknown function	4	Y24D9A.5/Y24D9A_29.C	Y24D9A.5	Y24D9A.C	1474	73	1401	1521	95	1426	1584	99	1485	0	0.943	-0.0846703
1943	Putative ortholog of C. elegans Y24D9A_29.G gene product	4	Y24D9A.2	Y24D9A.2	Y24D9A.G	955	75	880	1513	99	1414	1576	103	1473	0	0.597	-0.744197
1944	Protein with weak similarity to H. sapiens Hs.5881 (Human ELL mRNA, complete cds)	4	Y24D9A.1/Y24D9A_29.I	Y24D9A.1	Y24D9A.I	3194	73	3121	3827	96	3731	3986	100	3886	0	0.803	-0.316528
1945		4		no_gene	Y55F3A_747.A	1233	72	1161	1712	93	1619	1783	97	1686	0	0.688	-0.53952
1946	Protein with weak similarity to C. elegans unc-89, a muscle cell protein of the immunoglobulin-like protein family that is required for coordinated locomotion	4	Y55F3AM.13	Y55F3AM.13	Y55F3A_748.B	4169	69	4100	5860	87	5773	6104	91	6014	0	0.682	-0.552156
1947	Possible mitochondrial ribosomal small subunit protein	4	Y55F3AM.1	Y55F3AM.1	Y55F3A_748.G	5160	65	5095	5781	88	5693	6022	92	5930	0	0.859	-0.21927
1948	Putative ortholog of C. elegans F30H5.3 gene product	4	Y55F3BR.3/Y55F3BR.J	Y55F3BR.3	Y55F3A_749.A	346	68	278	427	94	333	445	98	347	0	0.801	-0.320126
1949		4		Y55F3C.8	Y55F3C.B	390	71	319	291	95	196	303	99	204	0	1.562	0.643394
1950		4		Y55F3C.5	Y55F3C.D	221	71	150	200	98	102	208	102	106	0	1.412	0.49774
1951	Putative paralog of C. elegans Y59E9AR.3	4	Y59E9AR.5	Y59E9AR.5	Y59E9_120.A	182	68	114	200	81	119	208	84	124	0	0.92	-0.120294
1952	Protein with strong similarity to C. elegans msp-51	4	Y59E9AR.7	Y59E9AR.7	Y59E9_120.C	3948	61	3887	4178	80	4098	4352	83	4269	0	0.911	-0.134477
1953		n		no_gene	Y60A9A.A	388	69	319	390	89	301	406	93	314	0	1.017	0.0243197
1954	Protein of Unknown function	5	Y61A9LA.8	Y61A9LA.8	Y61A9LA_68.A	1908	73	1835	2289	90	2199	2384	94	2291	0	0.801	-0.320126
1955		5		Y61A9LA.3	Y61A9LA_69.B	524	67	457	617	86	531	643	90	553	0	0.826	-0.275786
1956		5		Y61A9LA.3	Y61A9LA_71.A	1497	67	1430	1940	85	1855	2021	89	1932	0	0.74	-0.434403
1957		4		Y105C5A.5	Y105C5A.D	993	66	927	654	80	574	681	83	598	0	1.55	0.632268
1958		m		Y105C5A.7	Y105C5A.F	714	66	648	754	91	663	785	95	691	0	0.938	-0.0923402
1959		4		Y105C5A.12	Y105C5A.K	1742	68	1674	979	90	889	1020	94	926	0	1.808	0.854395
1960	Protein of unknown function, putative paralog of C. elegans Y105C5.N	4	Y105C5A.14	Y105C5A.14	Y105C5A.M	1597	65	1532	1424	87	1337	1483	91	1393	0	1.1	0.137504
1961		4		no_gene	Y105C5A.Q	616	69	547	595	92	503	620	96	524	0	1.044	0.0621217
1962		1		Y105E8A.oo	Y105E8A.E	211	74	137	258	91	167	269	95	174	0	0.788	-0.343732
1963	Putative ortholog of C. elegans B0035.6 gene product	3	Y111B2A.3	Y111B2A.3	Y111B2A.B	2660	72	2588	5392	94	5298	5617	98	5519	0	0.469	-1.09234
1964	Protein containing a DUF41 domain of unknown function, has high similarity to uncharacterized C. elegans ZC482.3	3	ZC482.2	ZC482.2	Y111B2B.B	265	73	192	269	103	166	280	107	173	0	1.11	0.15056
1965		3		no_gene	Y111B2C.C	1134	75	1059	781	89	692	814	93	721	0	1.469	0.554834
1966		3		no_gene	Y111B2D.D	350	73	277	392	92	300	408	96	313	0	0.886	-0.174621
1967	Putative ortholog of C. elegans Y111B2D.f gene product	3	Y111B2A.18	Y111B2A.18	Y111B2D.H	8650	72	8578	12845	94	12751	13380	98	13282	0	0.646	-0.630394
1968	Protein of unknown function	5	F55C9.5	F55C9.5	Y116F11A.B	453	72	381	318	95	223	331	99	232	0	1.64	0.713696
1969	Protein with moderate similarity to C. elegans Y54G2A.13 gene product	4	Y69A2AR.9/Y69A2AR.Y	Y69A2AR.9	Y69A2A_7278.B	305	69	236	285	93	192	297	97	200	0	1.18	0.238787
1970	Putative paralog of C. elegans F58G6.4	3	Y71D11A.5	Y71D11A.5	Y71D11A.A	251	73	178	294	93	201	306	97	209	0	0.85	-0.234465
1971		1		Y71F9B.5	Y71F9B_299.B	700	70	630	609	89	520	634	93	542	0	1.163	0.217851
1972	Protein of unknown function	1	Y71G12B.9	Y71G12B.9	Y71G12A_201.B	1402	70	1332	2227	86	2141	2320	90	2230	0	0.597	-0.744197
1973	Protein of unknown function	1	Y71G12B.7/Y71G12B.BB	Y71G12B.7	Y71G12A_203.D	480	69	411	401	88	313	418	92	326	0	1.261	0.334568
1974	Putative ortholog of C. elegans Y54F10AR.1 gene product	1	Y71G12B.17	Y71G12B.17	Y71G12A_205.C	920	73	847	839	92	747	874	96	778	0	1.089	0.123004
1975		1		Y105E8A.mm	Y105E8A.C	351	76	275	450	100	350	469	104	365	0	0.754	-0.407364
1976		1		Y105E8A.w	Y105E8C.D	888	71	817	1377	97	1280	1434	101	1333	0	0.613	-0.706041
1977		1		Y105E8A.m	Y105E8C.N	1069	71	998	1393	92	1301	1451	96	1355	0	0.736	-0.442222
1978		1		Y105E8A.h	Y105E8C.S	1702	72	1630	1860	92	1768	1938	96	1842	0	0.885	-0.176251
1979		1		Y105E8A.cc	Y105E8D.A	298	76	222	289	94	195	301	98	203	0	1.093	0.128293
1980		1		Y105E8A.ff	Y105E8D.E	850	71	779	1085	92	993	1130	96	1034	0	0.753	-0.409278
1981	Protein of unknown function	2	F43C11.6	F43C11.6	F43C11_37.D	1012	68	944	1023	84	939	1066	88	978	0	0.965	-0.0513992
1982	Putative ortholog of C. elegans F54A3.G gene product	2	F54A3.2	F54A3.2	F54A3_31.F	198	72	126	212	83	129	221	86	134	0	0.938	-0.0923402
1983	Putative paralog of C. elegans F56A4.11	5	F56A4.12	F56A4.12	F56A4.A	728	70	658	453	89	364	472	93	379	0	1.735	0.794936
1984	Protein with weak similarity to C. elegans W08F4.10 gene product	X	T13G4.5	T13G4.5	T13G4.C	217	69	148	273	90	183	284	94	191	0	0.776	-0.365871
1985	Putative ortholog of C. elegans F31F4.17 gene product	5	Y5H2B.1	Y5H2B.1	Y5H2B.I	589	68	521	743	91	652	774	95	679	0	0.767	-0.382702
1986		4		multiple	Y17G9A.F	471	69	402	596	89	507	621	93	528	0	0.761	-0.394032
1987		4		Y69A2AR.29	Y69A2A_7278.I	405	72	333	407	94	313	424	98	326	0	1.021	0.0299829
1988	Protein with weak similarity to C. elegans F23H12.5 gene product	1	Y73E7A.8	Y73E7A.8	Y71G12A_205.A	457	73	384	474	92	382	494	96	398	0	0.965	-0.0513992
1989		4		multiple	Y73F8A.M	541	72	469	397	92	305	414	96	318	0	1.476	0.561693
1990	Protein with weak similarity to C. elegans T23H4.2 (Member of the nuclear hormone receptor/Zinc finger protein family)	4	Y77E11A.5	Y77E11A.5	Y77E11A_3443.A	211	71	140	225	95	130	234	99	135	0	1.034	0.0482362
1991		1		Y34D9B.1	Y95B8A_85.A	1036	73	963	1090	92	998	1135	96	1040	0	0.926	-0.110916
1992		2		multiple	Y110A2A_54.	210	68	142	220	93	127	229	97	132	0	1.073	0.10165
1993	Protein with strong similarity to C. elegans ZK546.4	4	Y40C5A.3	Y40C5A.3	Y40C5A.G	390	69	321	432	93	339	450	97	353	0	0.909	-0.137648
1994	Protein with moderate similarity to C. elegans K09F5.5 gene product	4	Y41D4B.12/Y41D4B.Q	Y41D4B.12	Y41D4A_2615.A	556	68	488	652	89	563	679	93	586	0	0.832	-0.265345
1995	Putative ortholog of C. elegans Y41D4B.F gene product	4	Y41D4B.19	Y41D4B.19	Y41D4A_3073.B	403	69	334	533	88	445	555	92	464	0	0.721	-0.471929
1996		4		multiple	Y41D4A_3457.B	686	69	617	860	89	771	896	93	803	0	0.768	-0.380822
1997	Putative ortholog of C. elegans Y41D4B.F gene product	4	Y41D4B.19	Y41D4B.19	Y41D4A_3457.D	785	65	720	892	89	803	929	93	836	0	0.861	-0.215915
1998	Protein with strong similarity to C. elegans T11F9.1 gene product	4	Y41D4B.24/Y41D4B.A	Y41D4B.24	Y41D4B_3805.B	467	70	397	538	92	446	560	96	465	0	0.855	-0.226004
1999	Protein of unknown function	2	Y48C3A.5	Y48C3A.5	Y48C3A.C	945	70	875	994	95	899	1035	99	936	0	0.934	-0.0985055
2000	Protein with weak similarity to S. cerevisiae FLO8 (Putative transcriptional activator of FLO1, required for diploid filamentous growth)	2	Y48C3A.8/Y48C3A.J	Y48C3A.8	Y48C3A.J	2139	72	2067	2995	93	2902	3120	97	3023	0	0.684	-0.547932
2001	Protein with moderate similarity to C. elegans F57B7.1	2	Y48C3A.11	Y48C3A.11	Y48C3A.M	628	76	552	709	101	608	739	105	633	0	0.872	-0.1976
2002	Protein containing SVPGVLRF-amide neuromodulator	X	flp-18/FaRP_I/Y48D7A.2	Y48D7A.2	Y48D7A.A	1065	74	991	864	94	770	900	98	802	0	1.236	0.305679
2003	Putative ortholog of C. elegans Y48G1BL.H gene product	1	Y48G1BL.1	Y48G1BL.1	Y48G1C_55.F	1504	67	1437	2357	89	2268	2455	93	2363	0	0.608	-0.717857
2004		1		Y48G8AL.13	Y48G8A_3051.A	1019	74	945	1159	87	1072	1207	91	1117	0	0.846	-0.24127
2005		?		no_gene	NL4L	8309	86	8223	1704	97	1607	1775	101	1674	0	4.912	2.29631
2006	Member of the ATP synthase A chain family	?	ATP6/ATPase6	ATP6	ATP6	18236	91	18145	20118	102	20016	20956	106	20850	0	0.87	-0.200913
2007		?		CYTB	CYTB	223	79	144	203	93	110	211	97	115	0	1.257	0.329985
2008	Member of the NADH-Ubiquinone or plastoquinone (complex I) family, which catalyze transfer of two electrons from NADH to ubiquinone, has low similarity to mitochondrial NADH dehydrogenase 4 (human MTND4), which is a NADH-ubiquinone oxidoreductase subunit	?	ND4/NU4M	ND4	ND4	16342	72	16270	18456	89	18367	19225	93	19132	0	0.85	-0.234465
2009		?		COII	COII	30102	73	30029	46756	93	46663	48704	97	48607	0	0.618	-0.694321
2010	Member of the NADH-Ubiquinone or plastoquinone (complex I) family, which catalyze transfer of two electrons from NADH to ubiquinone, has a region of moderate similarity to a region of NADH dehydrogenase subunit 5 (human MTND5)	?	ND5/NU5M	ND5	ND5	321	68	253	357	89	268	372	93	279	0	0.906	-0.142417
2011					EMPTY	150	68	82	108	92	16	113	96	17	0	4.92	2.29866
2012					EMPTY	83	67	16	115	91	24	120	95	25	0	0.64	-0.643856
2013					EMPTY	94	70	24	130	94	36	135	98	38	0	0.64	-0.643856
2014					EMPTY	85	71	14	126	92	34	131	96	35	0	0.395	-1.34008
2015					EMPTY	115	70	45	151	97	54	157	101	56	0	0.8	-0.321928
2016					EMPTY	88	69	19	131	96	35	136	100	36	0	0.521	-0.940645
2017	Member of an uncharacterized protein family	2	K09F6.7	K09F6.7	K09F6.7#2	1170	71	1099	1047	90	957	1091	94	997	0	1.102	0.140124
2018	Protein of unknown function containing a Ground-like domain, has moderate similarity to C. elegans F42C5.7	X	K10C2.5	K10C2.5	K10C2.5#2	485	69	416	505	92	413	526	96	430	0	0.967	-0.0484122
2019	Protein containing two DUF38 domains of unknown function and an F-box domain, which serve as a link between a target protein and a ubiquitin-conjugating enzyme, has weak similarity to uncharacterized C. elegans T06E6.5	5	K10G4.1	K10G4.1	K10G4.1#2	241	73	168	269	95	174	280	99	181	0	0.927	-0.109359
2020		4		R11A8.4	R11A8.4#2	190	70	120	164	88	76	171	92	79	0	1.516	0.60027
2021	Protein with high similarity to glycine dehydrogenase (P-protein) (human GLDC), which catalyzes the decarboxylation of glycine and is associated with nonketotic hyperglycinemia, member of the glycine cleavage P-protein family	2	R12C12.1	R12C12.1	R12C12.1#2	3791	70	3721	4903	82	4821	5107	85	5022	0	0.741	-0.432455
2022	Serine/threonine protein phosphatase	3	R13A5.11	R13A5.11	R13A5.11#2	159	67	92	172	91	81	179	95	84	0	1.09	0.124328
2023	Cytoplasmic zinc-finger protein involved in regulation of early morphogenesis	5	pos-1/F52E1.1	F52E1.1	F52E1.1#2	4228	65	4163	8757	91	8666	9122	95	9027	0	0.461	-1.11716
2024	Protein of unknown function, has moderate similarity to uncharacterized C. elegans C12D5.9	5	R13D7.2	R13D7.2	R13D7.2#2	119	68	51	123	94	29	128	98	30	0	1.688	0.755315
2025	Protein with low similarity to S. cerevisiae Muc1p, which is a cell surface flocculin required for invasive and pseudohyphal growth	5	ZC178.2	ZC178.2	ZC178.2#2	118	70	48	139	91	48	145	95	50	0	0.96	-0.0588937
2026	Protein of unknown function	2	C09H10.8	C09H10.8	C09H10.8#2	598	70	528	679	91	588	707	95	613	0	0.862	-0.21424
2027	Protein containing a lipopolysaccharide-binding protein, bactericidal permeability-increasing protein, or cholesteryl ester transfer protein C-terminal domain	5	ZC513.1	ZC513.1	ZC513.1#2	927	69	858	750	88	662	781	92	690	0	1.244	0.314986
2028	Member of the rhodopsin family of G protein-coupled receptors (GPCR), has low similarity to uncharacterized C. elegans C48C5.3	X	C25B8.5	C25B8.5	C25B8.5#2	259	71	188	224	92	132	233	96	138	0	1.367	0.451013
2029	Protein containing two helix-loop-helix DNA-binding domains, which mediate protein dimerization, has a region of low similarity to a region of transcription factor AP4 (human TFAP4), which is a transcriptional coactivator and repressor	3	F58A4.7/F48A4.7	F58A4.7	F58A4.7#2	3815	66	3749	3638	90	3548	3790	94	3696	0	1.014	0.0200577
2030	Protein of unknown function	4	F58H7.1	F58H7.1	F58H7.1#2	277	69	208	315	86	229	328	90	239	0	0.872	-0.1976
2031	Required, possibly maternally for centrosome separation and possibly duplication	2	zyg-1/F59E12.2	F59E12.2	F59E12.2#2	941	74	867	1712	90	1622	1783	94	1690	0	0.513	-0.962969
2032	G protein-coupled receptor of unknown function; has similarity to C. elegans H05B21.3 and H05B21.4, has weak similarity to human proteinase-activated receptor	5	H27D07.2	H27D07.2	H27D07.2#2	241	79	162	263	94	169	274	98	176	0	0.92	-0.120294
2033	Putative paralog of C. elegans K02B9.1 which encodes a putative isocitrate lyase	X	K02B9.2	K02B9.2	K02B9.2#2	992	71	921	1800	91	1709	1875	95	1780	0	0.517	-0.951764
2034	Histone H4 in the HIS3 gene cluster	X	his-10/his-38/K03A1.6	K03A1.6	K03A1.6#2	873	69	804	826	90	736	860	94	767	0	1.049	0.0690147
2035	Protein of unknown function	X	T01B6.4	T01B6.4	T01B6.4#2	349	74	275	383	94	289	399	98	301	0	0.913	-0.131313
[truncated: 19,889 more rows]
